# Supplementary material for: Curation of causal interactions mediated by genes associated with autism accelerates the understanding of gene-phenotype relationships underlying neurodevelopmental disorders
Source: Mol Psychiatry. 2023 Dec 15;29(1):186–96. doi: 10.1038/s41380-023-02317-3 (PMC11078740; doi:10.1038/s41380-023-02317-3)
Supplement: Supplementary file 2 — Supplementary Table S1 [file 41380_2023_2317_MOESM2_ESM.xlsx]

## Sheet: Table_S1
gene.name	uniprot	SFARI.score	in.SFARI	in.AutismKB	in.DECIPHER	in.Yuen et al	in.DeNovo rare	in.iPSYCH	resource.count	in.signor	in.largest.comp	out.edge.in.largest.comp	in.edge.in.largest.comp	out.edge.in.glob.net	in.edge.in.glob.net
FGF3	P11487		no	no	yes	no	no	no	1	yes	yes	1	0	1	0
AGO3	Q9H9G7	3	yes	no	no	no	no	no	1	no	no	NA	NA	NA	NA
NVL	O15381		no	no	no	no	yes	no	1	no	no	NA	NA	NA	NA
DPM3	Q9P2X0		no	no	yes	no	no	no	1	yes	yes	NA	NA	1	0
PTPRJ	Q12913		no	no	no	no	yes	no	1	yes	yes	14	0	14	0
KDM6B	O15054	1	yes	no	yes	yes	no	yes	4	yes	yes	3	0	3	0
VAMP2	P63027	S	yes	no	no	no	no	no	1	yes	yes	1	7	1	7
PLCE1	Q9P212		no	no	yes	no	no	no	1	yes	yes	2	3	2	3
ALX4	Q9H161		no	no	yes	no	no	no	1	yes	yes	0	1	0	1
CSTB	P04080		no	no	yes	no	no	no	1	no	no	NA	NA	NA	NA
ZNF385B	Q569K4	3	yes	no	no	no	no	no	1	no	no	NA	NA	NA	NA
FBXO40	Q9UH90	3	yes	no	no	no	no	no	1	no	no	NA	NA	NA	NA
ZC3H4	Q9UPT8	2	yes	no	no	no	no	no	1	no	no	NA	NA	NA	NA
AUH	Q13825		no	no	yes	no	no	no	1	no	no	NA	NA	NA	NA
POLR3A	O14802	3	yes	no	yes	no	no	no	2	yes	yes	2	1	2	1
DCDC2	Q9UHG0		no	no	yes	no	no	no	1	yes	yes	NA	NA	NA	NA
BOLA3	Q53S33		no	no	yes	no	no	no	1	no	no	NA	NA	NA	NA
DNAAF5	Q86Y56		no	no	yes	no	no	no	1	no	no	NA	NA	NA	NA
SLC39A5	Q6ZMH5		no	yes	no	no	no	no	1	no	no	NA	NA	NA	NA
NLGN1	Q8N2Q7	2	yes	no	no	no	no	no	1	yes	yes	4	1	4	1
TUBB	P07437		no	no	yes	no	no	no	1	yes	yes	2	5	2	5
PSD2	Q9BQI7		no	no	no	no	yes	no	1	no	no	NA	NA	NA	NA
AIFM1	O95831		no	no	yes	no	no	no	1	yes	yes	0	2	0	2
KRIT1	O00522		no	no	yes	no	no	no	1	no	no	NA	NA	NA	NA
HEXB	P07686		no	no	yes	no	no	no	1	no	no	NA	NA	NA	NA
PDE6H	Q13956		no	no	yes	no	no	no	1	no	no	NA	NA	NA	NA
CFAP300	Q9BRQ4		no	no	yes	no	no	no	1	no	no	NA	NA	NA	NA
PNPT1	Q8TCS8		no	no	yes	no	no	no	1	yes	yes	0	1	0	1
RTN4RL1	Q86UN2		no	yes	no	no	no	no	1	no	no	NA	NA	NA	NA
ST6GAL1	P15907		no	no	no	no	yes	no	1	yes	yes	1	0	1	0
STAT5B	P51692		no	no	yes	no	no	no	1	yes	yes	0	6	0	6
TNFRSF13B	O14836		no	no	yes	no	no	no	1	yes	yes	0	2	0	2
SLC38A10	Q9HBR0	2	yes	no	no	no	no	no	1	no	no	NA	NA	NA	NA
ALMS1	Q8TCU4		no	no	yes	no	no	no	1	no	no	NA	NA	NA	NA
CYLC2	Q14093	3	yes	no	no	no	no	no	1	no	no	NA	NA	NA	NA
FOXE3	Q13461		no	no	yes	no	no	no	1	no	no	NA	NA	NA	NA
NDUFS4	O43181		no	no	yes	no	no	no	1	yes	yes	1	0	1	0
DNAJB13	P59910		no	no	yes	no	no	no	1	no	no	NA	NA	NA	NA
MYOM3	Q5VTT5		no	no	no	no	yes	no	1	no	no	NA	NA	NA	NA
IGFBP7	Q16270		no	no	yes	no	no	no	1	no	no	NA	NA	NA	NA
SLC25A39	Q9BZJ4	3	yes	no	no	no	no	no	1	no	no	NA	NA	NA	NA
HLA-A	P04439	3	yes	no	no	no	no	no	1	yes	yes	0	2	0	2
KDELR2	P33947		no	no	no	no	yes	no	1	no	no	NA	NA	NA	NA
CRIPT	Q9P021		no	no	yes	no	no	no	1	no	no	NA	NA	NA	NA
COL11A1	P12107		no	no	yes	no	no	no	1	yes	yes	NA	NA	NA	NA
SRY	Q05066		no	no	yes	no	no	no	1	yes	yes	0	1	0	1
LYST	Q99698		no	no	yes	no	no	no	1	yes	yes	3	0	3	0
MCCC2	Q9HCC0		no	no	yes	no	no	no	1	no	no	NA	NA	NA	NA
CCDC91	Q7Z6B0	3	yes	no	no	no	no	no	1	no	no	NA	NA	NA	NA
PRKAR1A	P10644		no	no	yes	no	no	no	1	yes	yes	2	5	2	5
TOPAZ1	Q8N9V7		no	no	no	no	yes	no	1	no	no	NA	NA	NA	NA
RALGDS	Q12967		no	no	yes	no	no	no	1	yes	yes	2	0	2	0
SYCE1	Q8N0S2	3	yes	no	no	no	no	no	1	yes	yes	1	0	1	0
AGO1	Q9UL18	2	yes	no	no	no	no	no	1	no	no	NA	NA	NA	NA
GRIA1	P42261	2	yes	yes	no	no	yes	no	3	yes	yes	1	7	1	7
LAMA1	P25391	3	yes	no	yes	no	no	no	2	yes	yes	1	0	1	0
SUCLG1	P53597		no	no	yes	no	no	no	1	yes	yes	2	0	2	0
TBX18	O95935		no	no	yes	no	no	no	1	yes	yes	NA	NA	NA	NA
HMGB3	O15347		no	no	yes	no	no	no	1	no	no	NA	NA	NA	NA
AGK	Q53H12		no	no	yes	no	no	no	1	yes	yes	NA	NA	1	0
TINF2	Q9BSI4		no	no	yes	no	no	no	1	yes	yes	1	1	1	1
TNXB	P22105		no	no	no	no	yes	no	1	no	no	NA	NA	NA	NA
DLGAP2	Q9P1A6	3	yes	no	no	no	no	no	1	yes	yes	4	0	4	0
OR2T10	Q8NGZ9	3	yes	no	no	no	no	no	1	no	no	NA	NA	NA	NA
HLA-DPB1	P04440	3	yes	no	no	no	no	no	1	yes	yes	NA	NA	NA	NA
RAI1	Q7Z5J4	1	yes	no	yes	no	no	yes	3	yes	yes	1	0	1	0
NAALADL2	Q58DX5	3	yes	no	no	no	no	no	1	no	no	NA	NA	NA	NA
ABCB11	O95342		no	no	yes	no	no	no	1	no	no	NA	NA	NA	NA
CLHC1	Q8NHS4		no	no	no	no	yes	no	1	no	no	NA	NA	NA	NA
GRIN2D	O15399		no	no	yes	no	no	no	1	yes	yes	1	0	1	0
DPF2	Q92785		no	no	yes	no	no	no	1	yes	yes	4	0	4	0
ARHGAP11B	Q3KRB8	3	yes	no	no	no	no	no	1	yes	yes	2	0	2	0
ST3GAL5	Q9UNP4		no	no	yes	no	no	no	1	yes	yes	NA	NA	NA	NA
PIGW	Q7Z7B1		no	no	yes	no	no	no	1	no	no	NA	NA	NA	NA
TMEM199	Q8N511		no	no	yes	no	no	no	1	no	no	NA	NA	NA	NA
DLX3	O60479	2	yes	no	no	no	no	no	1	yes	yes	0	1	0	1
FAM126A	Q9BYI3		no	no	yes	no	no	no	1	no	no	NA	NA	NA	NA
DDOST	P39656		no	no	yes	no	no	no	1	no	no	NA	NA	NA	NA
NR2F1	P10589	3	yes	yes	yes	no	no	no	3	yes	yes	3	2	3	2
SON	P18583	1	yes	no	yes	no	no	no	2	yes	yes	0	1	0	1
WDR19	Q8NEZ3		no	no	yes	no	no	no	1	no	no	NA	NA	NA	NA
GPC4	O75487	2	yes	no	no	no	no	no	1	yes	yes	2	0	2	0
HIST1H1E			no	no	yes	no	no	no	1	no	no	NA	NA	NA	NA
BRAF	P15056	1	yes	no	yes	no	no	no	2	yes	yes	4	23	4	23
FZD5	Q13467		no	no	yes	no	no	no	1	yes	yes	5	4	5	4
KCNQ5	Q9NR82		no	no	yes	no	no	no	1	yes	yes	1	1	1	1
PALB2	Q86YC2		no	no	yes	no	no	no	1	yes	yes	4	0	4	0
ANK3	Q12955	1	yes	yes	no	no	no	no	2	yes	yes	5	5	5	5
POLD1	P28340		no	no	yes	no	no	no	1	yes	yes	1	0	1	0
BHLHA9	Q7RTU4		no	no	yes	no	no	no	1	no	no	NA	NA	NA	NA
MCEE	Q96PE7		no	no	yes	no	no	no	1	no	no	NA	NA	NA	NA
DPAGT1	Q9H3H5		no	no	yes	no	no	no	1	no	no	NA	NA	NA	NA
TBC1D3G,TBC1D3H			no	no	no	no	yes	no	1	no	no	NA	NA	NA	NA
SLC12A5	Q9H2X9	2	yes	no	yes	no	no	no	2	yes	yes	1	1	1	1
KCTD13	Q8WZ19	3	yes	no	no	no	no	no	1	yes	yes	1	1	1	1
SLC25A24	Q6NUK1		no	no	yes	no	no	no	1	no	no	NA	NA	NA	NA
NCKAP5	O14513	3	yes	no	no	no	no	no	1	no	no	NA	NA	NA	NA
PLA2G6	O60733		no	no	yes	no	no	no	1	no	no	NA	NA	NA	NA
C2orf71			no	no	no	no	yes	no	1	no	no	NA	NA	NA	NA
MYCN	P04198		no	no	yes	no	no	no	1	yes	yes	0	4	0	4
PECR	Q9BY49		no	no	yes	no	no	no	1	no	no	NA	NA	NA	NA
PYCR1	P32322		no	no	yes	no	no	no	1	no	no	NA	NA	NA	NA
DIPK2A	Q8NDZ4	3	yes	no	no	no	no	no	1	no	no	NA	NA	NA	NA
SLC13A5	Q86YT5		no	no	yes	no	no	no	1	no	no	NA	NA	NA	NA
RPGRIP1	Q96KN7		no	no	yes	no	no	no	1	yes	yes	1	0	1	0
CNTN3	Q9P232	3	yes	no	no	no	no	no	1	no	no	NA	NA	NA	NA
NFIX	Q14938	S	yes	no	yes	no	no	no	2	yes	yes	15	3	15	3
GLUL	P15104		no	no	yes	no	no	no	1	yes	yes	3	0	3	0
DHCR24	Q15392		no	no	yes	no	no	no	1	yes	yes	1	0	1	0
HUWE1	Q7Z6Z7	S	yes	no	yes	no	no	no	2	yes	yes	1	0	1	0
MECR	Q9BV79		no	no	yes	no	no	no	1	no	no	NA	NA	NA	NA
NDUFA1	O15239		no	no	yes	no	no	no	1	yes	yes	1	0	1	0
ZMYM2	Q9UBW7	2	yes	no	no	no	no	no	1	no	no	NA	NA	NA	NA
IMMP2L	Q96T52	3	yes	no	no	no	no	no	1	no	no	NA	NA	NA	NA
SAMHD1	Q9Y3Z3		no	no	yes	no	no	no	1	yes	yes	0	1	0	1
SBDS	Q9Y3A5		no	no	yes	no	no	no	1	yes	yes	NA	NA	1	0
IL1RAPL2	Q9NP60	3	yes	no	no	no	no	no	1	yes	yes	1	0	1	0
PGAP3	Q96FM1		no	no	yes	no	no	no	1	no	no	NA	NA	NA	NA
ACTB	P60709	1	yes	yes	yes	no	no	no	3	yes	yes	3	12	3	12
MCCC1	Q96RQ3		no	no	yes	no	no	no	1	no	no	NA	NA	NA	NA
CLN3	Q13286		no	no	yes	no	no	no	1	no	no	NA	NA	NA	NA
NAGLU	P54802		no	no	yes	no	no	no	1	no	no	NA	NA	NA	NA
NEU1	Q99519		no	no	yes	no	no	no	1	yes	yes	1	0	1	0
STAG1	Q8WVM7	S	yes	no	yes	no	no	no	2	yes	yes	1	0	1	0
ABCC9	O60706		no	no	yes	no	no	no	1	yes	yes	1	0	1	0
VAC14	Q08AM6		no	no	yes	no	no	no	1	yes	yes	2	1	2	1
MAP1A	P78559	1	yes	no	no	no	no	yes	2	yes	yes	0	1	0	1
MUT			no	no	yes	no	no	no	1	no	no	NA	NA	NA	NA
KIT	P10721		no	no	yes	no	no	no	1	yes	yes	10	37	10	37
WDR81	Q562E7		no	no	yes	no	no	no	1	no	no	NA	NA	NA	NA
WNT4	P56705		no	no	yes	no	no	no	1	yes	yes	2	1	2	1
NDUFA9	Q16795		no	no	yes	no	no	no	1	yes	yes	1	0	1	0
SUZ12	Q15022		no	no	yes	no	no	no	1	yes	yes	3	0	3	0
CDKN1C	P49918		no	no	yes	no	no	no	1	yes	yes	0	4	0	4
TBCE	Q15813		no	no	yes	no	no	no	1	no	no	NA	NA	NA	NA
FAM20C	Q8IXL6		no	no	yes	no	no	no	1	yes	no	NA	NA	1	0
POLR2A	P24928		no	yes	no	no	no	no	1	yes	yes	2	15	2	15
KITLG	P21583		no	no	yes	no	no	no	1	yes	yes	1	0	1	0
GRIP1	Q9Y3R0	2	yes	no	no	no	no	no	1	yes	yes	3	1	3	1
MYF5	P13349		no	no	yes	no	no	no	1	yes	yes	2	4	2	4
ADGRL1	O94910		no	no	no	no	yes	no	1	no	no	NA	NA	NA	NA
SARAF	Q96BY9		no	no	no	no	yes	no	1	no	no	NA	NA	NA	NA
ZC3H11A	O75152	3	yes	no	no	no	no	no	1	yes	yes	1	0	1	0
AIRE	O43918		no	no	yes	no	no	no	1	yes	yes	1	1	1	1
GALNT13	Q8IUC8	3	yes	no	no	no	no	no	1	no	no	NA	NA	NA	NA
THRA	P10827	3	yes	no	yes	no	no	no	2	yes	yes	4	9	4	9
LHX4	Q969G2		no	no	yes	no	no	no	1	yes	yes	1	0	1	0
PCCB	P05166	1	yes	no	yes	no	no	no	2	yes	yes	1	0	1	0
TSEN2	Q8NCE0		no	no	yes	no	no	no	1	no	no	NA	NA	NA	NA
PIWIL4	Q7Z3Z4		no	yes	no	no	no	no	1	no	no	NA	NA	NA	NA
B3GALNT2	Q8NCR0		no	no	yes	no	no	no	1	no	no	NA	NA	NA	NA
SOX3	P41225		no	no	yes	no	no	no	1	yes	yes	1	1	1	1
BRD4	O60885	3	yes	no	yes	no	no	no	2	yes	yes	4	12	4	12
DYDC1	Q8WWB3	3	yes	no	no	no	no	no	1	yes	yes	NA	NA	1	0
CNKSR2	Q8WXI2	2	yes	no	yes	no	no	no	2	yes	yes	1	0	1	0
KDM4C	Q9H3R0	2	yes	no	no	no	no	no	1	yes	yes	9	2	9	2
TERT	O14746		no	no	yes	no	no	no	1	yes	yes	1	11	1	11
GALK1	P51570		no	no	yes	no	no	no	1	no	no	NA	NA	NA	NA
MPLKIP	Q8TAP9		no	no	yes	no	no	no	1	yes	yes	0	1	0	1
YEATS2	Q9ULM3	3	yes	no	no	no	no	no	1	no	no	NA	NA	NA	NA
KIF11	P52732		no	no	yes	no	no	no	1	yes	yes	0	5	0	5
KATNAL2	Q8IYT4	1	yes	no	no	no	no	no	1	yes	yes	3	0	3	0
GABRG2	P18507		no	yes	yes	no	no	no	2	yes	yes	6	1	6	1
MEGF8	Q7Z7M0		no	no	yes	no	no	no	1	no	no	NA	NA	NA	NA
ANTXR1	Q9H6X2		no	yes	yes	no	no	no	2	no	no	NA	NA	NA	NA
RRAS	P10301		no	no	yes	no	no	no	1	yes	yes	0	2	0	2
POMT1	Q9Y6A1	3	yes	no	yes	no	no	no	2	yes	yes	1	0	1	0
SMARCA2	P51531	1	yes	no	yes	no	no	no	2	yes	yes	4	1	4	1
FANCL	Q9NW38		no	no	yes	no	no	no	1	yes	yes	3	1	3	1
FRAS1	Q86XX4		no	no	yes	no	no	no	1	no	no	NA	NA	NA	NA
RIMS2	Q9UQ26	3	yes	no	no	no	no	no	1	yes	yes	4	5	4	5
CACNA1C	Q13936	1	yes	yes	yes	no	no	no	3	yes	yes	1	4	1	4
TWIST1	Q15672		no	no	yes	no	no	no	1	yes	yes	0	9	0	9
OXTR	P30559	2	yes	yes	no	no	no	no	2	yes	yes	6	3	6	3
OR2AK2	Q8NG84		no	no	no	no	yes	no	1	no	no	NA	NA	NA	NA
LINS1	Q8NG48		no	no	yes	no	no	no	1	no	no	NA	NA	NA	NA
GSPT2	Q8IYD1		no	no	yes	no	no	no	1	no	no	NA	NA	NA	NA
CTNND1	O60716		no	no	yes	no	no	no	1	yes	yes	6	6	6	6
CPT2	P23786	3	yes	no	no	no	no	no	1	no	no	NA	NA	NA	NA
MECP2	P51608	1	yes	yes	yes	yes	no	no	4	yes	yes	21	2	21	2
FRG2C	A6NGY1		no	no	no	no	yes	no	1	no	no	NA	NA	NA	NA
PCDH9	Q9HC56	3	yes	no	no	no	no	no	1	yes	yes	1	0	1	0
TTC19	Q6DKK2		no	no	yes	no	no	no	1	yes	yes	1	2	1	2
PPP5C	P53041	1	yes	no	no	no	no	yes	2	yes	yes	5	1	5	1
NLGN3	Q9NZ94	1	yes	yes	yes	yes	no	no	4	yes	yes	4	0	4	0
MAP3K1	Q13233		no	no	yes	no	no	no	1	yes	yes	8	11	8	11
INPP4A	Q96PE3		no	no	yes	no	no	no	1	no	no	NA	NA	NA	NA
TUB	P50607		no	no	no	no	yes	no	1	no	no	NA	NA	NA	NA
TUBB2A	Q13885		no	no	yes	no	no	no	1	yes	yes	0	1	0	1
DSPP	Q9NZW4		no	no	yes	no	no	no	1	no	no	NA	NA	NA	NA
HTR3A	P46098	3	yes	no	no	no	no	no	1	yes	yes	0	1	0	1
SYNJ1	O43426	3	yes	no	no	no	no	no	1	yes	yes	1	5	1	5
GNA14	O95837		no	no	yes	no	no	no	1	yes	yes	0	88	0	88
FMN2	Q9NZ56		no	no	yes	no	no	no	1	no	no	NA	NA	NA	NA
DOCK1	Q14185	3	yes	no	no	no	no	no	1	yes	yes	1	3	1	3
CYC1	P08574		no	no	yes	no	no	no	1	yes	yes	1	0	1	0
ABCB6	Q9NP58		no	no	yes	no	no	no	1	no	no	NA	NA	NA	NA
ZBTB40	Q9NUA8		no	no	yes	no	no	no	1	no	no	NA	NA	NA	NA
TMEM135	Q86UB9		no	no	yes	no	no	no	1	no	no	NA	NA	NA	NA
BRINP3	Q76B58	3	yes	no	no	no	no	no	1	no	no	NA	NA	NA	NA
TMCO1	Q9UM00		no	no	yes	no	no	no	1	no	no	NA	NA	NA	NA
VSIG4	Q9Y279	3	yes	no	no	no	no	no	1	no	no	NA	NA	NA	NA
ATP7A	Q04656		no	no	yes	no	no	no	1	no	no	NA	NA	NA	NA
CLTC	Q00610		no	no	yes	no	no	no	1	yes	yes	3	3	3	3
RIMS3	Q9UJD0	3	yes	no	no	no	no	no	1	yes	yes	4	5	4	5
PSMD12	O00232	1	yes	no	yes	no	no	no	2	yes	yes	1	0	1	0
PLA2G3	Q9NZ20		no	no	no	no	yes	no	1	no	no	NA	NA	NA	NA
AVPR1B	P47901	3	yes	no	no	no	no	no	1	yes	yes	5	1	5	1
KAT2B	Q92831	2	yes	no	no	no	no	no	1	yes	yes	18	2	18	2
EXOC5	O00471	3	yes	no	no	no	no	no	1	no	no	NA	NA	NA	NA
BBS4	Q96RK4	3	yes	no	yes	no	no	no	2	yes	yes	1	0	1	0
FABP4	P15090	3	yes	no	no	no	no	no	1	yes	yes	1	1	1	1
AKT3	Q9Y243		no	no	yes	no	no	no	1	yes	yes	17	14	17	14
SCN8A	Q9UQD0	1	yes	no	yes	no	no	no	2	yes	yes	1	8	1	8
ZMPSTE24	O75844		no	no	yes	no	no	no	1	no	no	NA	NA	NA	NA
ZNF774	Q6NX45	3	yes	yes	no	no	no	no	2	yes	yes	2	0	2	0
ACACB	O00763		no	no	no	no	yes	no	1	yes	yes	2	2	2	2
EBF3	Q9H4W6	1	yes	no	yes	no	no	no	2	yes	yes	NA	NA	NA	NA
MYT1L	Q9UL68	1	yes	yes	yes	yes	no	yes	5	yes	yes	3	0	3	0
CHD3	Q12873	1	yes	no	yes	no	no	no	2	yes	yes	2	0	2	0
MED23	Q9ULK4		no	no	yes	no	no	no	1	yes	yes	1	0	1	0
SLC16A2	P36021		no	no	yes	no	no	no	1	yes	yes	2	0	2	0
MED12L	Q86YW9	3	yes	no	no	no	no	no	1	no	no	NA	NA	NA	NA
LARS2	Q15031		no	no	yes	no	no	no	1	yes	yes	0	1	0	1
ACTG1	P63261		no	no	yes	no	no	no	1	yes	yes	1	1	1	1
TOP3A	Q13472		no	no	yes	no	no	no	1	no	no	NA	NA	NA	NA
WDPCP	O95876		no	no	yes	no	no	no	1	no	no	NA	NA	NA	NA
CFC1	P0CG37		no	no	yes	no	no	no	1	no	no	NA	NA	NA	NA
BBS9	Q3SYG4		no	no	yes	no	no	no	1	yes	yes	1	0	1	0
IVD	P26440		no	no	yes	no	no	no	1	no	no	NA	NA	NA	NA
CNTNAP3	Q9BZ76	2	yes	no	no	no	no	no	1	no	no	NA	NA	NA	NA
DOCK7	Q96N67		no	no	yes	no	no	no	1	yes	yes	2	2	2	2
CCND2	P30279		no	no	yes	no	no	no	1	yes	yes	0	4	0	4
TOR1A	O14656		no	no	no	no	yes	no	1	yes	yes	1	1	1	1
BIN1	O00499		no	no	yes	no	no	no	1	yes	yes	NA	NA	NA	NA
PKHD1	P08F94		no	no	yes	no	no	no	1	no	no	NA	NA	NA	NA
ZNF517	Q6ZMY9	3	yes	no	no	no	no	no	1	no	no	NA	NA	NA	NA
PEX5	P50542		no	no	yes	no	no	no	1	yes	yes	1	8	1	8
LIN7B	Q9HAP6	3	yes	no	no	no	no	no	1	no	no	NA	NA	NA	NA
SIN3A	Q96ST3	1	yes	yes	yes	no	no	yes	4	yes	yes	2	7	2	7
GCDH	Q92947		no	no	yes	no	no	no	1	no	no	NA	NA	NA	NA
CDH13	P55290	2	yes	no	no	no	no	no	1	yes	yes	1	1	1	1
PPP2R5C	Q13362		no	no	no	no	yes	no	1	yes	yes	6	4	6	4
PRMT9	Q6P2P2		no	no	yes	no	no	no	1	no	no	NA	NA	NA	NA
CRYBB1	P53674		no	no	yes	no	no	no	1	yes	yes	NA	NA	0	1
RAB11A	P62491		no	no	yes	no	no	no	1	yes	yes	0	3	0	3
SLC52A3	Q9NQ40		no	no	yes	no	no	no	1	no	no	NA	NA	NA	NA
KIF13B	Q9NQT8	3	yes	no	no	no	no	no	1	yes	yes	0	2	0	2
TUBA8	Q9NY65		no	no	yes	no	no	no	1	yes	yes	0	3	0	3
TCF12	Q99081		no	no	yes	no	no	no	1	yes	yes	1	3	1	3
GALE	Q14376		no	no	yes	no	no	no	1	no	no	NA	NA	NA	NA
SRD5A3	Q9H8P0		no	no	yes	no	no	no	1	no	no	NA	NA	NA	NA
SPR	P35270		no	no	yes	no	no	no	1	yes	yes	0	1	0	1
MAGI2	Q86UL8		no	no	yes	no	no	no	1	yes	yes	1	1	1	1
CTSK	P43235		no	no	yes	no	no	no	1	yes	yes	NA	NA	0	1
SC5D	O75845		no	no	yes	no	no	no	1	no	no	NA	NA	NA	NA
PTPRB	P23467	3	yes	no	no	no	no	no	1	yes	yes	7	0	7	0
ANXA1	P04083	2	yes	yes	no	no	no	no	2	yes	yes	3	7	3	7
AP4S1	Q9Y587		no	no	yes	no	no	no	1	no	no	NA	NA	NA	NA
PCGF2	P35227		no	no	yes	no	no	no	1	yes	yes	3	0	3	0
ACTN4	O43707	3	yes	no	no	no	no	no	1	yes	yes	0	1	0	1
GBA	P04062		no	no	yes	no	no	no	1	no	no	NA	NA	NA	NA
ANKRD11	Q6UB99	1	yes	yes	yes	yes	no	yes	5	yes	yes	6	1	6	1
RASSF5	Q8WWW0	3	yes	no	no	no	no	no	1	yes	yes	2	0	2	0
CCNA2	P20248		no	no	yes	no	no	no	1	yes	yes	2	7	2	7
ABCA13	Q86UQ4	3	yes	yes	no	no	yes	no	3	yes	yes	1	0	1	0
INPP5K	Q9BT40		no	no	yes	no	no	no	1	no	no	NA	NA	NA	NA
TMEM114	B3SHH9		no	no	yes	no	no	no	1	no	no	NA	NA	NA	NA
COLEC10	Q9Y6Z7		no	no	yes	no	no	no	1	no	no	NA	NA	NA	NA
PPP2R1A	P30153		no	no	yes	no	no	no	1	yes	yes	6	0	6	0
AIPL1	Q9NZN9		no	no	yes	no	no	no	1	no	no	NA	NA	NA	NA
SZT2	Q5T011		no	no	yes	no	no	no	1	no	no	NA	NA	NA	NA
CHRNA4	P43681		no	no	yes	no	no	no	1	no	no	NA	NA	NA	NA
PNPLA1	Q8N8W4		no	no	yes	no	no	no	1	no	no	NA	NA	NA	NA
PTH	P01270		no	no	yes	no	no	no	1	yes	yes	2	0	2	0
GNAI3	P08754		no	no	yes	no	no	no	1	yes	yes	3	118	3	118
SH3RF3	Q8TEJ3	3	yes	no	no	no	no	no	1	no	no	NA	NA	NA	NA
ABCB7	O75027		no	no	yes	no	no	no	1	no	no	NA	NA	NA	NA
KCTD7	Q96MP8		no	no	yes	no	no	no	1	no	no	NA	NA	NA	NA
INPP5E	Q9NRR6		no	no	yes	no	no	no	1	no	no	NA	NA	NA	NA
RNF113A	O15541		no	no	yes	no	no	no	1	no	no	NA	NA	NA	NA
KMT2E	Q8IZD2	1	yes	no	yes	no	no	yes	3	yes	yes	2	0	2	0
CPLANE1	Q9H799		no	no	yes	no	no	no	1	no	no	NA	NA	NA	NA
HEXA	P06865		no	no	yes	no	no	no	1	no	no	NA	NA	NA	NA
RFT1	Q96AA3		no	no	yes	no	no	no	1	no	no	NA	NA	NA	NA
DENR	O43583	2	yes	yes	no	no	no	no	2	yes	yes	1	1	1	1
ZMYND11	Q15326	2	yes	no	yes	no	no	no	2	yes	yes	2	2	2	2
TBX3	O15119		no	no	yes	no	no	no	1	yes	yes	2	2	2	2
BFSP2	Q13515		no	no	yes	no	no	no	1	no	no	NA	NA	NA	NA
HPRT1	P00492		no	no	yes	no	no	no	1	no	no	NA	NA	NA	NA
PPFIA1	Q13136	3	yes	no	no	no	no	no	1	yes	yes	1	0	1	0
CLTCL1	P53675	3	yes	no	no	no	no	no	1	yes	yes	3	2	3	2
BPTF	Q12830		no	no	yes	no	no	no	1	yes	yes	1	0	1	0
RAPSN	Q13702		no	no	yes	no	no	no	1	no	no	NA	NA	NA	NA
NPC1	O15118		no	no	yes	no	no	no	1	no	no	NA	NA	NA	NA
ASAH1	Q13510		no	no	yes	no	no	no	1	no	no	NA	NA	NA	NA
MAGT1	Q9H0U3		no	no	yes	no	no	no	1	no	no	NA	NA	NA	NA
TGFBR1	P36897		no	no	yes	no	no	no	1	yes	yes	14	22	14	22
DNER	Q8NFT8	3	yes	no	no	no	no	no	1	yes	yes	1	0	1	0
RANBP17	Q9H2T7	2	yes	no	no	no	no	no	1	yes	yes	1	0	1	0
TANGO2	Q6ICL3		no	no	yes	no	no	no	1	no	no	NA	NA	NA	NA
TTC8	Q8TAM2		no	no	yes	no	no	no	1	yes	yes	1	0	1	0
TRPV6	Q9H1D0		no	no	yes	no	no	no	1	yes	yes	0	1	0	1
PYROXD1	Q8WU10		no	no	yes	no	no	no	1	no	no	NA	NA	NA	NA
EFR3A	Q14156	2	yes	yes	no	no	no	no	2	yes	yes	2	0	2	0
POC1A	Q8NBT0		no	no	yes	no	no	no	1	no	no	NA	NA	NA	NA
NAA15	Q9BXJ9	1	yes	no	yes	yes	no	no	3	yes	yes	1	0	1	0
MAGEL2	Q9UJ55	1	yes	no	yes	no	no	no	2	yes	yes	2	2	2	2
DYDC2	Q96IM9	3	yes	no	no	no	no	no	1	no	no	NA	NA	NA	NA
MBD5	Q9P267	1	yes	yes	yes	no	no	yes	4	yes	yes	NA	NA	NA	NA
FLNB	O75369		no	no	yes	no	no	no	1	yes	yes	0	1	0	1
GDF6	Q6KF10		no	no	yes	no	no	no	1	yes	yes	3	0	3	0
NDUFS7	O75251		no	no	yes	no	no	no	1	yes	yes	1	0	1	0
MAP3K7	O43318		no	no	yes	no	no	no	1	yes	yes	13	15	13	15
TUFM	P49411		no	no	yes	no	no	no	1	yes	yes	1	1	1	1
CLN5	O75503		no	no	yes	no	no	no	1	no	no	NA	NA	NA	NA
EP400	Q96L91	2	yes	no	no	no	no	no	1	yes	yes	1	0	1	0
LAPTM4B	Q86VI4		no	no	no	no	yes	no	1	no	no	NA	NA	NA	NA
ASCL1	P50553		no	no	yes	no	no	no	1	yes	yes	1	2	1	2
ZNF804A	Q7Z570	2	yes	yes	no	no	no	no	2	yes	yes	8	0	8	0
GRIN2B	Q13224	1	yes	yes	yes	no	no	yes	4	yes	yes	1	13	1	13
GCH1	P30793		no	no	yes	no	no	no	1	yes	yes	0	3	0	3
MAPK6	Q16659		no	no	no	no	yes	no	1	yes	yes	2	4	2	4
RAC1	P63000	S	yes	no	yes	no	no	no	2	yes	yes	9	72	9	72
ELOVL4	Q9GZR5		no	no	yes	no	no	no	1	yes	yes	2	0	2	0
EIF4E	P06730	3	yes	yes	no	no	no	no	2	yes	yes	1	10	1	10
ACO2	Q99798		no	no	yes	no	no	no	1	yes	yes	2	1	2	1
DPYSL2	Q16555	1	yes	no	no	no	no	yes	2	yes	yes	0	4	0	4
TBCD	Q9BTW9		no	no	yes	no	no	no	1	no	no	NA	NA	NA	NA
AP3B2	Q13367		no	yes	yes	no	no	no	2	yes	yes	1	0	1	0
RAB18	Q9NP72		no	no	yes	no	no	no	1	no	no	NA	NA	NA	NA
NEK8	Q86SG6		no	no	yes	no	no	no	1	yes	no	NA	NA	0	0
FXN	Q16595	3	yes	no	no	no	no	no	1	yes	yes	1	0	1	0
CPEB4	Q17RY0	2	yes	no	no	no	no	no	1	no	no	NA	NA	NA	NA
DNAAF3	Q8N9W5		no	no	yes	no	no	no	1	no	no	NA	NA	NA	NA
GRIA3	P42263		no	no	yes	no	no	no	1	yes	yes	1	3	1	3
FANCG	O15287		no	no	yes	no	no	no	1	yes	yes	3	1	3	1
HOXC13	P31276		no	no	yes	no	no	no	1	yes	yes	1	1	1	1
PGM1	P36871		no	no	yes	no	no	no	1	yes	yes	2	2	2	2
TTC7A	Q9ULT0		no	no	yes	no	no	no	1	no	no	NA	NA	NA	NA
KIDINS220	Q9ULH0		no	no	yes	no	no	no	1	yes	yes	0	1	0	1
GJB2	P29033		no	no	yes	no	no	no	1	yes	yes	0	1	0	1
MMADHC	Q9H3L0		no	no	yes	no	no	no	1	no	no	NA	NA	NA	NA
SCNN1G	P51170		no	yes	no	no	no	no	1	yes	yes	2	2	2	2
DDR2	Q16832		no	no	yes	no	no	no	1	yes	yes	1	2	1	2
LCN12	Q6JVE5		no	no	no	no	yes	no	1	no	no	NA	NA	NA	NA
VEZF1	Q14119	1	yes	no	no	no	no	yes	2	yes	yes	2	0	2	0
VRK1	Q99986		no	no	yes	no	no	no	1	yes	yes	7	1	7	1
LMBRD1	Q9NUN5		no	no	yes	no	no	no	1	no	no	NA	NA	NA	NA
UBE2N	P61088		no	no	no	no	yes	no	1	yes	yes	3	3	3	3
KIAA2022			no	yes	no	yes	no	no	2	no	no	NA	NA	NA	NA
KCND3	Q9UK17	3	yes	yes	no	no	no	no	2	yes	yes	1	0	1	0
MMAA	Q8IVH4		no	no	yes	no	no	no	1	no	no	NA	NA	NA	NA
NDUFS1	P28331		no	no	yes	no	no	no	1	yes	yes	1	1	1	1
WDR45B	Q5MNZ6		no	no	yes	no	no	no	1	yes	yes	1	1	1	1
ROBO2	Q9HCK4	2	yes	no	no	no	no	no	1	yes	yes	1	1	1	1
ATP6AP2	O75787		no	no	yes	no	no	no	1	yes	yes	0	1	0	1
SMG6	Q86US8	3	yes	no	no	no	no	no	1	no	no	NA	NA	NA	NA
TSHR	P16473		no	no	yes	no	no	no	1	yes	yes	2	4	2	4
PMS2	P54278		no	no	yes	no	no	no	1	yes	yes	1	1	1	1
CFL2	Q9Y281		no	no	yes	no	no	no	1	yes	yes	1	3	1	3
RAB23	Q9ULC3		no	no	yes	no	no	no	1	yes	yes	NA	NA	NA	NA
ACY1	Q03154	S	yes	no	yes	no	no	no	2	no	no	NA	NA	NA	NA
GUCY1A2	P33402	3	yes	no	no	no	no	no	1	yes	yes	2	0	2	0
SOX2	P48431		no	no	yes	no	no	no	1	yes	yes	1	4	1	4
GLMN	Q92990		no	no	yes	no	no	no	1	yes	yes	0	1	0	1
MET	P08581	2	yes	yes	no	no	no	no	2	yes	yes	6	32	6	32
CAPN12	Q6ZSI9	3	yes	no	no	no	no	no	1	no	no	NA	NA	NA	NA
RARB	P10826		no	no	yes	no	no	no	1	yes	yes	4	9	4	9
DDHD1	Q8NEL9		no	no	yes	no	no	no	1	yes	yes	3	3	3	3
ZFYVE26	Q68DK2	3	yes	no	yes	no	no	no	2	yes	yes	1	2	1	2
LRPAP1	P30533		no	no	yes	no	no	no	1	no	no	NA	NA	NA	NA
USB1	Q9BQ65		no	no	yes	no	no	no	1	no	no	NA	NA	NA	NA
ZMYND10	O75800		no	no	yes	no	no	no	1	no	no	NA	NA	NA	NA
POLR1D	P0DPB6		no	no	yes	no	no	no	1	yes	yes	2	0	2	0
PLCG2	P16885		no	no	yes	no	no	no	1	yes	yes	4	7	4	7
STIM1	Q13586		no	no	yes	no	no	no	1	yes	yes	0	2	0	2
MAP2K1	Q02750		no	yes	yes	no	no	no	2	yes	yes	8	27	8	27
MFSD8	Q8NHS3		no	no	yes	no	no	no	1	no	no	NA	NA	NA	NA
ARMC9	Q7Z3E5		no	no	yes	no	no	no	1	no	no	NA	NA	NA	NA
NSUN2	Q08J23		no	no	yes	no	no	no	1	yes	yes	0	1	0	1
TDRD7	Q8NHU6		no	no	yes	no	yes	no	2	no	no	NA	NA	NA	NA
CCDC103	Q8IW40		no	no	yes	no	no	no	1	no	no	NA	NA	NA	NA
SLC5A5	Q92911		no	no	yes	no	no	no	1	yes	yes	2	5	2	5
ITGA7	Q13683		no	no	yes	no	no	no	1	yes	yes	1	3	1	3
DOLK	Q9UPQ8	S	yes	no	yes	no	no	no	2	yes	yes	NA	NA	1	0
NTNG2	Q96CW9	S	yes	no	no	no	no	no	1	yes	yes	1	0	1	0
OR52M1	Q8NGK5	2	yes	no	no	no	no	no	1	no	no	NA	NA	NA	NA
PCCA	P05165	S	yes	no	yes	no	no	no	2	yes	yes	1	0	1	0
SYNE1	Q8NF91	3	yes	no	yes	no	no	no	2	yes	yes	2	0	2	0
FMR1	Q06787	1	yes	yes	yes	no	no	no	3	yes	yes	2	0	2	0
METTL26	Q96S19	3	yes	no	no	no	no	no	1	no	no	NA	NA	NA	NA
PET100	P0DJ07		no	no	yes	no	no	no	1	no	no	NA	NA	NA	NA
SLC22A5	O76082		no	no	yes	no	no	no	1	no	no	NA	NA	NA	NA
COL4A4	P53420		no	no	yes	no	no	no	1	yes	yes	2	1	2	1
PIGY	Q3MUY2		no	no	yes	no	no	no	1	no	no	NA	NA	NA	NA
CRB2	Q5IJ48		no	no	yes	no	no	no	1	no	no	NA	NA	NA	NA
DMP1	Q13316		no	no	yes	no	no	no	1	no	no	NA	NA	NA	NA
USH2A	O75445	3	yes	no	no	no	no	no	1	no	no	NA	NA	NA	NA
ZNF502	Q8TBZ5		no	no	no	no	yes	no	1	no	no	NA	NA	NA	NA
SMAD3	P84022		no	no	yes	no	no	no	1	yes	yes	16	51	16	51
NPHP1	O15259		no	no	yes	no	no	no	1	yes	yes	0	1	0	1
ZNF335	Q9H4Z2		no	no	no	no	yes	no	1	no	no	NA	NA	NA	NA
HOXA13	P31271		no	no	yes	no	no	no	1	yes	yes	1	1	1	1
SCN2A	Q99250	1	yes	yes	yes	yes	no	yes	5	yes	yes	1	9	1	9
MECOM	Q03112		no	no	yes	no	no	no	1	yes	yes	7	2	7	2
PHF6	Q8IWS0		no	no	yes	no	no	no	1	yes	yes	1	0	1	0
TAF1	P21675	S	yes	no	yes	no	no	no	2	yes	yes	3	0	3	0
CHUK	O15111		no	no	yes	no	no	no	1	yes	yes	22	7	22	7
SIRT1	Q96EB6		no	no	no	no	yes	no	1	yes	yes	25	11	25	11
HTRA2	O43464		no	no	yes	no	no	no	1	yes	yes	2	8	2	8
BBS12	Q6ZW61		no	no	yes	no	no	no	1	no	no	NA	NA	NA	NA
NCOA1	Q15788	1	yes	no	no	no	no	yes	2	yes	yes	4	5	4	5
SLC4A10	Q6U841	3	yes	no	no	no	no	no	1	yes	yes	2	0	2	0
AGAP5	A6NIR3	3	yes	no	no	no	no	no	1	no	no	NA	NA	NA	NA
ASXL2	Q76L83		no	no	yes	no	no	no	1	yes	yes	1	0	1	0
GDF5	P43026		no	no	yes	no	no	no	1	yes	yes	2	1	2	1
AGMO	Q6ZNB7	3	yes	no	no	no	no	no	1	no	no	NA	NA	NA	NA
IARS2	Q9NSE4		no	no	yes	no	no	no	1	no	no	NA	NA	NA	NA
ERMN	Q8TAM6	3	yes	no	no	no	no	no	1	yes	no	NA	NA	0	1
SPAG1	Q07617		no	no	yes	no	no	no	1	yes	yes	0	1	0	1
PRKCA	P17252	3	yes	no	no	no	no	no	1	yes	yes	164	18	164	18
ZWILCH	Q9H900	3	yes	no	no	no	no	no	1	yes	yes	1	0	1	0
LEO1	Q8WVC0	2	yes	no	no	no	no	no	1	no	no	NA	NA	NA	NA
WDR11	Q9BZH6		no	no	yes	no	no	no	1	no	no	NA	NA	NA	NA
CREBRF	Q8IUR6		no	no	no	no	yes	no	1	yes	yes	1	0	1	0
TLK2	Q86UE8	1	yes	no	yes	no	no	yes	3	yes	yes	2	1	2	1
SSRP1	Q08945	3	yes	no	no	no	no	no	1	yes	yes	0	1	0	1
PATJ	Q8NI35	3	yes	no	no	no	no	no	1	yes	yes	1	0	1	0
KRT86	O43790		no	no	no	no	yes	no	1	no	no	NA	NA	NA	NA
GFM1	Q96RP9		no	no	yes	no	no	no	1	no	no	NA	NA	NA	NA
NPHP3	Q7Z494		no	no	yes	no	no	no	1	no	no	NA	NA	NA	NA
MBD4	O95243	3	yes	no	no	no	no	no	1	no	no	NA	NA	NA	NA
ENTPD1	P49961		no	no	yes	no	no	no	1	no	no	NA	NA	NA	NA
TPM2	P07951		no	no	yes	no	no	no	1	yes	yes	0	1	0	1
CHRM5	P08912		no	no	no	no	yes	no	1	yes	yes	7	5	7	5
ITPR1	Q14643	3	yes	yes	yes	no	no	no	3	yes	yes	1	7	1	7
SMURF1	Q9HCE7	3	yes	no	no	no	no	no	1	yes	yes	13	2	13	2
CRX	O43186		no	no	yes	no	no	no	1	yes	yes	0	4	0	4
GPHN	Q9NQX3	2	yes	no	no	no	no	no	1	yes	yes	3	3	3	3
HECTD4	Q9Y4D8	1	yes	no	no	no	no	yes	2	yes	yes	2	2	2	2
CEP63	Q96MT8		no	no	yes	no	no	no	1	no	no	NA	NA	NA	NA
SEC23A	Q15436		no	no	yes	no	no	no	1	yes	yes	1	2	1	2
UPF1	Q92900		no	yes	no	no	no	no	1	yes	yes	1	4	1	4
GRM7	Q14831	3	yes	no	no	no	no	no	1	yes	yes	2	1	2	1
CACNA1A	O00555	1	yes	no	yes	no	no	no	2	yes	yes	1	2	1	2
WWP1	Q9H0M0	3	yes	no	no	no	no	no	1	yes	yes	2	2	2	2
TMEM126B	Q8IUX1		no	no	yes	no	no	no	1	no	no	NA	NA	NA	NA
MCM4	P33991	3	yes	no	no	no	no	no	1	yes	yes	1	5	1	5
UPF3B	Q9BZI7	1	yes	no	yes	yes	no	no	3	yes	yes	2	0	2	0
MYO16	Q9Y6X6	3	yes	no	no	no	no	no	1	no	no	NA	NA	NA	NA
CDK16	Q00536		no	no	yes	no	yes	no	2	yes	yes	0	2	0	2
DOCK8	Q8NF50	2	yes	no	yes	no	no	no	2	yes	yes	1	0	1	0
PHF12	Q96QT6	1	yes	no	no	no	no	yes	2	yes	yes	8	0	8	0
FTL	P02792		no	no	yes	no	no	no	1	no	no	NA	NA	NA	NA
MYBPC3	Q14896		no	no	no	no	yes	no	1	yes	yes	0	5	0	5
KCNK9	Q9NPC2		no	no	yes	no	yes	no	2	yes	yes	0	1	0	1
KCNB1	Q14721	1	yes	no	yes	no	no	no	2	yes	yes	2	3	2	3
CA6	P23280	3	yes	no	no	no	no	no	1	no	no	NA	NA	NA	NA
CLDN19	Q8N6F1		no	no	yes	no	no	no	1	no	no	NA	NA	NA	NA
DPP4	P27487	3	yes	no	no	no	no	no	1	yes	no	NA	NA	0	7
HDAC8	Q9BY41	S	yes	no	yes	no	no	no	2	yes	yes	1	14	1	14
LEP	P41159	3	yes	no	no	no	no	no	1	yes	yes	1	0	1	0
GMPPB	Q9Y5P6		no	no	yes	no	no	no	1	no	no	NA	NA	NA	NA
ATP8B1	O43520		no	no	yes	no	no	no	1	yes	yes	NA	NA	NA	NA
PCDHA1	Q9Y5I3	3	yes	no	no	no	no	no	1	yes	yes	1	0	1	0
LMX1B	O60663	2	yes	no	yes	no	no	no	2	yes	yes	1	0	1	0
UBR7	Q8N806		no	no	yes	no	no	no	1	no	no	NA	NA	NA	NA
PCDH10	Q9P2E7	3	yes	no	no	no	no	no	1	yes	yes	1	0	1	0
TCF7L2	Q9NQB0	1	yes	no	no	no	no	yes	2	yes	yes	0	5	0	5
SPON2	Q9BUD6		no	yes	no	no	no	no	1	no	no	NA	NA	NA	NA
STRA6	Q9BX79		no	no	yes	no	no	no	1	yes	yes	1	0	1	0
ERCC5	P28715		no	no	yes	no	no	no	1	yes	yes	1	0	1	0
MEIS2	O14770	1	yes	no	no	no	no	no	1	yes	yes	2	1	2	1
WNT5A	P41221		no	no	yes	no	no	no	1	yes	yes	10	6	10	6
EOGT	Q5NDL2		no	no	yes	no	no	no	1	no	no	NA	NA	NA	NA
RTN4IP1	Q8WWV3		no	no	yes	no	no	no	1	no	no	NA	NA	NA	NA
HIBCH	Q6NVY1		no	no	yes	no	no	no	1	no	no	NA	NA	NA	NA
FUT8	Q9BYC5		no	no	yes	no	no	no	1	no	no	NA	NA	NA	NA
DLG3	Q92796		no	no	yes	no	no	no	1	yes	yes	5	1	5	1
TTC37	Q6PGP7		no	no	yes	no	no	no	1	no	no	NA	NA	NA	NA
WDR62	O43379		no	no	yes	no	no	no	1	no	no	NA	NA	NA	NA
PYCR2	Q96C36		no	no	yes	no	no	no	1	no	no	NA	NA	NA	NA
CAPN10	Q9HC96		no	no	yes	no	no	no	1	yes	yes	NA	NA	NA	NA
ELOVL2	Q9NXB9	3	yes	no	no	no	no	no	1	yes	yes	2	0	2	0
CHKB	Q9Y259	S	yes	no	no	no	no	no	1	no	no	NA	NA	NA	NA
PNPLA2	Q96AD5		no	no	yes	no	no	no	1	no	no	NA	NA	NA	NA
PDSS2	Q86YH6		no	no	yes	no	no	no	1	no	no	NA	NA	NA	NA
CTSC	P53634		no	no	no	no	yes	no	1	no	no	NA	NA	NA	NA
KCTD1	Q719H9		no	no	yes	no	no	no	1	no	no	NA	NA	NA	NA
PNPLA5	Q7Z6Z6		no	no	no	no	yes	no	1	no	no	NA	NA	NA	NA
PEX11B	O96011		no	no	yes	no	no	no	1	no	no	NA	NA	NA	NA
CPZ	Q66K79	3	yes	no	no	no	no	no	1	no	no	NA	NA	NA	NA
AARS			no	no	yes	no	no	no	1	no	no	NA	NA	NA	NA
ZBTB20	Q9HC78	1	yes	no	yes	no	no	no	2	yes	yes	2	0	2	0
ADCY5	O95622	3	yes	no	no	no	no	no	1	yes	yes	1	2	1	2
RRM2B	Q7LG56		no	no	yes	no	no	no	1	yes	yes	1	1	1	1
PTPN14	Q15678		no	no	yes	no	no	no	1	yes	yes	1	0	1	0
BST1	Q10588	3	yes	no	no	no	no	no	1	yes	yes	4	0	4	0
ABHD5	Q8WTS1		no	no	yes	no	no	no	1	no	no	NA	NA	NA	NA
ALG2	Q9H553		no	no	yes	no	no	no	1	yes	no	NA	NA	1	0
NDP	Q00604		no	no	yes	no	no	no	1	yes	no	NA	NA	NA	NA
DNMBP	Q6XZF7		no	no	no	no	yes	no	1	yes	yes	1	0	1	0
TSPAN4	O14817	3	yes	no	no	no	no	no	1	no	no	NA	NA	NA	NA
MTO1	Q9Y2Z2		no	no	yes	no	yes	no	2	no	no	NA	NA	NA	NA
IARS			no	no	yes	no	no	no	1	no	no	NA	NA	NA	NA
CDH10	Q9Y6N8	3	yes	no	no	no	no	no	1	yes	yes	1	1	1	1
FOXE1	O00358		no	no	yes	no	no	no	1	yes	yes	1	0	1	0
COL4A1	P02462		no	no	yes	no	no	no	1	yes	yes	2	2	2	2
NOP10	Q9NPE3		no	no	yes	no	no	no	1	yes	yes	1	0	1	0
PPP3CA	Q08209		no	no	yes	no	no	no	1	yes	yes	10	7	10	7
EEF1B2	P24534		no	no	yes	no	no	no	1	yes	yes	1	2	1	2
APC2	O95996		no	no	no	no	yes	no	1	yes	yes	3	0	3	0
IRF2BPL	Q9H1B7	1	yes	no	yes	no	no	yes	3	yes	yes	4	1	4	1
SLC7A11	Q9UPY5		no	no	no	no	yes	no	1	no	no	NA	NA	NA	NA
TRAPPC6B	Q86SZ2	S	yes	no	no	no	no	no	1	no	no	NA	NA	NA	NA
TBCK	Q8TEA7	1	yes	no	yes	no	no	no	2	yes	yes	NA	NA	NA	NA
SHANK1	Q9Y566	2	yes	no	yes	no	no	no	2	yes	yes	1	9	1	9
POMP	Q9Y244		no	no	yes	no	no	no	1	no	no	NA	NA	NA	NA
CFAP74	Q9C0B2		no	no	no	no	yes	no	1	no	no	NA	NA	NA	NA
SECISBP2	Q96T21		no	no	yes	no	no	no	1	no	no	NA	NA	NA	NA
PAX2	Q02962		no	no	yes	no	no	no	1	yes	yes	2	4	2	4
NONO	Q15233		no	no	yes	no	no	no	1	yes	yes	2	0	2	0
ZNF711	Q9Y462		no	no	yes	no	no	no	1	no	no	NA	NA	NA	NA
MDN1	Q9NU22		no	no	no	no	yes	no	1	yes	yes	1	0	1	0
PTCH1	Q13635		no	no	yes	no	no	no	1	yes	yes	3	9	3	9
MAMLD1	Q13495		no	no	yes	no	no	no	1	no	no	NA	NA	NA	NA
MAPT-AS1		2	yes	no	no	no	no	no	1	no	no	NA	NA	NA	NA
OXCT2	Q9BYC2		no	no	no	no	yes	no	1	no	no	NA	NA	NA	NA
EED	O75530		no	no	yes	no	no	no	1	yes	yes	2	0	2	0
GRM6	O15303		no	no	yes	no	no	no	1	yes	yes	2	1	2	1
ERMARD	Q5T6L9		no	no	yes	no	no	no	1	no	no	NA	NA	NA	NA
HMGN1	P05114	2	yes	no	no	no	no	no	1	yes	yes	0	6	0	6
KDM6A	O15550	2	yes	no	yes	yes	no	no	3	yes	yes	22	1	22	1
MED13	Q9UHV7	1	yes	no	yes	yes	no	no	3	yes	yes	1	2	1	2
CLN8	Q9UBY8	3	yes	no	yes	no	no	no	2	yes	yes	2	0	2	0
CHMP1A	Q9HD42	2	yes	no	yes	no	no	no	2	yes	yes	1	0	1	0
GIGYF2	Q6Y7W6	1	yes	yes	no	no	no	no	2	yes	yes	2	2	2	2
PHACTR1	Q9C0D0		no	no	yes	no	no	no	1	yes	yes	2	0	2	0
ACHE	P22303	2	yes	yes	no	no	no	no	2	yes	yes	1	9	1	9
H2BC11	P06899	3	yes	no	no	no	no	no	1	yes	yes	6	1	6	1
LAS1L	Q9Y4W2	3	yes	no	yes	no	no	no	2	yes	yes	1	0	1	0
RBM28	Q9NW13		no	no	yes	no	no	no	1	no	no	NA	NA	NA	NA
FAM47C	Q5HY64		no	no	no	no	yes	no	1	no	no	NA	NA	NA	NA
FOXD4L4	Q8WXT5		no	no	no	no	yes	no	1	no	no	NA	NA	NA	NA
SYN1	P17600	1	yes	no	yes	no	no	no	2	yes	yes	3	11	3	11
LAMB1	P07942	2	yes	no	yes	no	no	no	2	yes	yes	3	0	3	0
AP1S2	P56377	S	yes	no	yes	no	no	no	2	no	no	NA	NA	NA	NA
CAPRIN1	Q14444	1	yes	no	yes	no	no	no	2	yes	yes	1	0	1	0
TFAP2A	P05549		no	no	yes	no	no	no	1	yes	yes	2	2	2	2
HESX1	Q9UBX0		no	no	yes	no	no	no	1	no	no	NA	NA	NA	NA
RUBCN	Q92622		no	no	yes	no	no	no	1	yes	yes	1	0	1	0
PQBP1	O60828		no	no	yes	no	no	no	1	no	no	NA	NA	NA	NA
HCN1	O60741	S	yes	no	yes	no	no	no	2	yes	yes	0	1	0	1
MDGA2	Q7Z553	3	yes	no	no	no	no	no	1	yes	yes	1	0	1	0
AZGP1	P25311	3	yes	no	no	no	no	no	1	no	no	NA	NA	NA	NA
COL6A3	P12111		no	no	yes	no	no	no	1	yes	yes	1	0	1	0
SAE1	Q9UBE0	2	yes	no	no	no	no	no	1	yes	yes	1	0	1	0
ABCD4	O14678		no	no	yes	no	no	no	1	no	no	NA	NA	NA	NA
PRAMEF6	Q5VXH4		no	no	no	no	yes	no	1	no	no	NA	NA	NA	NA
MAN1B1	Q9UKM7		no	no	yes	no	no	no	1	no	no	NA	NA	NA	NA
NIPA1	Q7RTP0	3	yes	no	no	no	no	no	1	no	no	NA	NA	NA	NA
SDK1	Q7Z5N4		no	no	no	no	yes	no	1	no	no	NA	NA	NA	NA
MYOG	P15173		no	no	no	no	yes	no	1	yes	yes	7	12	7	12
FOXP2	O15409	1	yes	yes	yes	no	no	yes	4	yes	yes	4	1	4	1
DNMT3B	Q9UBC3		no	no	yes	no	no	no	1	yes	yes	2	0	2	0
SIM1	P81133		no	no	yes	no	no	no	1	yes	yes	2	0	2	0
SEC23B	Q15437		no	no	yes	no	no	no	1	yes	yes	2	4	2	4
XPA	P23025		no	no	yes	no	no	no	1	yes	yes	0	4	0	4
SLC6A5	Q9Y345		no	no	yes	no	no	no	1	no	no	NA	NA	NA	NA
LBR	Q14739		no	no	yes	no	no	no	1	yes	yes	0	1	0	1
MYO15A	Q9UKN7		no	yes	no	no	no	no	1	no	no	NA	NA	NA	NA
TNFRSF17	Q02223		no	no	no	no	yes	no	1	yes	yes	0	1	0	1
MOCS1	Q9NZB8		no	no	yes	no	no	no	1	no	no	NA	NA	NA	NA
PCDHA5	Q9Y5H7	3	yes	no	no	no	no	no	1	yes	yes	1	0	1	0
RNF25	Q96BH1	3	yes	no	no	no	no	no	1	no	no	NA	NA	NA	NA
ATP1A1	P05023	3	yes	no	yes	no	no	no	2	yes	yes	0	3	0	3
CSNK2A1	P68400	1	yes	no	yes	no	no	no	2	yes	yes	187	3	187	3
MTMR14	Q8NCE2		no	no	yes	no	no	no	1	no	no	NA	NA	NA	NA
ZMYM6	O95789		no	no	yes	no	no	no	1	no	no	NA	NA	NA	NA
UQCRB	P14927		no	no	yes	no	no	no	1	yes	yes	1	0	1	0
MDH2	P40926		no	no	yes	no	no	no	1	yes	yes	4	0	4	0
POLA2	Q14181	3	yes	no	no	no	no	no	1	yes	yes	1	0	1	0
PCDH19	Q8TAB3	1	yes	no	yes	no	no	no	2	yes	yes	7	1	7	1
LRFN5	Q96NI6	3	yes	yes	no	no	no	no	2	yes	yes	3	0	3	0
KRT26	Q7Z3Y9	3	yes	no	no	no	no	no	1	no	no	NA	NA	NA	NA
ACADVL	P49748		no	no	yes	no	no	no	1	yes	yes	0	1	0	1
DNM1	Q05193		no	no	yes	no	no	no	1	yes	yes	2	5	2	5
NFIB	O00712	3	yes	no	yes	no	no	no	2	yes	yes	16	1	16	1
MED13L	Q71F56	1	yes	yes	yes	no	yes	yes	5	yes	yes	1	2	1	2
TK2	O00142		no	no	yes	no	no	no	1	no	no	NA	NA	NA	NA
CDH23	Q9H251		no	no	yes	no	no	no	1	yes	yes	2	1	2	1
HAX1	O00165		no	no	yes	no	no	no	1	yes	yes	1	0	1	0
USP18	Q9UMW8		no	no	yes	no	no	no	1	no	no	NA	NA	NA	NA
EXOSC9	Q06265		no	no	yes	no	no	no	1	yes	yes	1	1	1	1
NT5C3A	Q9H0P0		no	no	yes	no	no	no	1	no	no	NA	NA	NA	NA
NPIPB9	F8W1W9		no	no	no	no	yes	no	1	no	no	NA	NA	NA	NA
IQUB	Q8NA54		no	yes	no	no	no	no	1	no	no	NA	NA	NA	NA
SLC35A2	P78381		no	no	yes	no	no	no	1	yes	yes	1	0	1	0
CADM2	Q8N3J6	3	yes	no	no	no	no	no	1	yes	yes	NA	NA	0	1
CACNB4	O00305		no	no	yes	no	no	no	1	no	no	NA	NA	NA	NA
POT1	Q9NUX5	3	yes	no	yes	no	no	no	2	yes	yes	6	0	6	0
CASZ1	Q86V15	1	yes	no	no	no	no	no	1	yes	yes	1	0	1	0
TRMT1	Q9NXH9		no	no	yes	no	no	no	1	no	no	NA	NA	NA	NA
MYO1E	Q12965	3	yes	yes	no	no	no	no	2	yes	yes	1	2	1	2
ZFPM2	Q8WW38		no	no	yes	no	no	no	1	yes	yes	1	0	1	0
FASN	P49327		no	yes	yes	no	yes	no	3	yes	yes	7	10	7	10
MKKS	Q9NPJ1		no	no	yes	no	no	no	1	no	no	NA	NA	NA	NA
IRF6	O14896		no	no	yes	no	no	no	1	no	no	NA	NA	NA	NA
CARS2	Q9HA77		no	no	yes	no	no	no	1	yes	yes	0	1	0	1
FHIT	P49789	3	yes	no	no	no	no	no	1	yes	yes	1	1	1	1
MAFB	Q9Y5Q3		no	no	yes	no	no	no	1	yes	yes	0	4	0	4
PAFAH1B3	Q15102		no	no	no	no	yes	no	1	no	no	NA	NA	NA	NA
LRFN2	Q9ULH4	3	yes	no	no	no	no	no	1	yes	yes	0	1	0	1
WDFY3	Q8IZQ1	1	yes	yes	no	yes	yes	no	4	yes	yes	3	2	3	2
ATP13A2	Q9NQ11		no	no	yes	no	no	no	1	no	no	NA	NA	NA	NA
NLRP5	P59047		no	no	yes	no	no	no	1	yes	yes	0	1	0	1
HYAL1	Q12794		no	no	yes	no	no	no	1	yes	yes	NA	NA	NA	NA
GTF2I	P78347	3	yes	no	no	no	no	no	1	yes	yes	6	6	6	6
PYHIN1	Q6K0P9	2	yes	no	no	no	no	no	1	yes	yes	1	0	1	0
SETD2	Q9BYW2	1	yes	yes	yes	no	no	no	3	yes	yes	3	0	3	0
TREX1	Q9NSU2		no	no	yes	no	no	no	1	no	no	NA	NA	NA	NA
SOX6	P35712	S	yes	no	no	no	no	no	1	yes	yes	2	2	2	2
TMEM216	Q9P0N5		no	no	yes	no	no	no	1	no	no	NA	NA	NA	NA
USP17L4	A6NCW7		no	no	no	no	yes	no	1	no	no	NA	NA	NA	NA
CA5A	P35218		no	no	yes	no	no	no	1	no	no	NA	NA	NA	NA
ALG13	Q9NP73		no	no	yes	no	no	no	1	no	no	NA	NA	NA	NA
C3	P01024		no	yes	no	no	no	no	1	yes	yes	4	8	4	8
CADM1	Q9BY67	3	yes	no	no	no	no	no	1	yes	yes	NA	NA	NA	NA
CTNNA2	P26232	S	yes	no	yes	no	no	no	2	yes	yes	1	0	1	0
MRPL22	Q9NWU5		no	no	no	no	yes	no	1	yes	yes	NA	NA	1	0
SKI	P12755	1	yes	no	yes	no	no	yes	3	yes	yes	8	4	8	4
NINL	Q9Y2I6	2	yes	no	no	no	no	no	1	yes	yes	0	3	0	3
CACNA2D3	Q8IZS8	1	yes	no	no	yes	no	yes	3	yes	yes	1	0	1	0
ANK2	Q01484	1	yes	yes	no	yes	no	yes	4	yes	yes	5	4	5	4
LRP10	Q7Z4F1		no	no	no	no	yes	no	1	no	no	NA	NA	NA	NA
HOXD13	P35453		no	no	yes	no	no	no	1	yes	yes	1	0	1	0
GABRB3	P28472	1	yes	yes	yes	no	no	yes	4	yes	yes	2	0	2	0
HMX1	Q9NP08		no	no	yes	no	no	no	1	no	no	NA	NA	NA	NA
TUBGCP5	Q96RT8	3	yes	no	no	no	no	no	1	yes	yes	1	0	1	0
GABRA1	P14867		no	no	yes	no	no	no	1	yes	yes	1	1	1	1
MFRP	Q9BY79	2	yes	no	yes	no	no	no	2	no	no	NA	NA	NA	NA
CUX1	P39880	2	yes	no	no	no	no	no	1	yes	yes	1	1	1	1
IDS	P22304		no	no	yes	no	no	no	1	no	no	NA	NA	NA	NA
BMPR1B	O00238		no	no	yes	no	no	no	1	yes	yes	5	5	5	5
CTSD	P07339		no	no	yes	no	no	no	1	yes	yes	2	0	2	0
RAB39B	Q96DA2	3	yes	yes	yes	no	no	no	3	yes	yes	1	0	1	0
FKTN	O75072		no	no	yes	no	no	no	1	no	no	NA	NA	NA	NA
PLXNA3	P51805	3	yes	no	no	no	no	no	1	no	no	NA	NA	NA	NA
MN1	Q10571		no	no	yes	no	no	no	1	yes	yes	2	1	2	1
FLG	P20930		no	no	yes	no	no	no	1	yes	yes	NA	NA	NA	NA
NUBPL	Q8TB37		no	no	yes	no	no	no	1	no	no	NA	NA	NA	NA
ARHGEF6	Q15052		no	no	yes	no	no	no	1	no	no	NA	NA	NA	NA
EPHB4	P54760		no	no	yes	no	no	no	1	yes	yes	0	2	0	2
CNTN5	O94779	2	yes	no	no	no	no	no	1	no	no	NA	NA	NA	NA
TBX22	Q9Y458	3	yes	no	yes	no	no	no	2	yes	yes	2	1	2	1
TRAF7	Q6Q0C0	1	yes	yes	yes	no	no	yes	4	yes	yes	1	0	1	0
KIF1A	Q12756		no	no	yes	no	no	no	1	yes	yes	0	5	0	5
NDE1	Q9NXR1		no	no	yes	no	no	no	1	yes	yes	0	3	0	3
PLOD1	Q02809		no	no	yes	no	no	no	1	yes	no	NA	NA	0	1
P3H1	Q32P28		no	no	yes	no	no	no	1	no	no	NA	NA	NA	NA
IFT172	Q9UG01		no	no	yes	no	no	no	1	yes	no	NA	NA	NA	NA
SRSF11	Q05519	2	yes	no	no	yes	no	no	2	yes	yes	2	0	2	0
PPP1R1B	Q9UD71	3	yes	no	no	no	no	no	1	yes	yes	4	5	4	5
LARP4B	Q92615		no	no	no	no	yes	no	1	yes	yes	1	1	1	1
VLDLR	P98155		no	no	yes	no	no	no	1	yes	yes	0	3	0	3
GPR85	P60893	3	yes	no	no	no	no	no	1	no	no	NA	NA	NA	NA
KDM5B	Q9UGL1	1	yes	yes	yes	no	no	yes	4	yes	yes	7	0	7	0
FANCF	Q9NPI8		no	no	yes	no	no	no	1	yes	yes	1	1	1	1
SMARCB1	Q12824		no	no	yes	no	no	no	1	yes	yes	3	0	3	0
PACS1	Q6VY07	1	yes	no	yes	no	no	no	2	yes	yes	0	1	0	1
FAM161A	Q3B820		no	no	yes	no	no	no	1	no	no	NA	NA	NA	NA
POMT2	Q9UKY4		no	no	yes	no	no	no	1	yes	yes	1	0	1	0
RFX6	Q8HWS3		no	no	yes	no	no	no	1	no	no	NA	NA	NA	NA
LHX3	Q9UBR4		no	no	yes	no	no	no	1	yes	yes	3	2	3	2
DNMT3A	Q9Y6K1	1	yes	no	yes	yes	no	yes	4	yes	yes	2	4	2	4
BICD2	Q8TD16		no	no	yes	no	no	no	1	yes	yes	0	1	0	1
FRY	Q5TBA9		no	no	yes	no	no	no	1	no	no	NA	NA	NA	NA
ZNF462	Q96JM2	1	yes	no	yes	no	no	no	2	yes	yes	1	0	1	0
GPX1	P07203	3	yes	no	no	no	no	no	1	yes	yes	0	2	0	2
MAOA	P21397	3	yes	yes	yes	no	no	no	3	yes	yes	6	2	6	2
FREM2	Q5SZK8		no	no	yes	no	no	no	1	no	no	NA	NA	NA	NA
CKAP2L	Q8IYA6		no	no	yes	no	no	no	1	no	no	NA	NA	NA	NA
NYX	Q9GZU5		no	no	yes	no	no	no	1	no	no	NA	NA	NA	NA
SLC7A7	Q9UM01	3	yes	no	no	no	no	no	1	no	no	NA	NA	NA	NA
KAT6A	Q92794	2	yes	no	yes	no	yes	no	3	yes	yes	6	0	6	0
TAT	P17735		no	no	yes	no	no	no	1	no	no	NA	NA	NA	NA
ST14	Q9Y5Y6		no	no	yes	no	yes	no	2	no	no	NA	NA	NA	NA
JAM3	Q9BX67		no	no	yes	no	no	no	1	no	no	NA	NA	NA	NA
ALG9	Q9H6U8		no	no	yes	no	no	no	1	no	no	NA	NA	NA	NA
PAX6	P26367	S	yes	yes	yes	no	no	no	3	yes	yes	1	3	1	3
GRID2	O43424	3	yes	no	no	no	no	no	1	yes	yes	1	2	1	2
DLX2	Q07687	3	yes	no	no	no	no	no	1	yes	yes	2	2	2	2
FOXN1	O15353		no	no	yes	no	no	no	1	yes	yes	NA	NA	NA	NA
BDNF	P23560		no	yes	no	no	no	no	1	yes	yes	1	4	1	4
MUC5B	Q9HC84		no	no	no	no	yes	no	1	no	no	NA	NA	NA	NA
FREM1	Q5H8C1		no	no	yes	no	no	no	1	yes	yes	1	0	1	0
SIX5	Q8N196		no	no	yes	no	no	no	1	no	no	NA	NA	NA	NA
CDK5RAP2	Q96SN8		no	no	yes	no	no	no	1	yes	yes	5	1	5	1
CCNG1	P51959	2	yes	no	no	no	no	no	1	yes	yes	0	1	0	1
FAM86B1	Q8N7N1		no	no	no	no	yes	no	1	no	no	NA	NA	NA	NA
RYR2	Q92736		no	yes	no	no	no	no	1	yes	yes	0	1	0	1
STAMBP	O95630		no	no	yes	no	no	no	1	yes	yes	0	1	0	1
PDHX	O00330		no	no	yes	no	no	no	1	yes	yes	3	0	3	0
NEO1	Q92859	3	yes	no	no	no	no	no	1	yes	yes	0	5	0	5
EEF1A2	Q05639	S	yes	yes	yes	no	no	no	3	yes	yes	20	2	20	2
PIGL	Q9Y2B2		no	no	yes	no	no	no	1	no	no	NA	NA	NA	NA
AGO2	Q9UKV8	2	yes	no	no	no	no	no	1	yes	yes	2	3	2	3
USP27X	A6NNY8		no	no	yes	no	no	no	1	no	no	NA	NA	NA	NA
TRIM33	Q9UPN9	3	yes	no	no	no	no	no	1	yes	yes	3	0	3	0
GRID2IP	A4D2P6	3	yes	no	no	no	no	no	1	yes	yes	1	0	1	0
ZNF609	O15014		no	no	no	no	yes	no	1	no	no	NA	NA	NA	NA
HS3ST5	Q8IZT8	3	yes	no	no	no	no	no	1	no	no	NA	NA	NA	NA
KLF8	O95600		no	no	yes	no	no	no	1	yes	yes	2	2	2	2
SGSM3	Q96HU1	3	yes	no	no	no	no	no	1	no	no	NA	NA	NA	NA
PCDHAC1	Q9H158	3	yes	no	no	no	no	no	1	yes	yes	1	0	1	0
ALDH4A1	P30038		no	no	yes	no	no	no	1	no	no	NA	NA	NA	NA
COQ9	O75208		no	no	yes	no	no	no	1	no	no	NA	NA	NA	NA
CSPP1	Q1MSJ5		no	no	yes	no	no	no	1	no	no	NA	NA	NA	NA
SUPT16H	Q9Y5B9	2	yes	no	no	no	no	no	1	no	no	NA	NA	NA	NA
KMT2B	Q9UMN6		no	no	yes	no	no	no	1	no	no	NA	NA	NA	NA
MUC12	Q9UKN1	3	yes	no	no	no	yes	no	2	yes	yes	1	0	1	0
FOXC1	Q12948		no	no	yes	no	no	no	1	yes	yes	1	0	1	0
PIGS	Q96S52		no	no	yes	no	no	no	1	yes	yes	NA	NA	2	0
STAT2	P52630		no	yes	yes	no	no	no	2	yes	yes	2	5	2	5
PTBP2	Q9UKA9	3	yes	no	no	no	no	no	1	yes	yes	3	0	3	0
PTDSS1	P48651		no	no	yes	no	no	no	1	no	no	NA	NA	NA	NA
SPECC1L	Q69YQ0		no	no	yes	no	no	no	1	no	no	NA	NA	NA	NA
RBPJ	Q06330		no	no	yes	no	no	no	1	yes	yes	9	11	9	11
CCBE1	Q6UXH8		no	no	yes	no	no	no	1	no	no	NA	NA	NA	NA
MRPS34	P82930		no	no	yes	no	no	no	1	yes	yes	1	0	1	0
COL9A1	P20849		no	no	yes	no	no	no	1	no	no	NA	NA	NA	NA
RABL6	Q3YEC7		no	no	yes	no	no	no	1	no	no	NA	NA	NA	NA
PKDREJ	Q9NTG1		no	yes	no	no	no	no	1	no	no	NA	NA	NA	NA
KCNE1	P15382		no	no	yes	no	no	no	1	yes	yes	0	1	0	1
RUNX2	Q13950		no	no	yes	no	no	no	1	yes	yes	4	18	4	18
ABCA10	Q8WWZ4	3	yes	no	no	no	no	no	1	no	no	NA	NA	NA	NA
GGNBP2	Q9H3C7	2	yes	no	no	no	no	no	1	yes	yes	1	0	1	0
ASAP2	O43150	2	yes	no	no	no	no	no	1	yes	yes	3	1	3	1
PLXNB1	O43157	2	yes	no	no	no	no	no	1	yes	no	NA	NA	0	1
MAPK4	P31152		no	no	no	no	yes	no	1	yes	yes	0	1	0	1
AP4E1	Q9UPM8		no	no	yes	no	no	no	1	no	no	NA	NA	NA	NA
ECEL1	O95672		no	no	yes	no	no	no	1	no	no	NA	NA	NA	NA
EMC1	Q8N766		no	no	yes	no	no	no	1	no	no	NA	NA	NA	NA
PIEZO1	Q92508		no	no	yes	no	no	no	1	yes	yes	1	0	1	0
GJA1	P17302		no	no	yes	no	no	no	1	yes	yes	0	11	0	11
AK2	P54819		no	no	yes	no	no	no	1	no	no	NA	NA	NA	NA
RAD21L1	Q9H4I0	3	yes	no	no	no	no	no	1	yes	yes	1	0	1	0
DISC1	Q9NRI5	2	yes	yes	no	no	no	no	2	yes	yes	3	0	3	0
CUL3	Q13618	1	yes	yes	yes	yes	no	no	4	yes	yes	10	4	10	4
GPAA1	O43292		no	no	yes	no	no	no	1	yes	yes	NA	NA	0	1
ZDHHC15	Q96MV8		no	no	yes	no	no	no	1	no	no	NA	NA	NA	NA
SHOC2	Q9UQ13		no	no	yes	no	no	no	1	yes	yes	2	0	2	0
SLC10A7	Q0GE19		no	no	yes	no	no	no	1	no	no	NA	NA	NA	NA
NBEA	Q8NFP9	1	yes	no	yes	no	no	no	2	yes	yes	2	0	2	0
RALA	P11233	S	yes	no	no	no	no	no	1	yes	yes	2	3	2	3
OSGEP	Q9NPF4		no	no	yes	no	no	no	1	no	no	NA	NA	NA	NA
MKX	Q8IYA7	1	yes	no	no	no	no	yes	2	yes	yes	3	0	3	0
P2RX3	P56373		no	no	no	no	yes	no	1	no	no	NA	NA	NA	NA
CEP83	Q9Y592		no	no	yes	no	no	no	1	no	no	NA	NA	NA	NA
IFT122	Q9HBG6		no	no	yes	no	no	no	1	no	no	NA	NA	NA	NA
TRAPPC12	Q8WVT3		no	no	yes	no	no	no	1	no	no	NA	NA	NA	NA
SALL1	Q9NSC2		no	no	yes	no	no	no	1	yes	yes	NA	NA	NA	NA
ELP2	Q6IA86		no	no	yes	no	no	no	1	yes	yes	1	0	1	0
OTX2	P32243		no	no	yes	no	no	no	1	yes	yes	0	8	0	8
BPIFB6	Q8NFQ5		no	no	yes	no	no	no	1	no	no	NA	NA	NA	NA
REST	Q13127		no	yes	no	no	no	no	1	yes	yes	2	1	2	1
SMC1B	Q8NDV3		no	no	no	no	yes	no	1	no	no	NA	NA	NA	NA
MAPK3	P27361	3	yes	yes	no	no	no	no	2	yes	yes	160	21	160	21
PRUNE1	Q86TP1		no	no	yes	no	no	no	1	no	no	NA	NA	NA	NA
MITF	O75030		no	no	yes	no	no	no	1	yes	yes	2	10	2	10
FEN1	P39748		no	no	no	no	yes	no	1	yes	yes	0	1	0	1
CASP2	P42575		no	no	yes	no	no	no	1	yes	yes	2	7	2	7
DDX59	Q5T1V6		no	no	yes	no	no	no	1	no	no	NA	NA	NA	NA
HINT1	P49773		no	no	yes	no	no	no	1	no	no	NA	NA	NA	NA
GLIS1	Q8NBF1	3	yes	no	no	no	no	no	1	yes	yes	1	1	1	1
ERG	P11308	3	yes	no	no	no	no	no	1	yes	yes	5	2	5	2
SAMD9	Q5K651		no	no	yes	no	no	no	1	no	no	NA	NA	NA	NA
FABP5	Q01469	3	yes	no	no	no	no	no	1	yes	yes	1	0	1	0
P2RX7	Q99572		no	no	no	no	yes	no	1	yes	yes	0	3	0	3
ALDH3A2	P51648		no	no	yes	no	no	no	1	no	no	NA	NA	NA	NA
EDNRB	P24530		no	no	yes	no	no	no	1	yes	yes	8	3	8	3
CACNA1B	Q00975	3	yes	no	no	no	no	no	1	yes	yes	1	4	1	4
NDUFA10	O95299		no	no	yes	no	no	no	1	yes	yes	1	0	1	0
MGAT2	Q10469		no	no	yes	no	no	no	1	no	no	NA	NA	NA	NA
DLL4	Q9NR61		no	no	yes	no	no	no	1	yes	yes	2	1	2	1
PAOX	Q6QHF9		no	no	no	no	yes	no	1	no	no	NA	NA	NA	NA
PHF7	Q9BWX1	2	yes	no	no	no	no	no	1	no	no	NA	NA	NA	NA
SLC31A1	O15431		no	no	yes	no	no	no	1	no	no	NA	NA	NA	NA
IGSF9B	Q9UPX0		no	yes	no	no	no	no	1	no	no	NA	NA	NA	NA
CHST14	Q8NCH0		no	no	yes	no	no	no	1	no	no	NA	NA	NA	NA
YWHAG	P61981	3	yes	no	yes	no	no	no	2	yes	yes	2	1	2	1
TACR3	P29371		no	no	yes	no	no	no	1	yes	yes	8	1	8	1
ODAPH	Q17RF5		no	no	yes	no	no	no	1	no	no	NA	NA	NA	NA
PEX10	O60683		no	no	yes	no	no	no	1	no	no	NA	NA	NA	NA
TRAIP	Q9BWF2		no	no	yes	no	no	no	1	no	no	NA	NA	NA	NA
YAP1	P46937		no	no	yes	no	no	no	1	yes	yes	9	22	9	22
ZNF559	Q9BR84	3	yes	no	no	no	no	no	1	no	no	NA	NA	NA	NA
KCNQ2	O43526	2	yes	no	yes	no	no	no	2	yes	yes	2	3	2	3
PLEKHA6	Q9Y2H5		no	no	no	no	yes	no	1	no	no	NA	NA	NA	NA
SLC6A3	Q01959	2	yes	yes	yes	no	no	no	3	yes	yes	1	6	1	6
LIAS	O43766		no	no	yes	no	no	no	1	no	no	NA	NA	NA	NA
NIPA2	Q8N8Q9	3	yes	no	no	no	no	no	1	no	no	NA	NA	NA	NA
TRIT1	Q9H3H1		no	no	yes	no	no	no	1	no	no	NA	NA	NA	NA
C1QBP	Q07021		no	no	yes	no	no	no	1	yes	yes	5	0	5	0
KLHL15	Q96M94		no	no	yes	no	no	no	1	no	no	NA	NA	NA	NA
NCAPD2	Q15021		no	no	yes	no	no	no	1	yes	yes	1	0	1	0
TTI2	Q6NXR4	S	yes	no	yes	no	no	no	2	no	no	NA	NA	NA	NA
MNT	Q99583	3	yes	no	no	no	no	no	1	yes	yes	0	1	0	1
MLYCD	O95822		no	no	yes	no	no	no	1	no	no	NA	NA	NA	NA
WASF1	Q92558	S	yes	no	yes	no	no	no	2	yes	yes	1	3	1	3
YY1	P25490	S	yes	no	yes	no	no	no	2	yes	yes	7	9	7	9
PRKD2	Q9BZL6	2	yes	no	no	no	no	no	1	yes	yes	2	2	2	2
CUL4B	Q13620		no	no	yes	no	no	no	1	yes	yes	0	1	0	1
WDFY4	Q6ZS81	2	yes	no	no	no	no	no	1	no	no	NA	NA	NA	NA
AHI1	Q8N157	S	yes	yes	yes	no	no	no	3	yes	yes	0	1	0	1
RFX3	P48380	1	yes	no	no	no	no	yes	2	yes	yes	1	0	1	0
PON1	P27169	2	yes	no	no	no	no	no	1	yes	yes	0	1	0	1
STXBP1	P61764	1	yes	yes	yes	no	yes	yes	5	yes	yes	3	6	3	6
COL11A2	P13942		no	no	yes	no	no	no	1	yes	yes	NA	NA	NA	NA
UBR1	Q8IWV7	1	yes	no	yes	no	no	yes	3	yes	yes	1	0	1	0
TCOF1	Q13428		no	no	yes	no	no	no	1	yes	yes	1	1	1	1
DLX5	P56178		no	no	yes	no	no	no	1	yes	yes	4	6	4	6
MSANTD2	Q6P1R3	3	yes	no	no	no	no	no	1	no	no	NA	NA	NA	NA
CHST3	Q7LGC8		no	no	yes	no	no	no	1	no	no	NA	NA	NA	NA
SMAD6	O43541		no	no	yes	no	no	no	1	yes	yes	10	5	10	5
EIF3F	O00303		no	no	yes	no	no	no	1	yes	yes	3	1	3	1
PEX6	Q13608		no	no	yes	no	no	no	1	yes	yes	2	1	2	1
RAC3	P60763		no	no	yes	no	no	no	1	yes	yes	1	1	1	1
IGF2R	P11717		no	no	no	no	yes	no	1	yes	yes	0	10	0	10
C15orf62	A8K5M9	3	yes	no	no	no	no	no	1	no	no	NA	NA	NA	NA
ARHGEF2	Q92974		no	no	no	no	yes	no	1	yes	yes	1	7	1	7
BBS1	Q8NFJ9		no	no	yes	no	no	no	1	yes	yes	1	0	1	0
DHODH	Q02127		no	no	yes	no	no	no	1	yes	yes	4	1	4	1
KIFAP3	Q92845		no	no	no	no	yes	no	1	no	no	NA	NA	NA	NA
LRP4	O75096		no	no	yes	no	no	no	1	yes	no	NA	NA	0	1
AVPR1A	P37288	2	yes	yes	no	no	no	no	2	yes	yes	3	1	3	1
POLR1C	O15160		no	no	yes	no	no	no	1	yes	yes	2	0	2	0
FGD1	P98174		no	no	yes	no	no	no	1	yes	yes	1	0	1	0
DMD	P11532	S	yes	yes	yes	no	no	no	3	yes	yes	1	2	1	2
CSNK1G1	Q9HCP0	3	yes	no	yes	no	no	no	2	yes	yes	3	1	3	1
SLC6A4	P31645	3	yes	yes	no	no	no	no	2	yes	yes	1	20	1	20
HIVEP3	Q5T1R4	2	yes	no	no	no	no	no	1	no	no	NA	NA	NA	NA
NRCAM	Q92823	3	yes	no	no	no	no	no	1	yes	yes	3	2	3	2
KRR1	Q13601	3	yes	no	no	no	no	no	1	no	no	NA	NA	NA	NA
TACO1	Q9BSH4		no	no	yes	no	no	no	1	no	no	NA	NA	NA	NA
HCFC1	P51610	S	yes	no	yes	no	no	no	2	yes	yes	4	2	4	2
LONP1	P36776		no	no	yes	no	yes	no	2	yes	yes	1	1	1	1
CMPK2	Q5EBM0	3	yes	no	no	no	no	no	1	no	no	NA	NA	NA	NA
GATM	P50440	S	yes	no	yes	no	no	no	2	no	no	NA	NA	NA	NA
PEX16	Q9Y5Y5		no	no	yes	no	no	no	1	no	no	NA	NA	NA	NA
POLR3B	Q9NW08		no	no	yes	no	no	no	1	yes	yes	1	0	1	0
CADPS2	Q86UW7	3	yes	no	no	no	no	no	1	yes	yes	3	1	3	1
SYT17	Q9BSW7	3	yes	no	no	no	no	no	1	no	no	NA	NA	NA	NA
MACF1	Q9UPN3		no	no	yes	no	no	no	1	yes	yes	0	1	0	1
ALDH7A1	P49419		no	no	yes	no	no	no	1	no	no	NA	NA	NA	NA
LRP1	Q07954	2	yes	no	no	no	no	no	1	yes	yes	0	6	0	6
SLC19A3	Q9BZV2		no	no	yes	no	no	no	1	yes	yes	NA	NA	NA	NA
CD99L2	Q8TCZ2	3	yes	no	no	no	no	no	1	no	no	NA	NA	NA	NA
OFD1	O75665	3	yes	no	yes	no	no	no	2	yes	yes	3	0	3	0
PIGV	Q9NUD9		no	no	yes	no	no	no	1	no	no	NA	NA	NA	NA
NSMCE3	Q96MG7	3	yes	no	yes	no	no	no	2	yes	yes	NA	NA	2	0
SRBD1	Q8N5C6		no	yes	no	no	no	no	1	no	no	NA	NA	NA	NA
KLHL7	Q8IXQ5		no	no	yes	no	no	no	1	no	no	NA	NA	NA	NA
VPS53	Q5VIR6		no	no	yes	no	no	no	1	no	no	NA	NA	NA	NA
GAS2L2	Q8NHY3		no	no	yes	no	no	no	1	no	no	NA	NA	NA	NA
NPHS2	Q9NP85		no	no	yes	no	no	no	1	no	no	NA	NA	NA	NA
SLC4A4	Q9Y6R1		no	no	yes	no	no	no	1	yes	yes	0	4	0	4
SUV420H1			no	no	no	yes	no	yes	2	no	no	NA	NA	NA	NA
SCRIB	Q14160		no	no	yes	no	yes	no	2	yes	yes	1	3	1	3
CA2	P00918		no	no	yes	no	no	no	1	no	no	NA	NA	NA	NA
CRELD1	Q96HD1		no	no	yes	no	no	no	1	no	no	NA	NA	NA	NA
C8orf37	Q96NL8		no	no	yes	no	no	no	1	no	no	NA	NA	NA	NA
PTH1R	Q03431		no	no	yes	no	no	no	1	yes	yes	1	2	1	2
FCHSD2	O94868		no	no	no	no	yes	no	1	no	no	NA	NA	NA	NA
HSD11B1	P28845	3	yes	no	no	no	no	no	1	yes	yes	0	2	0	2
ORC1	Q13415		no	no	yes	no	no	no	1	yes	yes	1	1	1	1
PEX12	O00623		no	no	yes	no	no	no	1	yes	yes	2	0	2	0
ST7	Q9NRC1	3	yes	yes	no	no	no	no	2	yes	yes	0	1	0	1
PLOD2	O00469		no	no	yes	no	no	no	1	no	no	NA	NA	NA	NA
NECTIN1	Q15223		no	no	yes	no	no	no	1	no	no	NA	NA	NA	NA
GFER	P55789		no	no	yes	no	no	no	1	yes	yes	NA	NA	NA	NA
CHRNB3	Q05901	3	yes	no	no	no	no	no	1	yes	yes	1	3	1	3
PCYT1A	P49585		no	no	yes	no	no	no	1	yes	yes	0	5	0	5
SRPX2	O60687		no	no	yes	no	no	no	1	no	no	NA	NA	NA	NA
SHH	Q15465		no	no	yes	no	no	no	1	yes	yes	3	9	3	9
CNOT2	Q9NZN8		no	no	no	no	yes	no	1	yes	yes	1	0	1	0
GJC2	Q5T442		no	no	yes	no	no	no	1	no	no	NA	NA	NA	NA
HIST1H4J			no	no	yes	no	no	no	1	no	no	NA	NA	NA	NA
AIMP1	Q12904		no	no	yes	no	no	no	1	yes	yes	1	1	1	1
ATR	Q13535		no	no	yes	no	no	no	1	yes	yes	27	5	27	5
ACVR2B	Q13705		no	no	yes	no	no	no	1	yes	yes	3	4	3	4
CHRNG	P07510		no	no	yes	no	no	no	1	no	no	NA	NA	NA	NA
LARGE1	O95461		no	no	yes	no	no	no	1	no	no	NA	NA	NA	NA
ACAN	P16112		no	no	yes	no	no	no	1	yes	yes	3	5	3	5
PIEZO2	Q9H5I5		no	no	yes	no	no	no	1	yes	yes	1	0	1	0
PPT1	P50897		no	no	yes	no	no	no	1	no	no	NA	NA	NA	NA
C5	P01031		no	no	no	no	yes	no	1	yes	yes	3	2	3	2
FKBP15	Q5T1M5		no	no	no	no	yes	no	1	yes	yes	2	0	2	0
SCAPER	Q9BY12		no	no	yes	no	yes	no	2	no	no	NA	NA	NA	NA
PSAT1	Q9Y617		no	no	yes	no	no	no	1	yes	yes	2	1	2	1
TRIP4	Q15650		no	no	yes	no	no	no	1	no	no	NA	NA	NA	NA
HNRNPH2	P55795	1	yes	no	yes	no	no	no	2	yes	yes	1	0	1	0
EIF4G1	Q04637	3	yes	no	no	no	no	no	1	yes	yes	1	2	1	2
TRPC6	Q9Y210	2	yes	no	no	no	no	no	1	yes	yes	1	0	1	0
RAD50	Q92878		no	no	yes	no	no	no	1	yes	yes	5	2	5	2
MFSD2A	Q8NA29		no	no	yes	no	no	no	1	no	no	NA	NA	NA	NA
SCYL1	Q96KG9		no	no	yes	no	no	no	1	yes	yes	1	1	1	1
NMNAT1	Q9HAN9		no	no	yes	no	no	no	1	no	no	NA	NA	NA	NA
MLANA	Q16655	3	yes	no	no	no	no	no	1	yes	yes	NA	NA	NA	NA
DMXL2	Q8TDJ6	3	yes	no	no	no	yes	no	2	yes	yes	2	0	2	0
TTN	Q8WZ42	3	yes	yes	yes	no	yes	no	4	yes	yes	2	1	2	1
BRSK2	Q8IWQ3	1	yes	no	no	no	no	no	1	yes	yes	2	1	2	1
IGBP1	P78318		no	no	yes	no	no	no	1	no	no	NA	NA	NA	NA
BCAS1	O75363	3	yes	no	no	no	no	no	1	no	no	NA	NA	NA	NA
CYP2U1	Q7Z449		no	no	yes	no	no	no	1	no	no	NA	NA	NA	NA
ILF2	Q12905	2	yes	no	no	no	no	no	1	yes	yes	1	0	1	0
COG7	P83436		no	no	yes	no	no	no	1	no	no	NA	NA	NA	NA
NUP133	Q8WUM0	3	yes	no	no	no	no	no	1	yes	yes	1	0	1	0
CYFIP1	Q7L576	2	yes	yes	no	no	no	no	2	yes	yes	3	0	3	0
UFM1	P61960		no	no	yes	no	no	no	1	no	no	NA	NA	NA	NA
SMARCAL1	Q9NZC9		no	no	yes	no	no	no	1	no	no	NA	NA	NA	NA
PRDM12	Q9H4Q4		no	no	yes	no	no	no	1	no	no	NA	NA	NA	NA
ELAVL2	Q12926	3	yes	no	no	no	no	no	1	yes	yes	1	0	1	0
EMSY	Q7Z589	2	yes	no	no	no	no	no	1	yes	yes	3	0	3	0
SIX3	O95343		no	no	yes	no	no	no	1	yes	yes	0	2	0	2
CNTN6	Q9UQ52	2	yes	no	no	no	no	no	1	yes	yes	2	0	2	0
PUF60	Q9UHX1		no	no	yes	no	no	no	1	no	no	NA	NA	NA	NA
NDUFV1	P49821		no	no	yes	no	no	no	1	yes	yes	1	0	1	0
DPP10	Q8N608	2	yes	no	no	no	no	no	1	yes	yes	1	0	1	0
CISD2	Q8N5K1		no	no	yes	no	no	no	1	no	no	NA	NA	NA	NA
DOCK4	Q8N1I0	3	yes	no	no	no	no	no	1	yes	yes	1	0	1	0
MPP6	Q9NZW5	3	yes	no	no	no	no	no	1	no	no	NA	NA	NA	NA
GJA8	P48165		no	no	yes	no	yes	no	2	no	no	NA	NA	NA	NA
STX1B	P61266		no	no	yes	no	no	no	1	no	no	NA	NA	NA	NA
GON4L	Q3T8J9		no	no	yes	no	no	no	1	no	no	NA	NA	NA	NA
EXT1	Q16394	3	yes	yes	yes	no	no	no	3	yes	yes	NA	NA	1	0
GLTSCR2			no	no	no	no	yes	no	1	no	no	NA	NA	NA	NA
KIAA1549	Q9HCM3		no	no	no	no	yes	no	1	no	no	NA	NA	NA	NA
PCDHA11	Q9Y5I1	3	yes	no	no	no	no	no	1	yes	yes	1	0	1	0
KCNC1	P48547	3	yes	no	yes	no	no	no	2	yes	yes	1	0	1	0
FCGBP	Q9Y6R7		no	no	no	no	yes	no	1	no	no	NA	NA	NA	NA
ZNF626	Q68DY1	3	yes	no	no	no	no	no	1	no	no	NA	NA	NA	NA
SOBP	A7XYQ1		no	no	yes	no	no	no	1	no	no	NA	NA	NA	NA
FOXL2	P58012		no	no	yes	no	no	no	1	yes	yes	0	3	0	3
CENPJ	Q9HC77		no	no	yes	no	no	no	1	yes	yes	0	3	0	3
PRAMEF4	O60810		no	no	no	no	yes	no	1	no	no	NA	NA	NA	NA
LARP7	Q4G0J3		no	no	yes	no	no	no	1	yes	yes	2	0	2	0
IHH	Q14623		no	no	yes	no	no	no	1	yes	yes	2	1	2	1
GLB1	P16278		no	no	yes	no	no	no	1	no	no	NA	NA	NA	NA
NEK1	Q96PY6		no	no	yes	no	no	no	1	yes	yes	1	0	1	0
ATM	Q13315		no	no	yes	no	no	no	1	yes	yes	76	17	76	17
FGA	P02671	3	yes	no	no	no	no	no	1	yes	yes	2	5	2	5
OTULIN	Q96BN8		no	no	yes	no	no	no	1	no	no	NA	NA	NA	NA
MEGF10	Q96KG7	3	yes	no	yes	no	no	no	2	yes	yes	1	1	1	1
CCIN	Q13939	3	yes	no	no	no	no	no	1	yes	yes	1	0	1	0
MRPS22	P82650		no	no	yes	no	no	no	1	yes	yes	1	0	1	0
CHD1	O14646	3	yes	yes	no	no	no	no	2	yes	yes	NA	NA	1	0
PIK3R2	O00459	S	yes	no	yes	no	no	no	2	yes	yes	0	5	0	5
LRRC6	Q86X45		no	no	yes	no	no	no	1	no	no	NA	NA	NA	NA
RSPH1	Q8WYR4		no	no	yes	no	no	no	1	no	no	NA	NA	NA	NA
IGF2	P01344		no	no	yes	no	no	no	1	yes	yes	3	1	3	1
NKX3-2	P78367		no	no	yes	no	no	no	1	no	no	NA	NA	NA	NA
SPARC	P09486		no	no	yes	no	no	no	1	yes	yes	0	1	0	1
CCSER1	Q9C0I3	3	yes	no	no	no	no	no	1	no	no	NA	NA	NA	NA
AXIN1	O15169		no	no	yes	no	no	no	1	yes	yes	8	19	8	19
EXOC6B	Q9Y2D4	3	yes	no	no	no	no	no	1	no	no	NA	NA	NA	NA
WAC	Q9BTA9	1	yes	no	yes	yes	no	yes	4	yes	yes	1	1	1	1
PCM1	Q15154	3	yes	no	no	no	no	no	1	yes	yes	7	0	7	0
EIF3G	O75821	1	yes	no	no	no	no	yes	2	yes	yes	1	0	1	0
ALPL	P05186		no	no	yes	no	no	no	1	yes	yes	NA	NA	NA	NA
SELENOI	Q9C0D9		no	no	yes	no	no	no	1	no	no	NA	NA	NA	NA
WDR26	Q9H7D7	S	yes	no	yes	no	no	no	2	no	no	NA	NA	NA	NA
TMEM67	Q5HYA8		no	no	yes	no	no	no	1	no	no	NA	NA	NA	NA
SCO2	O43819		no	no	yes	no	no	no	1	yes	yes	0	1	0	1
PLOD3	O60568		no	no	yes	no	no	no	1	no	no	NA	NA	NA	NA
RIPK4	P57078		no	no	yes	no	no	no	1	no	no	NA	NA	NA	NA
GAD1	Q99259		no	yes	yes	no	no	no	2	yes	yes	2	1	2	1
TSEN15	Q8WW01		no	no	yes	no	no	no	1	no	no	NA	NA	NA	NA
CHD8	Q9HCK8	1	yes	yes	yes	yes	yes	yes	6	yes	yes	15	0	15	0
ASPM	Q8IZT6	2	yes	no	yes	no	no	no	2	yes	yes	NA	NA	NA	NA
BAZ2B	Q9UIF8	1	yes	no	no	no	no	no	1	yes	yes	6	0	6	0
MXRA5	Q9NR99		no	yes	no	no	no	no	1	no	no	NA	NA	NA	NA
ARSA	P15289		no	no	yes	no	no	no	1	yes	yes	2	0	2	0
MIB1	Q86YT6	3	yes	yes	no	no	no	no	2	yes	yes	6	0	6	0
SLC1A1	P43005	3	yes	no	no	no	no	no	1	yes	yes	1	1	1	1
KCNT2	Q6UVM3		no	yes	no	no	no	no	1	no	no	NA	NA	NA	NA
ST3GAL3	Q11203		no	no	yes	no	no	no	1	yes	yes	NA	NA	NA	NA
PLPBP	O94903		no	no	yes	no	no	no	1	no	no	NA	NA	NA	NA
EPC2	Q52LR7	3	yes	no	no	no	no	no	1	yes	yes	1	0	1	0
TMPRSS6	Q8IU80		no	no	yes	no	no	no	1	no	no	NA	NA	NA	NA
AGL	P35573		no	no	yes	no	no	no	1	no	no	NA	NA	NA	NA
CRYGC	P07315		no	no	yes	no	no	no	1	yes	yes	0	1	0	1
RAB3GAP2	Q9H2M9		no	no	yes	no	no	no	1	no	no	NA	NA	NA	NA
TCF20	Q9UGU0	1	yes	no	yes	no	no	yes	3	yes	yes	1	0	1	0
SMARCC2	Q8TAQ2	1	yes	no	yes	yes	no	yes	4	yes	yes	1	2	1	2
RPS10P2-AS1		2	yes	no	no	no	no	no	1	no	no	NA	NA	NA	NA
RECQL4	O94761		no	no	yes	no	no	no	1	yes	yes	0	3	0	3
SCN3A	Q9NY46		no	no	yes	no	no	no	1	yes	yes	1	5	1	5
USP9X	Q93008	1	yes	no	yes	no	no	no	2	yes	yes	3	0	3	0
FGF10	O15520		no	no	yes	no	no	no	1	yes	yes	1	0	1	0
TELO2	Q9Y4R8		no	no	yes	no	no	no	1	yes	yes	0	1	0	1
SND1	Q7KZF4	3	yes	no	no	no	no	no	1	yes	yes	2	2	2	2
BRCA1	P38398		no	no	yes	no	no	no	1	yes	yes	7	24	7	24
SLC46A1	Q96NT5		no	no	yes	no	no	no	1	yes	yes	2	0	2	0
XPO1	O14980	3	yes	no	no	no	no	no	1	yes	yes	2	2	2	2
DIP2B	Q9P265		no	no	yes	no	no	no	1	no	no	NA	NA	NA	NA
MYH9	P35579	2	yes	yes	yes	no	no	no	3	yes	yes	2	3	2	3
ANKRD9	Q96BM1		no	no	no	no	yes	no	1	no	no	NA	NA	NA	NA
CARD11	Q9BXL7	3	yes	no	no	no	no	no	1	yes	yes	2	4	2	4
NUS1	Q96E22		no	no	yes	no	no	no	1	no	no	NA	NA	NA	NA
STAG2	Q8N3U4		no	no	yes	no	no	no	1	yes	yes	1	0	1	0
PITX2	Q99697		no	no	yes	no	no	no	1	yes	yes	NA	NA	NA	NA
SPTBN2	O15020		no	no	yes	no	no	no	1	no	no	NA	NA	NA	NA
TYRP1	P17643		no	no	yes	no	no	no	1	yes	yes	NA	NA	NA	NA
PAFAH1B1	P43034		no	no	yes	no	no	no	1	yes	yes	3	3	3	3
SLC2A2	P11168		no	no	yes	no	no	no	1	yes	yes	2	3	2	3
AUTS2	Q8WXX7	1	yes	yes	yes	no	no	no	3	yes	yes	4	2	4	2
SLC2A1	P11166		no	no	yes	no	no	no	1	yes	yes	4	4	4	4
MEGF11	A6BM72	3	yes	no	no	no	no	no	1	no	no	NA	NA	NA	NA
GABRA4	P48169	3	yes	no	no	no	no	no	1	yes	yes	3	1	3	1
NOVA2	Q9UNW9	S	yes	no	yes	no	no	no	2	no	no	NA	NA	NA	NA
USP45	Q70EL2	2	yes	no	no	no	no	no	1	yes	yes	NA	NA	2	0
MARK2	Q7KZI7		no	no	no	no	yes	no	1	yes	yes	6	2	6	2
IFT80	Q9P2H3		no	no	yes	no	no	no	1	no	no	NA	NA	NA	NA
LRP6	O75581		no	no	yes	no	no	no	1	yes	yes	4	45	4	45
AP4M1	O00189		no	no	yes	no	no	no	1	no	no	NA	NA	NA	NA
GEMIN5	Q8TEQ6		no	no	no	no	yes	no	1	yes	yes	1	0	1	0
CHD2	O14647	1	yes	yes	yes	yes	no	yes	5	yes	yes	3	1	3	1
ARSE			no	no	yes	no	no	no	1	no	no	NA	NA	NA	NA
XPNPEP3	Q9NQH7		no	no	yes	no	no	no	1	no	no	NA	NA	NA	NA
TCTN2	Q96GX1		no	yes	yes	no	no	no	2	no	no	NA	NA	NA	NA
NPHS1	O60500		no	no	yes	no	no	no	1	yes	yes	0	2	0	2
GHR	P10912		no	no	yes	no	no	no	1	yes	yes	1	8	1	8
NID2	Q14112		no	no	no	no	yes	no	1	no	no	NA	NA	NA	NA
EPHB2	P29323	3	yes	no	no	no	no	no	1	yes	yes	6	1	6	1
FANCD2	Q9BXW9		no	no	yes	no	no	no	1	yes	yes	3	9	3	9
AMT	P48728	2	yes	no	yes	no	no	no	2	yes	yes	1	0	1	0
OR4N2	Q8NGD1		no	no	no	no	yes	no	1	no	no	NA	NA	NA	NA
DARS2	Q6PI48		no	no	yes	no	no	no	1	yes	yes	0	1	0	1
ASXL3	Q9C0F0	1	yes	no	yes	yes	no	yes	4	yes	yes	5	1	5	1
GRHL2	Q6ISB3		no	no	yes	no	no	no	1	yes	yes	NA	NA	NA	NA
FRRS1L	Q9P0K9		no	no	yes	no	no	no	1	no	no	NA	NA	NA	NA
ANKH	Q9HCJ1		no	no	yes	no	no	no	1	yes	yes	NA	NA	NA	NA
TNRC6B	Q9UPQ9	2	yes	no	no	no	no	no	1	yes	yes	1	0	1	0
CTCF	P49711	1	yes	no	yes	no	no	no	2	yes	yes	0	2	0	2
TRIP13	Q15645		no	no	yes	no	no	no	1	yes	yes	2	2	2	2
SUFU	Q9UMX1		no	no	yes	no	no	no	1	yes	yes	6	5	6	5
PEX14	O75381		no	no	yes	no	no	no	1	yes	yes	3	0	3	0
NRP2	O60462	3	yes	no	no	no	no	no	1	yes	yes	1	4	1	4
FGFR3	P22607		no	no	yes	no	no	no	1	yes	yes	3	10	3	10
SORCS3	Q9UPU3	2	yes	no	no	no	no	no	1	no	no	NA	NA	NA	NA
QDPR	P09417		no	no	yes	no	no	no	1	no	no	NA	NA	NA	NA
GTF2E2	P29084		no	no	yes	no	no	no	1	yes	yes	1	0	1	0
PREX1	Q8TCU6	2	yes	no	no	no	no	no	1	yes	yes	1	1	1	1
FUK			no	no	yes	no	no	no	1	no	no	NA	NA	NA	NA
NUP155	O75694	1	yes	no	no	no	no	yes	2	yes	yes	1	0	1	0
C7orf43			no	yes	no	no	no	no	1	no	no	NA	NA	NA	NA
HMBOX1	Q6NT76		no	no	no	no	yes	no	1	yes	yes	1	0	1	0
COPS2	P61201		no	yes	no	no	no	no	1	no	no	NA	NA	NA	NA
SLC34A1	Q06495		no	yes	no	no	no	no	1	no	no	NA	NA	NA	NA
KHDRBS2	Q5VWX1	3	yes	no	no	no	no	no	1	no	no	NA	NA	NA	NA
DMPK	Q09013	1	yes	no	yes	no	no	no	2	yes	yes	2	0	2	0
CD151	P48509		no	no	yes	no	no	no	1	yes	yes	NA	NA	NA	NA
RYR3	Q15413		no	no	yes	no	no	no	1	no	no	NA	NA	NA	NA
TNS2	Q63HR2	3	yes	no	no	no	no	no	1	no	no	NA	NA	NA	NA
HIVEP2	P31629	1	yes	no	yes	no	no	no	2	yes	yes	1	0	1	0
MYO5C	Q9NQX4	3	yes	no	no	no	no	no	1	no	no	NA	NA	NA	NA
SLC35D1	Q9NTN3		no	no	yes	no	no	no	1	no	no	NA	NA	NA	NA
SF3B4	Q15427		no	no	yes	no	no	no	1	yes	yes	1	0	1	0
IDUA	P35475		no	no	yes	no	no	no	1	no	no	NA	NA	NA	NA
ARID1A	O14497		no	no	yes	no	no	no	1	yes	yes	1	0	1	0
IGF1R	P08069		no	no	yes	no	no	no	1	yes	yes	10	20	10	20
TTC25		3	yes	no	yes	no	no	no	2	no	no	NA	NA	NA	NA
TNKS	O95271		no	no	no	no	yes	no	1	yes	yes	8	2	8	2
HDLBP	Q00341	1	yes	no	no	no	no	yes	2	yes	yes	4	0	4	0
FGFR1	P11362	2	yes	no	yes	no	no	no	2	yes	yes	8	18	8	18
FAT1	Q14517	3	yes	no	no	no	no	no	1	no	no	NA	NA	NA	NA
CRYBA4	P53673		no	no	yes	no	no	no	1	no	no	NA	NA	NA	NA
TXNL4A	P83876		no	no	yes	no	no	no	1	no	no	NA	NA	NA	NA
UMPS	P11172		no	no	yes	no	no	no	1	yes	yes	5	0	5	0
EXOSC3	Q9NQT5		no	no	yes	no	no	no	1	yes	yes	1	0	1	0
SEZ6L2	Q6UXD5	3	yes	no	no	no	no	no	1	no	no	NA	NA	NA	NA
LGI4	Q8N135		no	no	yes	no	no	no	1	no	no	NA	NA	NA	NA
FGF9	P31371		no	no	yes	no	no	no	1	yes	yes	NA	NA	NA	NA
KIAA1683			no	no	no	no	yes	no	1	no	no	NA	NA	NA	NA
ERF	P50548		no	no	yes	no	no	no	1	yes	yes	0	3	0	3
RIN2	Q8WYP3		no	no	yes	no	no	no	1	no	no	NA	NA	NA	NA
EBP	Q15125		no	no	yes	no	no	no	1	no	no	NA	NA	NA	NA
DDC	P20711	3	yes	no	yes	no	no	no	2	yes	yes	6	0	6	0
HRAS	P01112	1	yes	yes	yes	no	no	no	3	yes	yes	9	20	9	20
HNF4A	P41235		no	no	yes	no	no	no	1	yes	yes	0	6	0	6
CNGB3	Q9NQW8	3	yes	no	no	no	no	no	1	no	no	NA	NA	NA	NA
EFTUD2	Q15029		no	no	yes	no	no	no	1	no	no	NA	NA	NA	NA
IGSF1	Q8N6C5		no	no	yes	no	no	no	1	no	no	NA	NA	NA	NA
ITGB3	P05106	2	yes	no	no	no	no	no	1	yes	yes	2	12	2	12
RAD21	O60216	S	yes	no	yes	no	no	no	2	yes	yes	5	3	5	3
CACNA1E	Q15878	1	yes	no	yes	no	no	yes	3	yes	yes	1	0	1	0
SLC25A20	O43772		no	no	yes	no	no	no	1	yes	yes	NA	NA	NA	NA
ACADS	P16219		no	no	yes	no	no	no	1	no	no	NA	NA	NA	NA
LRRC56	Q8IYG6		no	no	yes	no	no	no	1	no	no	NA	NA	NA	NA
PHC1	P78364		no	no	yes	no	no	no	1	yes	yes	1	0	1	0
ARHGAP5	Q13017	3	yes	no	no	no	no	no	1	yes	yes	1	1	1	1
KPTN	Q9Y664	S	yes	no	yes	no	no	no	2	no	no	NA	NA	NA	NA
FKBP14	Q9NWM8		no	no	yes	no	no	no	1	no	no	NA	NA	NA	NA
UROS	P10746		no	no	yes	no	no	no	1	no	no	NA	NA	NA	NA
ERCC4	Q92889		no	no	yes	no	no	no	1	yes	yes	NA	NA	1	1
WDR60			no	no	yes	no	no	no	1	no	no	NA	NA	NA	NA
DGAT1	O75907		no	no	yes	no	no	no	1	yes	no	NA	NA	0	1
VANGL1	Q8TAA9		no	no	yes	no	no	no	1	no	no	NA	NA	NA	NA
ATP6V1B1	P15313		no	no	yes	no	no	no	1	no	no	NA	NA	NA	NA
LIPT2	A6NK58		no	no	yes	no	no	no	1	no	no	NA	NA	NA	NA
NUP107	P57740		no	no	yes	no	no	no	1	yes	yes	1	0	1	0
NUDCD2	Q8WVJ2	2	yes	no	no	no	no	no	1	yes	yes	1	0	1	0
TSPOAP1	O95153	3	yes	no	no	no	no	no	1	yes	yes	3	0	3	0
COL18A1	P39060		no	no	yes	no	no	no	1	yes	yes	2	0	2	0
SPRED1	Q7Z699		no	no	yes	no	no	no	1	no	no	NA	NA	NA	NA
XPO5	Q9HAV4		no	yes	no	no	no	no	1	yes	yes	0	4	0	4
NEDD4L	Q96PU5		no	no	yes	no	no	no	1	yes	yes	13	2	13	2
DUSP15	Q9H1R2	3	yes	no	no	no	no	no	1	no	no	NA	NA	NA	NA
NKX2-1	P43699		no	no	yes	no	no	no	1	yes	yes	1	2	1	2
SNX14	Q9Y5W7	S	yes	no	yes	no	no	no	2	no	no	NA	NA	NA	NA
TRAPPC2L	Q9UL33	3	yes	no	no	no	no	no	1	no	no	NA	NA	NA	NA
TBX5	Q99593		no	no	yes	no	no	no	1	yes	yes	NA	NA	NA	NA
TRIM37	O94972		no	no	yes	no	no	no	1	no	no	NA	NA	NA	NA
ARSJ	Q5FYB0		no	no	no	no	yes	no	1	no	no	NA	NA	NA	NA
DAGLA	Q9Y4D2	3	yes	no	no	no	no	no	1	yes	yes	2	0	2	0
ATP6V1B2	P21281		no	no	yes	no	no	no	1	no	no	NA	NA	NA	NA
XYLT2	Q9H1B5		no	no	yes	no	no	no	1	no	no	NA	NA	NA	NA
STT3B	Q8TCJ2		no	no	yes	no	no	no	1	no	no	NA	NA	NA	NA
EMX2	Q04743		no	no	yes	no	no	no	1	yes	yes	NA	NA	NA	NA
EXOC3	O60645	3	yes	no	no	no	no	no	1	no	no	NA	NA	NA	NA
TRPS1	Q9UHF7		no	no	yes	no	no	no	1	yes	yes	0	1	0	1
RPE65	Q16518		no	no	yes	no	no	no	1	no	no	NA	NA	NA	NA
GNAS	Q5JWF2	3	yes	no	yes	no	no	no	2	yes	yes	10	82	10	82
PLXND1	Q9Y4D7		no	no	yes	no	no	no	1	no	no	NA	NA	NA	NA
PHF2	O75151	1	yes	no	no	yes	no	yes	3	yes	yes	5	2	5	2
RETREG1	Q9H6L5		no	no	yes	no	no	no	1	no	no	NA	NA	NA	NA
MANBA	O00462		no	no	yes	no	no	no	1	no	no	NA	NA	NA	NA
PCDHA4	Q9UN74	3	yes	no	no	no	no	no	1	yes	yes	1	0	1	0
SLC25A27	O95847	3	yes	no	no	no	no	no	1	yes	yes	0	1	0	1
GNAQ	P50148		no	no	yes	no	no	no	1	yes	yes	7	87	7	87
EDAR	Q9UNE0		no	no	yes	no	no	no	1	yes	no	NA	NA	0	1
CLSTN3	Q9BQT9		no	no	no	no	yes	no	1	no	no	NA	NA	NA	NA
SDHA	P31040		no	no	yes	no	no	no	1	yes	yes	2	1	2	1
PITX3	O75364		no	no	yes	no	no	no	1	yes	yes	1	1	1	1
AGAP4	Q96P64		no	no	no	no	yes	no	1	no	no	NA	NA	NA	NA
CLPB	Q9H078		no	no	yes	no	no	no	1	no	no	NA	NA	NA	NA
RAX	Q9Y2V3		no	no	yes	no	no	no	1	no	no	NA	NA	NA	NA
COX6B1	P14854		no	no	yes	no	no	no	1	yes	yes	1	0	1	0
VIP	P01282		no	no	yes	no	no	no	1	yes	no	NA	NA	1	0
CAMK2A	Q9UQM7	3	yes	no	yes	no	no	no	2	yes	yes	45	6	45	6
LFNG	Q8NES3		no	no	yes	no	no	no	1	yes	yes	5	0	5	0
ADSSL1			no	no	no	no	yes	no	1	no	no	NA	NA	NA	NA
EXT2	Q93063		no	no	yes	no	no	no	1	yes	yes	NA	NA	1	0
AKT1	P31749		no	no	yes	no	no	no	1	yes	yes	139	59	139	59
IL11RA	Q14626		no	no	yes	no	no	no	1	yes	yes	0	1	0	1
DIRC2			no	no	no	no	yes	no	1	no	no	NA	NA	NA	NA
CYP11B1	P15538	3	yes	no	no	no	no	no	1	yes	yes	4	1	4	1
SPATA31A6	Q5VVP1		no	no	no	no	yes	no	1	no	no	NA	NA	NA	NA
SLC9A3	P48764		no	no	no	no	yes	no	1	yes	yes	2	0	2	0
MRTFB	Q9ULH7	3	yes	no	no	no	no	no	1	yes	yes	1	0	1	0
WNT3	P56703		no	no	yes	no	no	no	1	yes	yes	2	0	2	0
GABRA2	P47869		no	yes	no	no	no	no	1	yes	yes	1	1	1	1
EDNRA	P25101		no	no	yes	no	no	no	1	yes	yes	9	4	9	4
ARG1	P05089		no	no	yes	no	no	no	1	yes	yes	1	0	1	0
NRAS	P01111		no	no	yes	no	no	no	1	yes	yes	7	11	7	11
STYK1	Q6J9G0	3	yes	no	no	no	no	no	1	yes	yes	1	0	1	0
APBA2	Q99767	3	yes	yes	no	no	no	no	2	yes	yes	2	0	2	0
MSX2	P35548	3	yes	no	yes	no	no	no	2	yes	yes	3	3	3	3
NDUFB11	Q9NX14		no	no	yes	no	no	no	1	yes	yes	1	0	1	0
SNIP1	Q8TAD8		no	no	yes	no	no	no	1	yes	yes	2	0	2	0
BCKDHB	P21953		no	no	yes	no	no	no	1	no	no	NA	NA	NA	NA
YTHDC2	Q9H6S0	3	yes	no	no	no	no	no	1	yes	yes	0	1	0	1
SLC25A26	Q70HW3		no	no	yes	no	no	no	1	no	no	NA	NA	NA	NA
KIF1BP			no	no	yes	no	no	no	1	no	no	NA	NA	NA	NA
GNB1L	Q9BYB4	3	yes	yes	no	no	no	no	2	no	no	NA	NA	NA	NA
SPTAN1	Q13813		no	no	yes	no	no	no	1	yes	yes	1	4	1	4
EVC2	Q86UK5		no	no	yes	no	no	no	1	no	no	NA	NA	NA	NA
PTS	Q03393		no	no	yes	no	no	no	1	yes	yes	0	2	0	2
YWHAE	P62258	3	yes	no	no	no	no	no	1	yes	yes	5	1	5	1
LRRC4C	Q9HCJ2	1	yes	no	no	no	no	yes	2	yes	yes	1	2	1	2
RP11-1407O15.2		3	yes	no	no	no	no	no	1	no	no	NA	NA	NA	NA
CFAP410	O43822		no	no	yes	no	no	no	1	no	no	NA	NA	NA	NA
TUBG1	P23258		no	no	yes	no	no	no	1	yes	yes	0	6	0	6
ABCA7	Q8IZY2	3	yes	yes	no	no	no	no	2	yes	yes	1	0	1	0
KNTC1	P50748		no	no	no	no	yes	no	1	yes	yes	1	0	1	0
QRICH1	Q2TAL8	2	yes	no	yes	no	no	no	2	yes	yes	12	0	12	0
ZEB1	P37275		no	no	yes	no	no	no	1	yes	yes	1	2	1	2
NTRK2	Q16620	S	yes	no	yes	no	no	no	2	yes	yes	5	7	5	7
PBX1	P40424	3	yes	yes	no	no	no	no	2	yes	yes	6	4	6	4
ACTA2	P62736		no	no	yes	no	no	no	1	yes	yes	0	1	0	1
USP15	Q9Y4E8	2	yes	no	no	no	no	no	1	no	no	NA	NA	NA	NA
SATB1	Q01826	1	yes	no	no	no	no	yes	2	yes	yes	NA	NA	NA	NA
EZH2	Q15910		no	no	yes	no	no	no	1	yes	yes	5	10	5	10
D2HGDH	Q8N465		no	no	yes	no	no	no	1	yes	yes	NA	NA	NA	NA
CDH22	Q9UJ99	3	yes	no	no	no	no	no	1	yes	yes	1	1	1	1
CRIM1	Q9NZV1		no	no	yes	no	no	no	1	no	no	NA	NA	NA	NA
RAB11B	Q15907		no	no	yes	no	no	no	1	no	no	NA	NA	NA	NA
ZNF18	P17022	3	yes	no	no	no	no	no	1	no	no	NA	NA	NA	NA
CEP41	Q9BYV8	2	yes	no	yes	no	no	no	2	yes	yes	1	0	1	0
IMPAD1			no	no	yes	no	no	no	1	no	no	NA	NA	NA	NA
RORB	Q92753	1	yes	no	no	no	no	yes	2	yes	yes	2	1	2	1
MYO5A	Q9Y4I1	2	yes	no	yes	yes	no	no	3	yes	yes	2	1	2	1
ARSB	P15848		no	no	yes	no	no	no	1	no	no	NA	NA	NA	NA
EVC	P57679		no	no	yes	no	no	no	1	no	no	NA	NA	NA	NA
UBR5	O95071	2	yes	no	no	no	no	no	1	yes	yes	2	1	2	1
HECW2	Q9P2P5	2	yes	no	yes	no	no	no	2	yes	yes	3	0	3	0
UVSSA	Q2YD98		no	no	yes	no	no	no	1	no	no	NA	NA	NA	NA
ERCC1	P07992		no	no	yes	no	no	no	1	yes	yes	NA	NA	1	0
ADNP	Q9H2P0	1	yes	no	yes	yes	yes	yes	5	yes	yes	5	0	5	0
FEZF1	A0PJY2		no	yes	yes	no	no	no	2	no	no	NA	NA	NA	NA
GDF1	P27539		no	no	yes	no	no	no	1	no	no	NA	NA	NA	NA
RNF168	Q8IYW5		no	no	yes	no	no	no	1	yes	yes	2	5	2	5
BRE			no	no	no	no	yes	no	1	no	no	NA	NA	NA	NA
MCPH1	Q8NEM0	3	yes	no	yes	no	no	no	2	yes	yes	NA	NA	NA	NA
ZCCHC14	Q8WYQ9		no	no	no	no	yes	no	1	no	no	NA	NA	NA	NA
AFF2	P51816	1	yes	no	yes	yes	no	no	3	yes	yes	2	1	2	1
KDM4B	O94953	3	yes	no	no	no	no	no	1	yes	yes	2	1	2	1
PRSS12	P56730		no	no	yes	no	no	no	1	no	no	NA	NA	NA	NA
LRPPRC	P42704		no	no	yes	no	no	no	1	no	no	NA	NA	NA	NA
TLL1	O43897		no	no	yes	no	yes	no	2	no	no	NA	NA	NA	NA
ARNT2	Q9HBZ2	3	yes	no	no	no	no	no	1	no	no	NA	NA	NA	NA
CCDC22	O60826		no	no	yes	no	no	no	1	no	no	NA	NA	NA	NA
ATP10A	O60312	2	yes	no	no	no	no	no	1	no	no	NA	NA	NA	NA
CAMK2B	Q13554	S	yes	no	yes	no	no	no	2	yes	yes	10	0	10	0
NSD1	Q96L73	1	yes	yes	yes	no	no	yes	4	yes	yes	3	0	3	0
SOX10	P56693		no	no	yes	no	no	no	1	yes	no	NA	NA	0	1
INPPL1	O15357		no	no	yes	no	no	no	1	yes	yes	2	1	2	1
ZNF558	Q96NG5		no	no	no	no	yes	no	1	no	no	NA	NA	NA	NA
PMPCB	O75439		no	no	yes	no	no	no	1	yes	yes	1	0	1	0
EYA1	Q99502		no	no	yes	no	no	no	1	yes	yes	1	0	1	0
DEAF1	O75398	1	yes	yes	yes	no	no	yes	4	yes	yes	3	1	3	1
ROBO3	Q96MS0		no	no	yes	no	no	no	1	yes	yes	1	1	1	1
CNPY3	Q9BT09		no	no	yes	no	no	no	1	no	no	NA	NA	NA	NA
ASXL1	Q8IXJ9		no	no	yes	no	no	no	1	yes	yes	7	1	7	1
DAPP1	Q9UN19	2	yes	no	no	no	no	no	1	yes	yes	0	4	0	4
RSPO2	Q6UXX9		no	no	yes	no	no	no	1	yes	yes	4	0	4	0
GLDC	P23378		no	no	yes	no	no	no	1	yes	yes	1	0	1	0
NUMBL	Q9Y6R0		no	no	no	no	yes	no	1	no	no	NA	NA	NA	NA
CORO1A	P31146	1	yes	no	no	no	no	yes	2	yes	yes	0	1	0	1
SUMO1	P63165		no	no	yes	no	no	no	1	yes	yes	1	0	1	0
EDN1	P05305		no	no	yes	no	no	no	1	yes	yes	2	2	2	2
BOC	Q9BWV1		no	no	no	no	yes	no	1	yes	yes	1	0	1	0
ZNF608	Q9ULD9		no	no	no	no	yes	no	1	no	no	NA	NA	NA	NA
PDGFRB	P09619		no	no	yes	no	no	no	1	yes	yes	11	27	11	27
EGR2	P11161		no	no	yes	no	no	no	1	yes	yes	1	1	1	1
RSRC1	Q96IZ7	S	yes	no	no	no	no	no	1	no	no	NA	NA	NA	NA
MESP2	Q0VG99		no	no	yes	no	no	no	1	no	no	NA	NA	NA	NA
TDO2	P48775	3	yes	no	no	no	no	no	1	yes	yes	0	2	0	2
DCX	O43602		no	no	yes	no	no	no	1	yes	yes	0	3	0	3
FBP1	P09467		no	no	yes	no	no	no	1	yes	yes	3	4	3	4
SBF1	O95248	2	yes	no	no	no	no	no	1	no	no	NA	NA	NA	NA
COQ5	Q5HYK3		no	no	yes	no	no	no	1	no	no	NA	NA	NA	NA
PIGM	Q9H3S5		no	no	yes	no	no	no	1	no	no	NA	NA	NA	NA
FAT4	Q6V0I7		no	no	yes	no	no	no	1	no	no	NA	NA	NA	NA
MEF2D	Q14814		no	yes	no	no	no	no	1	yes	yes	6	9	6	9
SRC	P12931		no	no	no	no	yes	no	1	yes	yes	151	44	151	44
PPM1D	O15297	3	yes	no	yes	no	no	no	2	yes	yes	9	0	9	0
SLC30A5	Q8TAD4		no	yes	no	no	no	no	1	no	no	NA	NA	NA	NA
ELANE	P08246		no	no	no	no	yes	no	1	yes	yes	5	0	5	0
ZIC3	O60481		no	no	yes	no	no	no	1	yes	yes	1	0	1	0
CENPF	P49454		no	no	yes	no	no	no	1	yes	yes	NA	NA	NA	NA
RARS2	Q5T160		no	no	yes	no	no	no	1	no	no	NA	NA	NA	NA
NLGN4X	Q8N0W4	1	yes	yes	yes	yes	no	no	4	yes	yes	4	0	4	0
MAOB	P27338	3	yes	no	no	no	no	no	1	yes	yes	6	3	6	3
ZNF423	Q2M1K9		no	yes	no	no	no	no	1	yes	yes	0	1	0	1
CDC42BPB	Q9Y5S2	2	yes	no	no	no	no	no	1	yes	yes	1	0	1	0
NCOR1	O75376	2	yes	no	no	no	no	no	1	yes	yes	2	3	2	3
TRIM23	P36406	1	yes	no	no	no	no	yes	2	yes	yes	2	0	2	0
SCO1	O75880		no	no	yes	no	no	no	1	no	no	NA	NA	NA	NA
EIF4A3	P38919		no	no	yes	no	no	no	1	yes	yes	1	0	1	0
PRUNE2	Q8WUY3	3	yes	no	no	no	no	no	1	no	no	NA	NA	NA	NA
KIF2A	O00139		no	no	yes	no	no	no	1	yes	no	NA	NA	0	1
AGO4	Q9HCK5	2	yes	no	no	no	no	no	1	no	no	NA	NA	NA	NA
PIGQ	Q9BRB3		no	no	yes	no	no	no	1	no	no	NA	NA	NA	NA
GAMT	Q14353		no	no	yes	no	no	no	1	yes	yes	0	1	0	1
OTUD7A	Q8TE49	2	yes	no	yes	no	yes	no	3	yes	yes	1	0	1	0
CPAMD8	Q8IZJ3		no	no	yes	no	no	no	1	no	no	NA	NA	NA	NA
PEX26	Q7Z412		no	no	yes	no	no	no	1	yes	yes	1	0	1	0
MAML2	Q8IZL2		no	no	no	no	yes	no	1	yes	yes	0	3	0	3
MSI1	O43347		no	no	yes	no	no	no	1	yes	yes	1	0	1	0
TOP1	P11387		no	no	no	no	yes	no	1	yes	yes	0	5	0	5
SLC25A4	P12235		no	no	yes	no	no	no	1	yes	yes	0	1	0	1
DCAF17	Q5H9S7		no	no	yes	no	no	no	1	no	no	NA	NA	NA	NA
FANCA	O15360		no	no	yes	no	no	no	1	yes	yes	1	4	1	4
CCDC151			no	no	yes	no	no	no	1	no	no	NA	NA	NA	NA
SAMD9L	Q8IVG5		no	no	yes	no	no	no	1	no	no	NA	NA	NA	NA
CTNND2	Q9UQB3	2	yes	no	no	no	no	no	1	yes	yes	5	0	5	0
MYOCD	Q8IZQ8	3	yes	no	no	no	no	no	1	yes	yes	1	1	1	1
HEPACAM	Q14CZ8	S	yes	no	no	no	no	no	1	no	no	NA	NA	NA	NA
RBM8A	Q9Y5S9		no	no	yes	no	no	no	1	yes	yes	1	1	1	1
PARP14	Q460N5		no	no	no	no	yes	no	1	no	no	NA	NA	NA	NA
ASMT	P46597	3	yes	yes	no	no	no	no	2	yes	yes	1	1	1	1
GDI1	P31150		no	no	yes	no	no	no	1	no	no	NA	NA	NA	NA
GNPAT	O15228		no	no	yes	no	no	no	1	no	no	NA	NA	NA	NA
SOX11	P35716		no	no	yes	no	no	no	1	yes	yes	0	1	0	1
NEXMIF	Q5QGS0	2	yes	no	yes	no	no	no	2	yes	yes	NA	NA	NA	NA
NOTCH1	P46531		no	no	yes	no	no	no	1	yes	yes	7	60	7	60
GLE1	Q53GS7		no	no	yes	no	no	no	1	yes	yes	1	0	1	0
PRKN	O60260	2	yes	no	no	no	no	no	1	yes	yes	6	5	6	5
NEB	P20929		no	no	yes	no	yes	no	2	yes	yes	1	1	1	1
ADAM10	O14672		no	no	no	no	yes	no	1	yes	yes	7	6	7	6
SLC30A1	Q9Y6M5		no	no	no	no	yes	no	1	no	no	NA	NA	NA	NA
THBS1	P07996	3	yes	no	no	no	yes	no	2	yes	yes	1	1	1	1
C2CD3	Q4AC94		no	no	yes	no	no	no	1	no	no	NA	NA	NA	NA
PCDHA10	Q9Y5I2	3	yes	no	no	no	yes	no	2	yes	yes	23	0	23	0
SYNGAP1	Q96PV0	1	yes	yes	yes	no	no	yes	4	yes	yes	1	1	1	1
CDH15	P55291		no	no	yes	no	no	no	1	yes	yes	2	1	2	1
POU1F1	P28069		no	no	yes	no	no	no	1	yes	yes	1	3	1	3
PDE6G	P18545		no	no	yes	no	no	no	1	yes	yes	1	2	1	2
MIR17HG	Q75NE6		no	no	yes	no	no	no	1	no	no	NA	NA	NA	NA
CNKSR1	Q969H4		no	no	yes	no	no	no	1	yes	yes	2	0	2	0
KDM5A	P29375		no	no	yes	no	no	no	1	yes	yes	6	0	6	0
KPNA7	A9QM74		no	no	yes	no	no	no	1	no	no	NA	NA	NA	NA
NBAS	A2RRP1		no	no	yes	no	no	no	1	yes	yes	1	0	1	0
CGNL1	Q0VF96	2	yes	no	no	no	no	no	1	no	no	NA	NA	NA	NA
GRIK4	Q16099	3	yes	no	no	no	no	no	1	yes	yes	2	1	2	1
FANCB	Q8NB91		no	no	yes	no	no	no	1	yes	yes	1	0	1	0
PRDM6	Q9NQX0		no	no	yes	no	no	no	1	no	no	NA	NA	NA	NA
TFRC	P02786		no	no	yes	no	no	no	1	yes	no	NA	NA	0	1
SCN1B	Q07699		no	no	yes	no	no	no	1	no	no	NA	NA	NA	NA
MKS1	Q9NXB0		no	no	yes	no	no	no	1	no	no	NA	NA	NA	NA
NLGN4Y	Q8NFZ3	3	yes	no	no	no	no	no	1	yes	yes	4	0	4	0
MDC1	Q14676		no	yes	no	no	no	no	1	yes	yes	2	4	2	4
APOPT1			no	no	yes	no	no	no	1	no	no	NA	NA	NA	NA
LDB1	Q86U70	1	yes	no	no	no	no	yes	2	yes	yes	1	0	1	0
PLEC	Q15149		no	no	yes	no	no	no	1	yes	yes	0	3	0	3
FARS2	O95363		no	no	yes	no	no	no	1	yes	yes	0	1	0	1
DLG4	P78352	1	yes	no	yes	no	no	no	2	yes	yes	8	30	8	30
TRAPPC9	Q96Q05	2	yes	no	yes	no	no	no	2	yes	yes	2	0	2	0
GDF3	Q9NR23		no	no	yes	no	no	no	1	yes	yes	0	1	0	1
DYM	Q7RTS9		no	no	yes	no	no	no	1	no	no	NA	NA	NA	NA
GABRB2	P47870	1	yes	no	yes	no	no	yes	3	yes	yes	2	1	2	1
DMWD	Q09019	3	yes	no	no	no	no	no	1	no	no	NA	NA	NA	NA
PRR12	Q9ULL5	1	yes	no	yes	no	no	yes	3	no	no	NA	NA	NA	NA
ERBIN	Q96RT1	2	yes	no	no	no	no	no	1	yes	yes	0	2	0	2
WWOX	Q9NZC7	2	yes	no	yes	no	no	no	2	yes	yes	0	1	0	1
PCDHA6	Q9UN73	3	yes	no	no	no	no	no	1	yes	yes	1	0	1	0
GLRA2	P23416	3	yes	no	no	no	no	no	1	yes	yes	0	2	0	2
ATAD3A	Q9NVI7		no	no	yes	no	no	no	1	no	no	NA	NA	NA	NA
NOP56	O00567		no	no	no	no	yes	no	1	no	no	NA	NA	NA	NA
IFITM5	A6NNB3		no	no	yes	no	no	no	1	yes	yes	NA	NA	NA	NA
TUBGCP2	Q9BSJ2		no	no	no	no	yes	no	1	yes	yes	1	0	1	0
TKFC	Q3LXA3		no	no	no	no	yes	no	1	no	no	NA	NA	NA	NA
ARFGEF2	Q9Y6D5		no	no	yes	no	no	no	1	no	no	NA	NA	NA	NA
STK39	Q9UEW8	3	yes	no	no	no	no	no	1	yes	yes	6	2	6	2
CREBBP	Q92793	1	yes	no	yes	no	no	yes	3	yes	yes	16	9	16	9
AMER3	Q8N944		no	no	no	no	yes	no	1	no	no	NA	NA	NA	NA
GNAI1	P63096	1	yes	yes	yes	no	no	yes	4	yes	yes	9	125	9	125
RNASEH2C	Q8TDP1		no	no	yes	no	no	no	1	no	no	NA	NA	NA	NA
DCHS1	Q96JQ0		no	no	yes	no	no	no	1	no	no	NA	NA	NA	NA
SHOX	O15266	2	yes	no	yes	no	no	no	2	yes	yes	0	1	0	1
AHRR	A9YTQ3		no	yes	no	no	no	no	1	no	no	NA	NA	NA	NA
SH3RF1	Q7Z6J0		no	no	no	no	yes	no	1	yes	yes	8	3	8	3
KDM5C	P41229	1	yes	no	yes	no	no	no	2	yes	yes	3	0	3	0
NUP85	Q9BW27		no	no	no	no	yes	no	1	yes	yes	1	0	1	0
KLHL40	Q2TBA0		no	no	yes	no	no	no	1	no	no	NA	NA	NA	NA
NAGA	P17050		no	no	yes	no	no	no	1	no	no	NA	NA	NA	NA
PITX1	P78337	3	yes	no	yes	no	no	no	2	yes	yes	1	2	1	2
LTBP2	Q14767		no	no	yes	no	no	no	1	yes	yes	1	0	1	0
NRXN1	Q9ULB1	1	yes	yes	yes	no	no	yes	4	yes	yes	2	12	2	12
GJA3	Q9Y6H8		no	no	yes	no	no	no	1	no	no	NA	NA	NA	NA
COASY	Q13057		no	no	yes	no	no	no	1	no	no	NA	NA	NA	NA
HPD	P32754		no	no	yes	no	no	no	1	no	no	NA	NA	NA	NA
SASH1	O94885	3	yes	no	no	no	no	no	1	no	no	NA	NA	NA	NA
ACE	P12821	3	yes	no	no	no	no	no	1	yes	yes	3	10	3	10
CDH3	P22223		no	no	yes	no	no	no	1	yes	yes	1	4	1	4
SIL1	Q9H173		no	no	yes	no	no	no	1	yes	yes	1	0	1	0
PIK3CG	P48736	3	yes	no	no	no	no	no	1	yes	yes	3	36	3	36
RELN	P78509	1	yes	yes	yes	no	no	no	3	yes	yes	1	2	1	2
NDUFB8	O95169		no	no	yes	no	no	no	1	yes	yes	1	0	1	0
RAPGEF4	Q8WZA2	3	yes	yes	no	no	no	no	2	yes	yes	2	0	2	0
RNF38	Q9H0F5	3	yes	no	no	no	no	no	1	no	no	NA	NA	NA	NA
LRAT	O95237		no	no	yes	no	no	no	1	yes	yes	2	0	2	0
FTCD	O95954		no	no	yes	no	yes	no	2	no	no	NA	NA	NA	NA
BRCA2	P51587	3	yes	no	yes	no	no	no	2	yes	yes	4	4	4	4
BRWD3	Q6RI45	S	yes	no	yes	no	no	no	2	no	no	NA	NA	NA	NA
KCNS1	Q96KK3		no	yes	no	no	no	no	1	yes	yes	1	0	1	0
PKD1L1	Q8TDX9		no	no	yes	no	no	no	1	no	no	NA	NA	NA	NA
COL6A1	P12109		no	no	yes	no	no	no	1	yes	yes	1	0	1	0
HADH	Q16836		no	no	yes	no	no	no	1	no	no	NA	NA	NA	NA
LRRC1	Q9BTT6	3	yes	no	no	no	no	no	1	no	no	NA	NA	NA	NA
DIP2A	Q14689	1	yes	no	no	no	no	yes	2	yes	yes	5	1	5	1
HACE1	Q8IYU2		no	no	yes	no	no	no	1	yes	yes	1	1	1	1
ASL	P04424		no	no	yes	no	no	no	1	no	no	NA	NA	NA	NA
FANCM	Q8IYD8		no	no	yes	no	no	no	1	yes	yes	3	1	3	1
MEOX1	P50221		no	no	yes	no	no	no	1	yes	yes	0	2	0	2
KBTBD13	C9JR72		no	no	yes	no	no	no	1	no	no	NA	NA	NA	NA
COL10A1	Q03692		no	no	yes	no	no	no	1	yes	yes	NA	NA	NA	NA
COL25A1	Q9BXS0		no	no	yes	no	no	no	1	no	no	NA	NA	NA	NA
APTX	Q7Z2E3		no	no	yes	no	no	no	1	yes	yes	0	1	0	1
LIPN	Q5VXI9		no	no	yes	no	no	no	1	no	no	NA	NA	NA	NA
DNAJC12	Q9UKB3		no	no	yes	no	no	no	1	no	no	NA	NA	NA	NA
PGAP1	Q75T13		no	no	yes	no	no	no	1	no	no	NA	NA	NA	NA
SLC26A10	Q8NG04		no	no	no	no	yes	no	1	no	no	NA	NA	NA	NA
TCTN1	Q2MV58		no	no	yes	no	no	no	1	no	no	NA	NA	NA	NA
FOXD4L5	Q5VV16		no	no	no	no	yes	no	1	no	no	NA	NA	NA	NA
B9D1	Q9UPM9		no	no	yes	no	no	no	1	no	no	NA	NA	NA	NA
HOXA1	P49639	S	yes	no	yes	no	no	no	2	yes	yes	0	2	0	2
TAPT1	Q6NXT6		no	no	yes	no	no	no	1	no	no	NA	NA	NA	NA
ARMC4			no	no	yes	no	no	no	1	no	no	NA	NA	NA	NA
GRIA2	P42262	1	yes	no	no	no	no	yes	2	yes	yes	1	6	1	6
CACNA1H	O95180	2	yes	yes	yes	no	no	no	3	yes	yes	1	4	1	4
UBE2A	P49459		no	no	yes	no	no	no	1	yes	yes	1	2	1	2
FGFR2	P21802		no	no	yes	no	no	no	1	yes	yes	3	17	3	17
HIST3H3			no	no	yes	no	no	no	1	no	no	NA	NA	NA	NA
TSEN54	Q7Z6J9		no	no	yes	no	no	no	1	no	no	NA	NA	NA	NA
SLC24A2	Q9UI40	3	yes	no	no	no	no	no	1	yes	yes	3	2	3	2
USP17L11,USP17L18,USP17L20			no	no	no	no	yes	no	1	no	no	NA	NA	NA	NA
ADGRV1	Q8WXG9		no	yes	no	no	no	no	1	no	no	NA	NA	NA	NA
BRIP1	Q9BX63		no	no	yes	no	no	no	1	yes	yes	3	1	3	1
MBD1	Q9UIS9	3	yes	yes	no	no	no	no	2	yes	yes	NA	NA	NA	NA
FCRL6	Q6DN72	3	yes	no	no	no	no	no	1	yes	yes	NA	NA	NA	NA
AGXT	P21549		no	no	yes	no	no	no	1	no	no	NA	NA	NA	NA
SEC61A1	P61619		no	no	yes	no	no	no	1	yes	yes	1	0	1	0
OTUD6B	Q8N6M0		no	no	yes	no	no	no	1	no	no	NA	NA	NA	NA
CRB1	P82279		no	no	yes	no	no	no	1	no	no	NA	NA	NA	NA
CELF6	Q96J87	3	yes	no	no	no	no	no	1	yes	yes	1	1	1	1
NRAP	Q86VF7		no	no	no	no	yes	no	1	no	no	NA	NA	NA	NA
MPV17	P39210		no	no	yes	no	no	no	1	no	no	NA	NA	NA	NA
EDA	Q92838		no	no	yes	no	no	no	1	yes	no	NA	NA	2	0
TIMM8A	O60220		no	no	yes	no	no	no	1	no	no	NA	NA	NA	NA
FTO	Q9C0B1		no	no	yes	no	no	no	1	yes	yes	NA	NA	NA	NA
SLC39A13	Q96H72		no	no	yes	no	no	no	1	no	no	NA	NA	NA	NA
ICA1	Q05084	2	yes	no	no	no	no	no	1	yes	yes	0	1	0	1
UROC1	Q96N76		no	no	yes	no	no	no	1	no	no	NA	NA	NA	NA
NR1I3	Q14994		no	no	yes	no	no	no	1	yes	yes	1	1	1	1
CTDP1	Q9Y5B0		no	no	yes	no	no	no	1	yes	yes	0	3	0	3
SEC61A2	Q9H9S3		no	no	no	no	yes	no	1	yes	yes	1	0	1	0
PEX7	O00628	3	yes	no	yes	no	no	no	2	yes	yes	0	1	0	1
PCDH15	Q96QU1	3	yes	no	no	no	no	no	1	yes	yes	3	0	3	0
TNRC6A	Q8NDV7		no	yes	no	no	no	no	1	no	no	NA	NA	NA	NA
STIL	Q15468		no	no	yes	no	no	no	1	yes	yes	1	0	1	0
SLC6A8	P48029	3	yes	yes	yes	no	no	no	3	yes	yes	1	1	1	1
POMGNT2	Q8NAT1		no	no	yes	no	no	no	1	no	no	NA	NA	NA	NA
NBN	O60934		no	no	yes	no	no	no	1	yes	yes	2	7	2	7
CACNA1D	Q01668	2	yes	no	yes	no	no	no	2	yes	yes	1	5	1	5
ACTN1	P12814		no	no	no	no	yes	no	1	yes	yes	2	5	2	5
SPEG	Q15772		no	no	yes	no	no	no	1	no	no	NA	NA	NA	NA
MBOAT7	Q96N66	1	yes	no	yes	no	no	no	2	yes	yes	4	0	4	0
CHRNA1	P02708		no	no	yes	no	no	no	1	yes	yes	0	2	0	2
NTNG1	Q9Y2I2	3	yes	no	no	no	no	no	1	yes	yes	1	0	1	0
ASPH	Q12797		no	no	yes	no	no	no	1	no	no	NA	NA	NA	NA
FZD6	O60353		no	no	yes	no	no	no	1	yes	yes	1	5	1	5
TMTC4	Q5T4D3		no	no	no	no	yes	no	1	no	no	NA	NA	NA	NA
CACNA1I	Q9P0X4	3	yes	no	no	no	no	no	1	no	no	NA	NA	NA	NA
LRIT3	Q3SXY7		no	no	yes	no	no	no	1	no	no	NA	NA	NA	NA
NPR3	P17342		no	no	yes	no	no	no	1	no	no	NA	NA	NA	NA
PDE10A	Q9Y233		no	no	yes	no	yes	no	2	yes	yes	0	2	0	2
KANSL1	Q7Z3B3	1	yes	no	yes	no	no	no	2	yes	yes	1	0	1	0
MMAB	Q96EY8		no	no	yes	no	no	no	1	no	no	NA	NA	NA	NA
TAB2	Q9NYJ8		no	no	yes	no	no	no	1	yes	yes	3	4	3	4
PIP5K1C	O60331		no	no	yes	no	no	no	1	yes	yes	0	2	0	2
DSE	Q9UL01		no	no	yes	no	no	no	1	no	no	NA	NA	NA	NA
HSPG2	P98160		no	no	yes	no	no	no	1	yes	yes	1	0	1	0
TM4SF19	Q96DZ7	3	yes	no	no	no	no	no	1	no	no	NA	NA	NA	NA
ACTA1	P68133		no	no	yes	no	no	no	1	yes	yes	NA	NA	NA	NA
ADRB2	P07550	3	yes	no	no	no	no	no	1	yes	yes	4	28	4	28
CAMK4	Q16566	3	yes	no	no	no	no	no	1	yes	yes	8	2	8	2
COG4	Q9H9E3		no	no	yes	no	no	no	1	no	no	NA	NA	NA	NA
ALDH1A3	P47895	S	yes	no	yes	no	no	no	2	yes	yes	2	0	2	0
MYLK	Q15746	3	yes	no	yes	no	no	no	2	yes	yes	3	10	3	10
DAG1	Q14118		no	no	yes	no	no	no	1	yes	yes	1	6	1	6
SALL4	Q9UJQ4		no	no	yes	no	no	no	1	yes	yes	2	1	2	1
ADPRHL2			no	no	yes	no	no	no	1	no	no	NA	NA	NA	NA
XPC	Q01831	S	yes	no	yes	no	no	no	2	yes	yes	0	1	0	1
AFF4	Q9UHB7		no	no	yes	no	no	no	1	yes	yes	1	0	1	0
SCN9A	Q15858	2	yes	no	no	no	no	no	1	yes	yes	1	6	1	6
HARS			no	no	yes	no	no	no	1	no	no	NA	NA	NA	NA
CCT4	P50991	2	yes	no	no	no	no	no	1	no	no	NA	NA	NA	NA
XRCC6	P12956	3	yes	no	no	no	no	no	1	yes	yes	3	0	3	0
PGK1	P00558		no	no	yes	no	no	no	1	yes	yes	2	0	2	0
STAR	P49675		no	no	yes	no	no	no	1	yes	yes	1	5	1	5
TBC1D5	Q92609	3	yes	no	no	no	no	no	1	no	no	NA	NA	NA	NA
NPAS2	Q99743	3	yes	no	no	no	no	no	1	yes	yes	1	2	1	2
WNT10B	O00744		no	no	yes	no	no	no	1	yes	yes	6	0	6	0
TOE1	Q96GM8		no	no	yes	no	no	no	1	no	no	NA	NA	NA	NA
PIGN	O95427		no	no	yes	no	no	no	1	no	no	NA	NA	NA	NA
RAB3GAP1	Q15042		no	no	yes	no	no	no	1	yes	yes	1	1	1	1
IL11	P20809		no	no	yes	no	no	no	1	yes	yes	2	0	2	0
CDK10	Q15131		no	no	yes	no	no	no	1	yes	yes	1	0	1	0
CHD7	Q9P2D1	1	yes	yes	yes	no	no	no	3	yes	yes	1	0	1	0
GPD2	P43304	3	yes	no	no	no	no	no	1	no	no	NA	NA	NA	NA
PMM2	O15305		no	no	yes	no	no	no	1	no	no	NA	NA	NA	NA
PRPS1	P60891		no	no	yes	no	no	no	1	yes	yes	2	7	2	7
FN1	P02751		no	yes	yes	no	no	no	2	yes	yes	5	4	5	4
NALCN	Q8IZF0		no	no	yes	no	yes	no	2	yes	yes	1	1	1	1
FBXW12	Q6X9E4		no	no	no	no	yes	no	1	no	no	NA	NA	NA	NA
PRAMEF2	O60811		no	no	no	no	yes	no	1	no	no	NA	NA	NA	NA
CTTNBP2	Q8WZ74	2	yes	no	no	no	no	no	1	yes	yes	2	0	2	0
FRK	P42685	3	yes	no	no	no	no	no	1	yes	yes	0	1	0	1
GSTM1	P09488	3	yes	no	no	no	no	no	1	yes	yes	0	1	0	1
CECR2	Q9BXF3	3	yes	no	no	no	no	no	1	yes	yes	1	1	1	1
SIX1	Q15475		no	no	yes	no	no	no	1	yes	yes	2	0	2	0
HR	O43593		no	no	yes	no	no	no	1	yes	yes	NA	NA	NA	NA
SLC12A6	Q9UHW9		no	no	yes	no	no	no	1	yes	yes	1	2	1	2
POLRMT	O00411		no	no	no	no	yes	no	1	no	no	NA	NA	NA	NA
TRIO	O75962	1	yes	yes	yes	no	no	no	3	yes	yes	1	1	1	1
DSG1	Q02413		no	no	yes	no	no	no	1	no	no	NA	NA	NA	NA
SMCHD1	A6NHR9		no	no	yes	no	no	no	1	no	no	NA	NA	NA	NA
ACAD9	Q9H845		no	no	yes	no	no	no	1	no	no	NA	NA	NA	NA
AAAS	Q9NRG9		no	no	yes	no	no	no	1	yes	yes	1	0	1	0
TBC1D20	Q96BZ9		no	no	yes	no	no	no	1	no	no	NA	NA	NA	NA
NXF1	Q9UBU9	3	yes	no	no	no	no	no	1	yes	yes	1	4	1	4
CNOT3	O75175	1	yes	no	yes	yes	no	no	3	yes	yes	3	0	3	0
SLC24A4	Q8NFF2		no	no	yes	no	no	no	1	yes	yes	3	0	3	0
KMT2D	O14686		no	no	yes	no	no	no	1	yes	yes	3	1	3	1
CIT	O14578		no	no	yes	no	no	no	1	yes	yes	2	1	2	1
DSCAM	O60469	1	yes	yes	no	yes	no	yes	4	yes	yes	2	4	2	4
MYO9B	Q13459	2	yes	no	no	no	no	no	1	yes	yes	3	1	3	1
VIL1	P09327	2	yes	no	no	no	no	no	1	yes	yes	0	1	0	1
GTPBP3	Q969Y2		no	no	yes	no	no	no	1	no	no	NA	NA	NA	NA
KAT6B	Q8WYB5	3	yes	no	yes	no	no	no	2	yes	yes	2	0	2	0
VPS33B	Q9H267		no	no	yes	no	no	no	1	yes	yes	NA	NA	1	0
KLF16	Q9BXK1	3	yes	no	no	no	no	no	1	yes	yes	1	0	1	0
GALNT8	Q9NY28	2	yes	no	no	no	no	no	1	yes	yes	1	0	1	0
PREPL	Q4J6C6		no	no	yes	no	no	no	1	no	no	NA	NA	NA	NA
PAK2	Q13177	2	yes	no	no	no	no	no	1	yes	yes	11	6	11	6
HTR3C	Q8WXA8	3	yes	no	no	no	no	no	1	yes	yes	0	1	0	1
TGM1	P22735		no	yes	no	no	no	no	1	yes	yes	NA	NA	NA	NA
AGPS	O00116		no	no	yes	no	no	no	1	no	no	NA	NA	NA	NA
NDUFA5	Q16718	3	yes	no	no	no	no	no	1	yes	yes	1	0	1	0
TGIF1	Q15583		no	no	yes	no	no	no	1	yes	yes	1	0	1	0
DLG2	Q15700	2	yes	no	no	no	no	no	1	yes	yes	0	1	0	1
SIAE	Q9HAT2		no	no	no	no	yes	no	1	no	no	NA	NA	NA	NA
CX3CR1	P49238	3	yes	no	no	no	no	no	1	yes	no	NA	NA	0	1
SLC29A4	Q7RTT9	3	yes	no	no	no	no	no	1	yes	yes	0	1	0	1
APBB1	O00213	2	yes	no	no	no	no	no	1	yes	yes	1	3	1	3
OTC	P00480		no	no	yes	no	no	no	1	yes	yes	NA	NA	NA	NA
SOX17	Q9H6I2		no	no	yes	no	no	no	1	yes	yes	2	0	2	0
SMG9	Q9H0W8		no	no	yes	no	yes	no	2	no	no	NA	NA	NA	NA
GRM5	P41594	3	yes	no	no	no	yes	no	2	yes	yes	2	9	2	9
SRGAP3	O43295	3	yes	yes	yes	no	no	no	3	yes	yes	2	0	2	0
CLCNKB	P51801		no	no	yes	no	no	no	1	no	no	NA	NA	NA	NA
PHGDH	O43175		no	no	yes	no	no	no	1	yes	yes	3	1	3	1
IRX5	P78411		no	no	yes	no	no	no	1	yes	yes	1	0	1	0
EXTL3	O43909		no	no	yes	no	no	no	1	no	no	NA	NA	NA	NA
TNS1	Q9HBL0		no	no	no	no	yes	no	1	no	no	NA	NA	NA	NA
SAMD11	Q96NU1	3	yes	no	no	no	no	no	1	no	no	NA	NA	NA	NA
SLC39A8	Q9C0K1		no	no	yes	no	no	no	1	no	no	NA	NA	NA	NA
NGLY1	Q96IV0		no	no	yes	no	no	no	1	yes	yes	1	2	1	2
CNOT4	O95628		no	no	no	no	yes	no	1	yes	yes	1	0	1	0
MGP	P08493		no	no	yes	no	no	no	1	no	no	NA	NA	NA	NA
P4HB	P07237		no	no	yes	no	no	no	1	yes	yes	NA	NA	1	0
RNF13	O43567		no	no	yes	no	no	no	1	no	no	NA	NA	NA	NA
NTF3	P20783		no	yes	no	no	no	no	1	yes	yes	1	0	1	0
SETBP1	Q9Y6X0	1	yes	yes	yes	no	no	no	3	yes	yes	1	0	1	0
GBA2	Q9HCG7		no	no	yes	no	no	no	1	no	no	NA	NA	NA	NA
KDM1A	O60341		no	no	yes	no	no	no	1	yes	yes	6	6	6	6
MCOLN1	Q9GZU1		no	no	yes	no	no	no	1	yes	yes	1	1	1	1
SORBS2	O94875		no	no	no	no	yes	no	1	yes	yes	0	1	0	1
FLVCR2	Q9UPI3		no	no	yes	no	no	no	1	no	no	NA	NA	NA	NA
GZF1	Q9H116		no	no	yes	no	no	no	1	no	no	NA	NA	NA	NA
DHTKD1	Q96HY7		no	no	yes	no	no	no	1	no	no	NA	NA	NA	NA
DCC	P43146	2	yes	no	yes	no	no	no	2	yes	yes	6	8	6	8
RPUSD3	Q6P087		no	no	no	no	yes	no	1	no	no	NA	NA	NA	NA
AFF3	P51826		no	no	yes	no	no	no	1	yes	yes	NA	NA	NA	NA
DDB2	Q92466		no	no	yes	no	no	no	1	yes	yes	2	2	2	2
TBXAS1	P24557		no	no	yes	no	yes	no	2	yes	yes	0	1	0	1
ALG12	Q9BV10		no	no	yes	no	no	no	1	no	no	NA	NA	NA	NA
PUS7	Q96PZ0		no	no	yes	no	no	no	1	no	no	NA	NA	NA	NA
NR3C2	P08235	1	yes	no	no	no	no	yes	2	yes	yes	0	12	0	12
NRXN2	P58401	1	yes	no	yes	no	no	no	2	yes	yes	2	6	2	6
PAPSS2	O95340		no	no	yes	no	no	no	1	no	no	NA	NA	NA	NA
ANO5	Q75V66		no	no	yes	no	no	no	1	no	no	NA	NA	NA	NA
TIMM44	O43615		no	no	no	no	yes	no	1	yes	yes	1	0	1	0
PTPRF	P10586		no	no	yes	no	no	no	1	yes	yes	8	3	8	3
GABRA5	P31644		no	yes	no	no	no	no	1	yes	yes	1	1	1	1
SLC22A9	Q8IVM8	3	yes	no	no	no	no	no	1	yes	yes	0	1	0	1
SMS	P52788		no	no	yes	no	no	no	1	no	no	NA	NA	NA	NA
CLN6	Q9NWW5		no	no	yes	no	no	no	1	no	no	NA	NA	NA	NA
MYO5B	Q9ULV0		no	no	yes	no	no	no	1	no	no	NA	NA	NA	NA
IRF2BP1	Q8IU81		no	no	no	no	yes	no	1	yes	yes	1	0	1	0
DARS			no	no	yes	no	no	no	1	no	no	NA	NA	NA	NA
DDHD2	O94830	2	yes	no	yes	no	no	no	2	yes	yes	3	0	3	0
INTS6	Q9UL03	2	yes	no	no	no	no	no	1	yes	yes	1	0	1	0
CYB5R3	P00387		no	no	yes	no	no	no	1	no	no	NA	NA	NA	NA
ADAR	P55265		no	no	yes	no	no	no	1	yes	yes	0	1	0	1
PCARE	A6NGG8		no	no	yes	no	no	no	1	no	no	NA	NA	NA	NA
UTP4	Q969X6		no	no	yes	no	no	no	1	no	no	NA	NA	NA	NA
ACACA	Q13085		no	yes	no	no	no	no	1	yes	yes	2	11	2	11
B3GALT6	Q96L58		no	no	yes	no	no	no	1	no	no	NA	NA	NA	NA
OR2M4	Q96R27	3	yes	no	no	no	no	no	1	no	no	NA	NA	NA	NA
SYBU	Q9NX95	3	yes	no	no	no	no	no	1	yes	yes	1	1	1	1
LRIG2	O94898		no	no	yes	no	no	no	1	no	no	NA	NA	NA	NA
NFIA	Q12857	3	yes	yes	yes	no	no	no	3	yes	yes	17	1	17	1
SOAT1	P35610		no	yes	no	no	no	no	1	yes	yes	1	2	1	2
SLC6A17	Q9H1V8		no	no	yes	no	no	no	1	no	no	NA	NA	NA	NA
INPP1	P49441	3	yes	no	no	no	no	no	1	no	no	NA	NA	NA	NA
TANC2	Q9HCD6	1	yes	no	no	no	no	no	1	yes	yes	2	1	2	1
CHRM3	P20309	3	yes	no	no	no	no	no	1	yes	yes	5	20	5	20
ELMO2	Q96JJ3		no	no	yes	no	no	no	1	yes	yes	1	1	1	1
CPS1	P31327		no	no	yes	no	no	no	1	yes	yes	2	1	2	1
TUBB2B	Q9BVA1		no	no	yes	no	no	no	1	no	no	NA	NA	NA	NA
LNPK	Q9C0E8	S	yes	no	yes	no	no	no	2	no	no	NA	NA	NA	NA
TRAPPC11	Q7Z392		no	no	yes	no	no	no	1	no	no	NA	NA	NA	NA
SURF1	Q15526		no	no	yes	no	no	no	1	yes	yes	NA	NA	NA	NA
SLC6A13	Q9NSD5		no	yes	no	no	no	no	1	yes	no	NA	NA	0	1
HLA-G	P17693	3	yes	no	no	no	no	no	1	yes	yes	NA	NA	3	0
TERB2	Q8NHR7	3	yes	no	no	no	no	no	1	yes	yes	2	0	2	0
DNAH10	Q8IVF4	3	yes	yes	no	no	no	no	2	yes	yes	NA	NA	NA	NA
BLOC1S6	Q9UL45		no	no	yes	no	no	no	1	yes	yes	1	0	1	0
TAF6	P49848	2	yes	no	no	yes	no	no	2	yes	yes	1	0	1	0
AGAP2	Q99490	2	yes	no	no	yes	no	no	2	yes	yes	0	4	0	4
FOLR1	P15328		no	no	yes	no	no	no	1	yes	yes	1	0	1	0
STN1	Q9H668		no	no	yes	no	no	no	1	no	no	NA	NA	NA	NA
KCNQ3	O43525	1	yes	yes	yes	no	no	yes	4	yes	yes	2	2	2	2
PPA2	Q9H2U2		no	no	yes	no	no	no	1	no	no	NA	NA	NA	NA
PTCHD1	Q96NR3	1	yes	no	yes	no	no	no	2	yes	yes	2	0	2	0
FOXG1	P55316	1	yes	no	yes	no	no	no	2	yes	yes	0	2	0	2
NPHP4	O75161		no	no	yes	no	no	no	1	no	no	NA	NA	NA	NA
ARHGEF10	O15013	3	yes	no	no	no	no	no	1	yes	yes	3	0	3	0
ZMYND8	Q9ULU4	1	yes	no	no	no	no	yes	2	yes	yes	8	1	8	1
RTTN	Q86VV8		no	no	yes	no	yes	no	2	no	no	NA	NA	NA	NA
ADORA3	P0DMS8	3	yes	no	no	no	no	no	1	yes	yes	2	1	2	1
TAF2	Q6P1X5		no	no	yes	no	no	no	1	yes	yes	2	0	2	0
SEMA5A	Q13591	2	yes	yes	no	no	no	no	2	yes	yes	1	0	1	0
LAMP2	P13473		no	no	yes	no	no	no	1	yes	yes	NA	NA	NA	NA
AFG3L2	Q9Y4W6		no	no	yes	no	no	no	1	no	no	NA	NA	NA	NA
MMP21	Q8N119		no	no	yes	no	no	no	1	no	no	NA	NA	NA	NA
FOXP3	Q9BZS1		no	no	yes	no	no	no	1	yes	yes	0	4	0	4
MAP2K2	P36507		no	no	yes	no	no	no	1	yes	yes	5	15	5	15
ACTL6B	O94805	S	yes	no	yes	no	no	no	2	yes	yes	NA	NA	NA	NA
RPL35	P42766		no	yes	no	no	no	no	1	yes	yes	1	0	1	0
SEPSECS	Q9HD40		no	no	yes	no	no	no	1	no	no	NA	NA	NA	NA
MPDU1	O75352		no	no	yes	no	no	no	1	no	no	NA	NA	NA	NA
JAK3	P52333		no	no	yes	no	no	no	1	yes	yes	5	15	5	15
OPHN1	O60890	2	yes	no	yes	no	yes	no	3	yes	yes	3	1	3	1
ZC4H2	Q9NQZ6		no	no	yes	no	no	no	1	no	no	NA	NA	NA	NA
ETFDH	Q16134		no	no	yes	no	no	no	1	no	no	NA	NA	NA	NA
GALNT10	Q86SR1	2	yes	no	no	no	no	no	1	no	no	NA	NA	NA	NA
DRD3	P35462	3	yes	yes	no	no	no	no	2	yes	yes	5	24	5	24
FGF20	Q9NP95		no	no	no	no	yes	no	1	no	no	NA	NA	NA	NA
MYPN	Q86TC9		no	no	yes	no	no	no	1	no	no	NA	NA	NA	NA
TCHH	Q07283		no	no	no	no	yes	no	1	no	no	NA	NA	NA	NA
FDFT1	P37268		no	no	yes	no	no	no	1	no	no	NA	NA	NA	NA
PAX5	Q02548	1	yes	no	no	yes	no	yes	3	yes	yes	2	5	2	5
PARP1	P09874		no	no	yes	no	no	no	1	yes	yes	4	12	4	12
ALG1	Q9BT22		no	no	yes	no	no	no	1	yes	no	NA	NA	1	0
TAZ	Q16635		no	no	yes	no	no	no	1	no	no	NA	NA	NA	NA
PEBP4	Q96S96	3	yes	no	no	no	no	no	1	no	no	NA	NA	NA	NA
PLAA	Q9Y263		no	no	yes	no	no	no	1	no	no	NA	NA	NA	NA
CRKL	P46109		no	no	yes	no	no	no	1	yes	yes	2	1	2	1
CADPS	Q9ULU8	3	yes	no	no	no	no	no	1	yes	yes	3	1	3	1
TM9SF4	Q92544	1	yes	yes	no	no	no	yes	3	yes	yes	2	1	2	1
BLM	P54132		no	no	yes	no	no	no	1	yes	yes	0	6	0	6
COL2A1	P02458		no	no	yes	no	no	no	1	yes	yes	2	2	2	2
SYN2	Q92777	3	yes	no	no	no	no	no	1	yes	yes	2	2	2	2
WDR35	Q9P2L0		no	no	yes	no	no	no	1	no	no	NA	NA	NA	NA
HTR2A	P28223		no	yes	no	no	no	no	1	yes	yes	5	14	5	14
TKT	P29401		no	no	yes	no	no	no	1	yes	yes	4	2	4	2
FGF14	Q92915	3	yes	no	no	no	no	no	1	yes	yes	9	0	9	0
RPL10	P27635	3	yes	no	no	no	no	no	1	yes	yes	3	1	3	1
CACNB2	Q08289	2	yes	no	no	no	no	no	1	yes	yes	0	3	0	3
SLC26A2	P50443		no	no	yes	no	no	no	1	no	no	NA	NA	NA	NA
SOX5	P35711	1	yes	no	yes	no	no	no	2	yes	yes	0	1	0	1
KIF7	Q2M1P5		no	no	yes	no	no	no	1	yes	yes	3	1	3	1
GPC3	P51654		no	no	yes	no	no	no	1	yes	no	NA	NA	1	0
HGSNAT	Q68CP4		no	no	yes	no	no	no	1	no	no	NA	NA	NA	NA
LMNA	P02545		no	no	yes	no	no	no	1	yes	yes	1	4	1	4
AGTR2	P50052	3	yes	no	yes	no	no	no	2	yes	yes	1	2	1	2
ELAVL3	Q14576	1	yes	no	no	no	no	yes	2	yes	yes	2	0	2	0
MAB21L2	Q9Y586		no	no	yes	no	no	no	1	no	no	NA	NA	NA	NA
LDB3	O75112		no	no	yes	no	no	no	1	no	no	NA	NA	NA	NA
SLC35C1	Q96A29		no	no	yes	no	no	no	1	no	no	NA	NA	NA	NA
DIXDC1	Q155Q3	3	yes	no	no	no	no	no	1	no	no	NA	NA	NA	NA
SLC2A10	O95528		no	no	yes	no	no	no	1	no	no	NA	NA	NA	NA
SCN4A	P35499	3	yes	no	yes	no	no	no	2	yes	yes	1	5	1	5
MED12	Q93074		no	no	yes	no	no	no	1	yes	yes	1	1	1	1
LIPT1	Q9Y234		no	no	yes	no	no	no	1	no	no	NA	NA	NA	NA
KCNMA1	Q12791	3	yes	yes	yes	no	no	yes	4	yes	yes	1	2	1	2
BCKDHA	P12694		no	no	yes	no	no	no	1	yes	no	NA	NA	0	2
CEP135	Q66GS9	2	yes	no	yes	no	no	no	2	yes	yes	3	0	3	0
SHANK3	Q9BYB0	1	yes	yes	yes	yes	no	yes	5	yes	yes	7	7	7	7
ALX1	Q15699		no	no	yes	no	no	no	1	no	no	NA	NA	NA	NA
TUBB3	Q13509		no	no	yes	no	no	no	1	yes	yes	0	2	0	2
NRXN3	Q9Y4C0	1	yes	no	yes	no	no	no	2	yes	yes	2	7	2	7
SMOC1	Q9H4F8		no	no	yes	no	no	no	1	yes	yes	NA	NA	NA	NA
SCARF2	Q96GP6		no	no	yes	no	no	no	1	no	no	NA	NA	NA	NA
MTOR	P42345	2	yes	no	yes	no	no	no	2	yes	yes	25	35	25	35
SLC17A5	Q9NRA2		no	no	yes	no	no	no	1	no	no	NA	NA	NA	NA
BMP2	P12643		no	no	yes	no	no	no	1	yes	yes	3	1	3	1
ELAC2	Q9BQ52		no	no	yes	no	no	no	1	no	no	NA	NA	NA	NA
BTRC	Q9Y297	3	yes	no	no	no	no	no	1	yes	yes	15	1	15	1
BGN	P21810		no	no	yes	no	no	no	1	yes	yes	NA	NA	NA	NA
PDK2	Q15119	3	yes	no	no	no	no	no	1	yes	yes	3	0	3	0
FHL1	Q13642		no	no	yes	no	no	no	1	yes	yes	1	2	1	2
PIGO	Q8TEQ8		no	no	yes	no	no	no	1	yes	no	NA	NA	0	1
RSPH3	Q86UC2		no	no	yes	no	no	no	1	yes	yes	0	1	0	1
GFAP	P14136	1	yes	no	yes	no	no	yes	3	yes	yes	1	5	1	5
PIGG	Q5H8A4		no	no	yes	no	no	no	1	yes	no	NA	NA	1	1
ROGDI	Q9GZN7		no	no	yes	no	no	no	1	no	no	NA	NA	NA	NA
CC2D1A	Q6P1N0	2	yes	no	yes	no	no	no	2	yes	yes	2	2	2	2
KIF5C	O60282	3	yes	no	yes	no	no	no	2	yes	yes	1	4	1	4
FOXF1	Q12946		no	no	yes	no	no	no	1	yes	yes	NA	NA	NA	NA
DPP3	Q9NY33	3	yes	no	no	no	no	no	1	yes	yes	2	0	2	0
OR1C1	Q15619	3	yes	no	no	no	no	no	1	no	no	NA	NA	NA	NA
SLC24A1	O60721		no	no	yes	no	no	no	1	yes	yes	3	0	3	0
PRSS56	P0CW18		no	no	yes	no	no	no	1	no	no	NA	NA	NA	NA
VSX2	P58304		no	no	yes	no	no	no	1	yes	yes	NA	NA	NA	NA
SETD5	Q9C0A6	1	yes	yes	yes	no	no	yes	4	yes	yes	4	0	4	0
FIG4	Q92562		no	no	yes	no	no	no	1	yes	yes	2	1	2	1
TPP1	O14773		no	no	yes	no	no	no	1	no	no	NA	NA	NA	NA
THOC6	Q86W42		no	no	yes	no	no	no	1	yes	yes	1	0	1	0
KCNH1	O95259		no	no	yes	no	no	no	1	no	no	NA	NA	NA	NA
RPL11	P62913		no	no	yes	no	no	no	1	yes	yes	2	0	2	0
TMEM237	Q96Q45		no	no	yes	no	no	no	1	no	no	NA	NA	NA	NA
VWA7	Q9Y334	3	yes	no	no	no	no	no	1	no	no	NA	NA	NA	NA
ERLIN2	O94905		no	no	yes	no	no	no	1	no	no	NA	NA	NA	NA
GMPPA	Q96IJ6		no	no	yes	no	no	no	1	no	no	NA	NA	NA	NA
CRYGD	P07320		no	no	yes	no	no	no	1	yes	yes	0	1	0	1
MYH4	Q9Y623	3	yes	no	no	no	no	no	1	no	no	NA	NA	NA	NA
DDX3X	O00571	1	yes	no	yes	yes	no	no	3	yes	yes	3	3	3	3
ITGA6	P23229		no	no	yes	no	no	no	1	yes	yes	3	0	3	0
CELF4	Q9BZC1	1	yes	no	no	no	no	yes	2	yes	yes	NA	NA	NA	NA
RIMS1	Q86UR5	1	yes	no	no	no	no	no	1	yes	yes	4	6	4	6
RAD51	Q06609		no	no	yes	no	no	no	1	yes	yes	3	9	3	9
ELN	P15502		no	no	yes	no	no	no	1	yes	yes	0	2	0	2
FBXW4	P57775		no	no	yes	no	no	no	1	no	no	NA	NA	NA	NA
USP17L1	Q7RTZ2		no	no	no	no	yes	no	1	no	no	NA	NA	NA	NA
HMGCS2	P54868		no	no	yes	no	no	no	1	yes	yes	3	1	3	1
PTK7	Q13308	1	yes	no	no	no	no	yes	2	yes	yes	1	1	1	1
CNTNAP5	Q8WYK1	3	yes	no	no	no	no	no	1	no	no	NA	NA	NA	NA
PER1	O15534	3	yes	no	no	no	no	no	1	yes	yes	2	9	2	9
DOK5	Q9P104		no	no	no	no	yes	no	1	yes	yes	0	1	0	1
ITGA3	P26006		no	no	yes	no	no	no	1	yes	yes	1	0	1	0
OTOGL	Q3ZCN5		no	no	yes	no	no	no	1	no	no	NA	NA	NA	NA
EP300	Q09472	1	yes	no	yes	no	no	no	2	yes	yes	26	22	26	22
INTS3	Q68E01		no	no	no	no	yes	no	1	yes	yes	1	0	1	0
CCDC78	A2IDD5		no	no	yes	no	no	no	1	no	no	NA	NA	NA	NA
UNC80	Q8N2C7	3	yes	no	yes	no	no	no	2	yes	yes	3	0	3	0
TPO	P07202	3	yes	no	no	no	no	no	1	yes	yes	8	5	8	5
KCNJ8	Q15842		no	no	yes	no	no	no	1	yes	yes	2	1	2	1
UIMC1	Q96RL1	3	yes	no	no	no	no	no	1	yes	yes	2	0	2	0
RORA	P35398	S	yes	no	yes	no	no	no	2	yes	yes	10	2	10	2
ELP4	Q96EB1	2	yes	no	no	no	no	no	1	yes	yes	1	0	1	0
ESCO2	Q56NI9		no	no	yes	no	no	no	1	no	no	NA	NA	NA	NA
ADK	P55263	3	yes	no	yes	no	no	no	2	yes	yes	4	0	4	0
SHROOM3	Q8TF72		no	no	yes	no	no	no	1	no	no	NA	NA	NA	NA
MAPK8IP3	Q9UPT6		no	no	yes	no	no	no	1	yes	yes	7	4	7	4
RALGAPB	Q86X10	2	yes	no	no	no	no	no	1	yes	yes	2	0	2	0
UBE2T	Q9NPD8		no	no	yes	no	no	no	1	yes	yes	1	0	1	0
GALNT14	Q96FL9	3	yes	no	no	no	no	no	1	no	no	NA	NA	NA	NA
SNX5	Q9Y5X3	2	yes	yes	no	no	no	no	2	yes	yes	3	0	3	0
PRRT2	Q7Z6L0		no	no	yes	no	no	no	1	no	no	NA	NA	NA	NA
DLG1	Q12959	3	yes	no	no	no	no	no	1	yes	yes	0	4	0	4
CEP152	O94986		no	no	yes	no	no	no	1	no	no	NA	NA	NA	NA
NKX2-5	P52952		no	no	yes	no	no	no	1	yes	yes	0	2	0	2
MYT1	Q01538		no	no	yes	no	yes	no	2	yes	yes	1	0	1	0
STAB1	Q9NY15		no	no	no	no	yes	no	1	no	no	NA	NA	NA	NA
NCAPH	Q15003		no	no	yes	no	no	no	1	yes	yes	1	0	1	0
MCM6	Q14566	3	yes	no	no	no	no	no	1	yes	yes	1	1	1	1
CD38	P28907	3	yes	no	no	no	no	no	1	yes	yes	6	1	6	1
DSTYK	Q6XUX3		no	no	yes	no	no	no	1	no	no	NA	NA	NA	NA
HSPD1	P10809		no	no	yes	no	no	no	1	yes	yes	NA	NA	NA	NA
TRRAP	Q9Y4A5	3	yes	yes	yes	no	no	no	3	yes	yes	2	1	2	1
EMG1	Q92979		no	no	yes	no	no	no	1	no	no	NA	NA	NA	NA
GPC6	Q9Y625	3	yes	no	yes	no	no	no	2	yes	yes	3	4	3	4
NCKAP1	Q9Y2A7	1	yes	no	no	no	no	no	1	yes	yes	3	0	3	0
COL21A1	Q96P44		no	no	no	no	yes	no	1	no	no	NA	NA	NA	NA
SLC35B1	P78383	2	yes	no	no	no	no	no	1	no	no	NA	NA	NA	NA
ATOH7	Q8N100		no	no	yes	no	no	no	1	yes	yes	1	0	1	0
DPYSL3	Q14195	3	yes	no	no	no	no	no	1	yes	yes	0	3	0	3
SLC35A1	P78382		no	no	yes	no	no	no	1	yes	no	NA	NA	1	0
GALT	P07902		no	no	yes	no	no	no	1	yes	yes	NA	NA	NA	NA
PCDHB16	Q9NRJ7		no	yes	no	no	no	no	1	no	no	NA	NA	NA	NA
GPR37	O15354	3	yes	no	no	no	no	no	1	yes	yes	0	1	0	1
ALS2	Q96Q42		no	no	yes	no	no	no	1	no	no	NA	NA	NA	NA
NDST1	P52848		no	no	yes	no	no	no	1	no	no	NA	NA	NA	NA
NCAPD3	P42695		no	no	yes	no	no	no	1	yes	yes	1	0	1	0
RNASEH2B	Q5TBB1		no	no	yes	no	no	no	1	no	no	NA	NA	NA	NA
WDR34			no	no	yes	no	no	no	1	no	no	NA	NA	NA	NA
GLI3	P10071		no	no	yes	no	no	no	1	yes	yes	3	11	3	11
BBS10	Q8TAM1		no	no	yes	no	no	no	1	no	no	NA	NA	NA	NA
PAX3	P23760		no	no	yes	no	no	no	1	yes	yes	5	2	5	2
OTX1	P32242	3	yes	no	no	no	no	no	1	yes	yes	NA	NA	NA	NA
ESR2	Q92731	3	yes	no	no	no	no	no	1	yes	yes	1	17	1	17
NOC2L	Q9Y3T9		no	yes	no	no	no	no	1	no	no	NA	NA	NA	NA
ZNF750	Q32MQ0		no	no	yes	no	no	no	1	no	no	NA	NA	NA	NA
ZMIZ1	Q9ULJ6	2	yes	no	yes	no	no	no	2	yes	yes	3	1	3	1
TBL1XR1	Q9BZK7	1	yes	yes	yes	no	no	yes	4	yes	yes	2	1	2	1
MT-TP			no	no	yes	no	no	no	1	no	no	NA	NA	NA	NA
TUBGCP4	Q9UGJ1		no	no	yes	no	no	no	1	yes	yes	1	0	1	0
NOTCH2NL		3	yes	no	no	no	no	no	1	no	no	NA	NA	NA	NA
PSAP	P07602		no	no	yes	no	no	no	1	no	no	NA	NA	NA	NA
ERBB3	P21860		no	no	yes	no	no	no	1	yes	yes	6	8	6	8
KRT74	Q7RTS7		no	no	yes	no	no	no	1	no	no	NA	NA	NA	NA
ERCC6	Q03468		no	no	yes	no	no	no	1	yes	yes	3	1	3	1
C3orf62	Q6ZUJ4		no	no	no	no	yes	no	1	no	no	NA	NA	NA	NA
FAM179A			no	no	no	no	yes	no	1	no	no	NA	NA	NA	NA
TERF2	Q15554	2	yes	no	no	no	no	no	1	yes	yes	2	2	2	2
KATNAL1	Q9BW62	3	yes	no	no	no	no	no	1	no	no	NA	NA	NA	NA
GORAB	Q5T7V8		no	no	yes	no	no	no	1	no	no	NA	NA	NA	NA
SNRPB	P14678		no	no	yes	no	no	no	1	no	no	NA	NA	NA	NA
SNX3	O60493		no	no	yes	no	no	no	1	no	no	NA	NA	NA	NA
SLC4A11	Q8NBS3		no	no	yes	no	no	no	1	no	no	NA	NA	NA	NA
RGS7	P49802	3	yes	no	yes	no	no	no	2	yes	yes	0	1	0	1
SDHAF1	A6NFY7		no	no	yes	no	no	no	1	no	no	NA	NA	NA	NA
USP9Y	O00507	3	yes	no	no	no	no	no	1	no	no	NA	NA	NA	NA
UQCRQ	O14949		no	no	yes	no	no	no	1	yes	yes	1	0	1	0
ERCC3	P19447		no	no	yes	no	no	no	1	yes	yes	1	1	1	1
ALX3	O95076		no	no	yes	no	no	no	1	no	no	NA	NA	NA	NA
DENND5A	Q6IQ26		no	yes	yes	no	no	no	2	no	no	NA	NA	NA	NA
CNOT1	A5YKK6	2	yes	no	yes	no	no	no	2	yes	yes	1	0	1	0
GABRG3	Q99928	2	yes	no	no	no	no	no	1	no	no	NA	NA	NA	NA
FAM20A	Q96MK3		no	no	yes	no	no	no	1	no	no	NA	NA	NA	NA
ADAMTS9	Q9P2N4		no	no	yes	no	no	no	1	no	no	NA	NA	NA	NA
HNRNPU	Q00839	1	yes	no	yes	no	no	no	2	yes	yes	1	2	1	2
SLX4	Q8IY92		no	no	yes	no	no	no	1	yes	yes	NA	NA	2	0
SCAF4	O95104	2	yes	no	no	no	no	no	1	no	no	NA	NA	NA	NA
AASS	Q9UDR5		no	no	yes	no	no	no	1	no	no	NA	NA	NA	NA
OXCT1	P55809		no	no	yes	no	no	no	1	no	no	NA	NA	NA	NA
BCORL1	Q5H9F3	S	yes	no	no	no	no	no	1	yes	yes	4	0	4	0
PRKDC	P78527	3	yes	no	no	no	no	no	1	yes	yes	26	8	26	8
TMEM151A	Q8N4L1		no	no	no	no	yes	no	1	no	no	NA	NA	NA	NA
TCTN3	Q6NUS6		no	no	yes	no	no	no	1	no	no	NA	NA	NA	NA
SRRM2	Q9UQ35		no	yes	no	no	no	no	1	no	no	NA	NA	NA	NA
POC1B	Q8TC44		no	no	yes	no	no	no	1	no	no	NA	NA	NA	NA
LDLR	P01130	3	yes	no	no	no	no	no	1	yes	yes	0	3	0	3
ATP5F1D	P30049		no	no	yes	no	no	no	1	yes	yes	1	0	1	0
MYH8	P13535		no	no	yes	no	no	no	1	no	no	NA	NA	NA	NA
NAXD	Q8IW45		no	no	yes	no	no	no	1	no	no	NA	NA	NA	NA
SOS1	Q07889		no	no	yes	no	no	no	1	yes	yes	3	10	3	10
FOXP1	Q9H334	1	yes	yes	yes	yes	yes	yes	6	yes	yes	3	0	3	0
GPX4	P36969		no	no	yes	no	no	no	1	no	no	NA	NA	NA	NA
COL1A1	P02452		no	no	yes	no	no	no	1	yes	yes	5	3	5	3
FAM47A	Q5JRC9	3	yes	no	no	yes	no	no	2	no	no	NA	NA	NA	NA
THOC2	Q8NI27		no	no	yes	no	no	no	1	yes	yes	1	0	1	0
ASPA	P45381		no	no	yes	no	no	no	1	yes	yes	3	0	3	0
NECTIN4	Q96NY8		no	no	yes	no	no	no	1	no	no	NA	NA	NA	NA
ALG8	Q9BVK2		no	no	yes	no	no	no	1	no	no	NA	NA	NA	NA
TGFBR2	P37173		no	no	yes	no	no	no	1	yes	yes	7	12	7	12
PCDHA7	Q9UN72	3	yes	no	no	no	no	no	1	yes	yes	1	0	1	0
TFB2M	Q9H5Q4	3	yes	no	no	no	no	no	1	yes	yes	NA	NA	NA	NA
SOX4	Q06945		no	no	yes	no	no	no	1	yes	yes	2	3	2	3
RXYLT1	Q9Y2B1		no	no	yes	no	no	no	1	no	no	NA	NA	NA	NA
POMGNT1	Q8WZA1	1	yes	no	yes	no	no	no	2	yes	no	NA	NA	NA	NA
PARN	O95453		no	no	yes	no	no	no	1	yes	yes	0	2	0	2
NOTCH3	Q9UM47		no	no	yes	no	no	no	1	yes	yes	1	6	1	6
DNA2	P51530		no	no	yes	no	no	no	1	no	no	NA	NA	NA	NA
NPC2	P61916		no	no	yes	no	no	no	1	yes	yes	NA	NA	NA	NA
COQ4	Q9Y3A0		no	no	yes	no	no	no	1	no	no	NA	NA	NA	NA
PIK3CA	P42336		no	yes	yes	no	no	no	2	yes	yes	5	44	5	44
SETDB1	Q15047	3	yes	no	no	no	no	no	1	yes	yes	1	0	1	0
HDAC4	P56524	3	yes	no	yes	no	no	no	2	yes	yes	4	18	4	18
MSR1	P21757	3	yes	no	no	no	no	no	1	yes	no	NA	NA	0	1
PHOX2B	Q99453		no	no	yes	no	no	no	1	yes	no	NA	NA	0	1
MTR	Q99707		no	no	yes	no	no	no	1	yes	yes	3	0	3	0
UNC5D	Q6UXZ4	3	yes	no	no	no	no	no	1	yes	yes	1	0	1	0
CD276	Q5ZPR3	3	yes	no	no	no	no	no	1	no	no	NA	NA	NA	NA
SIX6	O95475		no	no	yes	no	no	no	1	yes	yes	0	2	0	2
SFTPD	P35247		no	yes	no	no	no	no	1	yes	yes	0	3	0	3
CARS			no	no	yes	no	no	no	1	no	no	NA	NA	NA	NA
CASC4		3	yes	no	no	no	no	no	1	no	no	NA	NA	NA	NA
SLC25A38	Q96DW6		no	no	yes	no	no	no	1	no	no	NA	NA	NA	NA
RET	P07949		no	no	yes	no	no	no	1	yes	yes	18	14	18	14
UTP6	Q9NYH9		no	no	no	no	yes	no	1	no	no	NA	NA	NA	NA
PROP1	O75360		no	no	yes	no	no	no	1	no	no	NA	NA	NA	NA
FAN1	Q9Y2M0	3	yes	no	no	no	no	no	1	no	no	NA	NA	NA	NA
KIAA1217	Q5T5P2		no	yes	no	no	no	no	1	no	no	NA	NA	NA	NA
PAX8	Q06710		no	no	yes	no	no	no	1	yes	yes	3	3	3	3
HSD17B10	Q99714		no	no	yes	no	no	no	1	no	no	NA	NA	NA	NA
PRDM9	Q9NQV7		no	no	no	no	yes	no	1	no	no	NA	NA	NA	NA
PPP2CA	P67775	S	yes	no	yes	no	no	no	2	yes	yes	57	14	57	14
NCAPG2	Q86XI2		no	no	yes	no	no	no	1	yes	yes	1	0	1	0
CLMP	Q9H6B4		no	no	yes	no	no	no	1	no	no	NA	NA	NA	NA
SLC25A12	O75746	3	yes	yes	no	no	no	no	2	yes	yes	2	1	2	1
PRAMEF27	A3QJZ7		no	no	no	no	yes	no	1	no	no	NA	NA	NA	NA
SMARCA4	P51532	1	yes	no	yes	no	no	no	2	yes	yes	5	2	5	2
TSHZ3	Q63HK5	1	yes	no	no	no	no	no	1	yes	yes	2	1	2	1
NHP2	Q9NX24		no	no	yes	no	no	no	1	yes	yes	1	0	1	0
PHRF1	Q9P1Y6	2	yes	no	no	no	no	no	1	no	no	NA	NA	NA	NA
PEX3	P56589		no	no	yes	no	no	no	1	yes	no	NA	NA	1	0
AGAP1	Q9UPQ3	3	yes	no	no	no	no	no	1	no	no	NA	NA	NA	NA
KCNA2	P16389		no	no	yes	no	no	no	1	no	no	NA	NA	NA	NA
RPS6KA3	P51812	3	yes	no	yes	no	no	no	2	yes	yes	23	9	23	9
NACC1	Q96RE7	1	yes	no	yes	no	no	yes	3	yes	yes	NA	NA	1	0
CBS	P35520		no	no	yes	no	no	no	1	yes	yes	NA	NA	NA	NA
ZBTB16	Q05516	3	yes	no	yes	no	no	no	2	yes	yes	3	2	3	2
ATRX	P46100	1	yes	no	yes	no	no	no	2	yes	yes	2	0	2	0
CLCN4	P51793	3	yes	no	yes	no	no	no	2	yes	yes	1	0	1	0
CA8	P35219		no	no	yes	no	no	no	1	no	no	NA	NA	NA	NA
POLR1A	O95602		no	no	yes	no	no	no	1	yes	yes	1	0	1	0
PORCN	Q9H237		no	no	yes	no	no	no	1	yes	yes	1	0	1	0
NCAPH2	Q6IBW4	3	yes	no	no	no	no	no	1	yes	yes	2	0	2	0
ASCC1	Q8N9N2		no	no	yes	no	no	no	1	no	no	NA	NA	NA	NA
PACS2	Q86VP3	S	yes	no	yes	no	no	no	2	no	no	NA	NA	NA	NA
CACNA2D1	P54289	3	yes	no	no	no	no	no	1	no	no	NA	NA	NA	NA
TBL1X	O60907	3	yes	no	no	no	no	no	1	no	no	NA	NA	NA	NA
SLC25A19	Q9HC21		no	no	yes	no	no	no	1	no	no	NA	NA	NA	NA
HADHA	P40939		no	no	yes	no	no	no	1	no	no	NA	NA	NA	NA
CBL	P22681		no	no	yes	no	no	no	1	yes	yes	15	18	15	18
FAH	P16930		no	no	yes	no	no	no	1	no	no	NA	NA	NA	NA
FBXO25	Q8TCJ0		no	no	yes	no	no	no	1	no	no	NA	NA	NA	NA
KNG1	P01042	3	yes	no	no	no	no	no	1	yes	yes	2	1	2	1
CCDC40	Q4G0X9		no	no	yes	no	no	no	1	no	no	NA	NA	NA	NA
ATP6V1A	P38606		no	no	yes	no	no	no	1	yes	yes	0	2	0	2
ZBTB18	Q99592		no	no	yes	no	no	no	1	no	no	NA	NA	NA	NA
MORC2	Q9Y6X9		no	no	yes	no	no	no	1	no	no	NA	NA	NA	NA
GATAD2B	Q8WXI9		no	no	yes	no	no	no	1	yes	yes	2	0	2	0
PXDN	Q92626	3	yes	no	yes	no	no	no	2	yes	yes	1	2	1	2
MATN3	O15232		no	no	yes	no	no	no	1	no	no	NA	NA	NA	NA
RNASET2	O00584		no	no	yes	no	no	no	1	no	no	NA	NA	NA	NA
NUP62	P37198		no	no	yes	no	no	no	1	yes	yes	4	1	4	1
SHANK2	Q9UPX8	1	yes	yes	yes	yes	no	yes	5	yes	yes	1	5	1	5
NAV2	Q8IVL1	2	yes	no	no	no	no	no	1	yes	yes	0	1	0	1
KIRREL3	Q8IZU9	2	yes	yes	yes	no	yes	no	4	yes	yes	2	0	2	0
EPRS			no	no	yes	no	no	no	1	no	no	NA	NA	NA	NA
QKI	Q96PU8		no	no	yes	no	no	no	1	no	no	NA	NA	NA	NA
NHS	Q6T4R5		no	yes	yes	no	no	no	2	yes	yes	3	4	3	4
MAPRE2	Q15555		no	no	yes	no	no	no	1	no	no	NA	NA	NA	NA
GRPR	P30550		no	yes	no	no	no	no	1	yes	yes	9	2	9	2
KIAA0586	Q9BVV6		no	no	yes	no	no	no	1	no	no	NA	NA	NA	NA
CDT1	Q9H211		no	no	yes	no	no	no	1	yes	yes	2	1	2	1
PRICKLE1	Q96MT3	2	yes	no	no	no	no	no	1	yes	yes	0	1	0	1
EXOC6	Q8TAG9	3	yes	no	no	no	no	no	1	no	no	NA	NA	NA	NA
IQSEC2	Q5JU85	1	yes	no	yes	no	no	no	2	yes	yes	7	0	7	0
JAGN1	Q8N5M9		no	no	yes	no	no	no	1	no	no	NA	NA	NA	NA
KCNK7	Q9Y2U2	3	yes	no	no	no	no	no	1	no	no	NA	NA	NA	NA
RNF135	Q8IUD6	3	yes	no	yes	no	no	no	2	yes	yes	1	0	1	0
RAB43	Q86YS6	2	yes	no	no	no	no	no	1	no	no	NA	NA	NA	NA
TAOK2	Q9UL54	2	yes	no	no	no	no	no	1	yes	yes	7	0	7	0
NR5A1	Q13285		no	no	yes	no	no	no	1	yes	yes	0	4	0	4
MMP13	P45452		no	no	yes	no	yes	no	2	yes	yes	5	0	5	0
NOG	Q13253		no	no	yes	no	no	no	1	yes	yes	8	0	8	0
KANK1	Q14678	3	yes	no	yes	no	no	no	2	yes	yes	1	0	1	0
SYT1	P21579	S	yes	no	yes	no	no	no	2	yes	yes	1	4	1	4
RSPO4	Q2I0M5		no	no	yes	no	no	no	1	no	no	NA	NA	NA	NA
P2RX5	Q93086	2	yes	no	no	no	no	no	1	no	no	NA	NA	NA	NA
CLCN7	P51798		no	no	yes	no	no	no	1	no	no	NA	NA	NA	NA
SCFD2	Q8WU76	3	yes	no	no	no	no	no	1	no	no	NA	NA	NA	NA
HOXA11	P31270		no	no	yes	no	no	no	1	yes	yes	1	1	1	1
PLXNA4	Q9HCM2	2	yes	no	no	no	no	no	1	yes	yes	0	2	0	2
SLC25A15	Q9Y619		no	no	yes	no	no	no	1	no	no	NA	NA	NA	NA
METTL3	Q86U44		no	no	no	no	yes	no	1	yes	yes	2	4	2	4
PEX1	O43933		no	no	yes	no	no	no	1	yes	yes	1	1	1	1
PDCD1	Q15116	3	yes	no	no	no	no	no	1	yes	yes	0	3	0	3
GUSB	P08236		no	no	yes	no	no	no	1	no	no	NA	NA	NA	NA
GLDN	Q6ZMI3		no	no	yes	no	no	no	1	yes	yes	1	0	1	0
CHAMP1	Q96JM3	1	yes	no	yes	no	no	no	2	yes	yes	1	0	1	0
SRPRA	P08240	1	yes	no	no	no	no	no	1	yes	yes	0	1	0	1
BTAF1	O14981	2	yes	no	no	no	no	no	1	yes	yes	1	1	1	1
MTRR	Q9UBK8		no	no	yes	no	no	no	1	no	no	NA	NA	NA	NA
DPP6	P42658	3	yes	no	no	no	no	no	1	yes	yes	1	2	1	2
THAP1	Q9NVV9		no	no	yes	no	no	no	1	no	no	NA	NA	NA	NA
DYNC1H1	Q14204	1	yes	yes	yes	yes	yes	yes	6	yes	yes	0	2	0	2
ARL6IP4	Q66PJ3		no	no	no	no	yes	no	1	no	no	NA	NA	NA	NA
CRHR1	P34998		no	no	no	no	yes	no	1	yes	yes	3	1	3	1
HNRNPK	P61978		no	no	yes	no	no	no	1	yes	yes	0	7	0	7
ADCY3	O60266	2	yes	no	no	yes	no	no	2	yes	yes	1	1	1	1
SOD1	P00441	3	yes	no	no	no	no	no	1	yes	yes	7	6	7	6
RLIM	Q9NVW2	S	yes	no	yes	no	no	no	2	yes	yes	1	1	1	1
SPTLC2	O15270		no	no	yes	no	no	no	1	no	no	NA	NA	NA	NA
CFAP298	P57076		no	no	yes	no	no	no	1	no	no	NA	NA	NA	NA
CCDC47	Q96A33		no	no	yes	no	no	no	1	no	no	NA	NA	NA	NA
NNT	Q13423		no	no	no	no	yes	no	1	no	no	NA	NA	NA	NA
CRBN	Q96SW2		no	no	yes	no	no	no	1	yes	yes	1	3	1	3
TUBA1A	Q71U36		no	yes	yes	no	no	no	2	yes	yes	0	5	0	5
TSPAN11	A1L157		no	no	no	no	yes	no	1	no	no	NA	NA	NA	NA
AMPD1	P23109	2	yes	no	no	no	no	no	1	yes	yes	3	0	3	0
PCDHA3	Q9Y5H8	3	yes	no	no	no	no	no	1	yes	yes	1	0	1	0
PHB	P35232	2	yes	no	no	no	no	no	1	yes	yes	0	1	0	1
IGF1	P05019	3	yes	no	yes	no	no	no	2	yes	yes	2	5	2	5
IL21R	Q9HBE5		no	no	no	no	yes	no	1	yes	yes	2	1	2	1
EN2	P19622	3	yes	yes	no	no	no	no	2	yes	yes	1	1	1	1
FBXO11	Q86XK2	3	yes	no	yes	no	no	no	2	yes	yes	3	0	3	0
CYP24A1	Q07973		no	no	yes	no	no	no	1	yes	yes	NA	NA	NA	NA
BICDL1	Q6ZP65	3	yes	no	no	no	no	no	1	yes	yes	1	0	1	0
TOP3B	O95985	3	yes	no	no	no	no	no	1	no	no	NA	NA	NA	NA
ASS1	P00966		no	no	yes	no	no	no	1	no	no	NA	NA	NA	NA
LTF	P02788		no	no	no	no	yes	no	1	yes	yes	NA	NA	NA	NA
GNB3	P16520		no	no	yes	no	no	no	1	yes	yes	3	4	3	4
AR	P10275	3	yes	no	yes	no	no	no	2	yes	yes	10	57	10	57
TM4SF20	Q53R12	S	yes	no	yes	no	no	no	2	no	no	NA	NA	NA	NA
SPP2	Q13103	3	yes	no	no	no	no	no	1	no	no	NA	NA	NA	NA
POC5	Q8NA72		no	no	no	no	yes	no	1	no	no	NA	NA	NA	NA
COX10	Q12887		no	no	yes	no	no	no	1	no	no	NA	NA	NA	NA
ZCCHC8	Q6NZY4		no	no	yes	no	no	no	1	no	no	NA	NA	NA	NA
DDX53	Q86TM3	3	yes	no	no	no	no	no	1	no	no	NA	NA	NA	NA
SYNCRIP	O60506	3	yes	no	no	no	yes	no	2	yes	yes	0	1	0	1
MTF1	Q14872	3	yes	no	yes	no	no	no	2	yes	yes	NA	NA	NA	NA
MPDZ	O75970		no	yes	yes	no	no	no	2	no	no	NA	NA	NA	NA
GRM1	Q13255		no	no	yes	no	no	no	1	yes	yes	2	2	2	2
SCN1A	P35498	1	yes	yes	yes	no	no	yes	4	yes	yes	1	5	1	5
TUSC3	Q13454		no	no	yes	no	no	no	1	no	no	NA	NA	NA	NA
MUC4	Q99102	3	yes	no	no	no	no	no	1	yes	yes	0	3	0	3
CDC45	O75419		no	no	yes	no	no	no	1	no	no	NA	NA	NA	NA
CSMD1	Q96PZ7	3	yes	no	no	no	yes	no	2	yes	yes	3	0	3	0
CDK14	O94921		no	yes	no	no	no	no	1	yes	yes	2	1	2	1
SRPR			no	yes	no	no	no	yes	2	no	no	NA	NA	NA	NA
OBSL1	O75147		no	no	yes	no	no	no	1	no	no	NA	NA	NA	NA
SDC2	P34741	3	yes	no	no	no	no	no	1	yes	yes	0	3	0	3
C4B	P0C0L5	3	yes	yes	no	no	no	no	2	yes	yes	1	4	1	4
DHX30	Q7L2E3	S	yes	no	yes	no	no	no	2	yes	yes	NA	NA	NA	NA
BANF1	O75531		no	no	yes	no	no	no	1	yes	yes	0	4	0	4
MICU1	Q9BPX6		no	no	yes	no	no	no	1	no	no	NA	NA	NA	NA
CEP104	O60308		no	no	yes	no	no	no	1	no	no	NA	NA	NA	NA
ITCH	Q96J02		no	no	yes	no	no	no	1	yes	yes	11	7	11	7
[truncated: 763 more rows]
