# Supplementary material for: Curation of causal interactions mediated by genes associated with autism accelerates the understanding of gene-phenotype relationships underlying neurodevelopmental disorders
Source: Mol Psychiatry. 2023 Dec 15;29(1):186–96. doi: 10.1038/s41380-023-02317-3 (PMC11078740; doi:10.1038/s41380-023-02317-3)
Supplement: Supplementary file 3 — Supplementary Table S2 [file 41380_2023_2317_MOESM3_ESM.xlsx]

## Sheet: Figure 2, Interactions
ENTITYA	TYPEA	IDA	DATABASEA	ENTITYB	TYPEB	IDB	DATABASEB	EFFECT	MECHANISM	RESIDUE	SEQUENCE	TAX_ID	CELL_DATA	TISSUE_DATA	MODULATOR_COMPLEX	TARGET_COMPLEX	MODIFICATIONA	MODASEQ	MODIFICATIONB	MODBSEQ	PMID	DIRECT	NOTES	ANNOTATOR	SENTENCE	SCORE	SIGNOR_ID
Oxytocin	protein	P01178-PRO_0000020495	UNIPROT	OXTR	protein	P30559	UNIPROT	up-regulates	binding			9606									1313946	YES			The oxytocin receptor, expressed in xenopus oocytes, specifically responds to oxytocin and induces an inward membrane current	0.2	SIGNOR-16758
PRKCA	protein	P17252	UNIPROT	GFAP	protein	P14136	UNIPROT	down-regulates activity	phosphorylation	Ser13	ITSAARRsYVSSGEM	-1									2155236	YES			Glial fibrillary acidic protein (GFAP), the intermediate filament component of astroglial cells, can serve as an excellent substrate for both cAMP-dependent protein kinase and protein kinase C, in vitro. GFAP phosphorylated by each protein kinase does not polymerize, and the filaments that do polymerize tend to depolymerize after phosphorylation. Dephosphorylation of phospho-GFAP by phosphatase l…	0.369	SIGNOR-248860
CSNK2A1	protein	P68400	UNIPROT	PPP1R1B	protein	Q9UD71	UNIPROT	up-regulates activity	phosphorylation	Ser102	NLNENQAsEEEDELG	-1									2557337	YES			Study of [Plphosphate release during manual Edman degradation confirmed that the phosphorylated residues in rat DARPP-32 were Ser45 and Ser102. | Phosphorylation by casein kinase II did not affect the potency of DARPP-32 as an inhibitor of protein phosphatase-1, which depended only on phosphorylation of Thr34 by cAMP-dependent protein kinase. However, phosphorylation of DARPP-32 by casein kinase …	0.355	SIGNOR-250927
ESR2	protein	Q92731	UNIPROT	OXT	protein	P01178	UNIPROT	up-regulates quantity by expression	transcriptional regulation			9606									6153132	NO			The human and rat OT promoters could be stimulated by the ligand-activated estrogen receptors ERalpha and ERbeta, the thyroid hormone receptor THRapha, and the retinoic acid receptors RARalpha and RARbeta in a variety of cells (3, 477, 478). However, it is important to note that these results were obtained from cotransfection experiments in cell lines, i.e., under nonphysiological circumstances.	0.468	SIGNOR-268547
THRA	protein	P10827	UNIPROT	OXT	protein	P01178	UNIPROT	up-regulates quantity by expression	transcriptional regulation			9606									6153132	NO			The human and rat OT promoters could be stimulated by the ligand-activated estrogen receptors ERalpha and ERbeta, the thyroid hormone receptor THRapha, and the retinoic acid receptors RARalpha and RARbeta in a variety of cells (3, 477, 478). However, it is important to note that these results were obtained from cotransfection experiments in cell lines, i.e., under nonphysiological circumstances.	0.2	SIGNOR-268550
CAMK2A	protein	Q9UQM7	UNIPROT	GFAP	protein	P14136	UNIPROT	down-regulates activity	phosphorylation	Ser13	ITSAARRsYVSSGEM	-1									7822264	YES			On the other hand, GFAP was phosphorylated to approximately 1.9 mol of phosphate/mol of GFAP by Ca(2+)-CaM-dependent protein kinase II, and this phosphorylation did induce disassembly of the filament. Sequential analysis of the purified phosphopeptides revealed that only Ser8 on GFAP was phosphorylated by cdc2 kinase, whereas Ser13, Ser17, Ser34, and Ser389 on GFAP were phosphorylated by Ca(2+)-C…	0.42	SIGNOR-250626
NRCAM	protein	Q92823	UNIPROT	ANK3	protein	Q12955	UNIPROT	up-regulates quantity	relocalization			10116		BTO:0000227							7961622	YES			Neurofascin, L1, NrCAM, NgCAM, and neuroglian are membrane-spanning cell adhesion molecules with conserved cytoplasmic domains that are believed to play important roles in development of the nervous system. This report presents biochemical evidence that the cytoplasmic domains of these molecules associate directly with ankyrins, a family of spectrin-binding proteins located on the cytoplasmic sur…	0.694	SIGNOR-266720
NRCAM	protein	Q92823	UNIPROT	ANK2	protein	Q01484	UNIPROT	up-regulates quantity	relocalization			10116		BTO:0000227							7961622	YES			Neurofascin, L1, NrCAM, NgCAM, and neuroglian are membrane-spanning cell adhesion molecules with conserved cytoplasmic domains that are believed to play important roles in development of the nervous system. This report presents biochemical evidence that the cytoplasmic domains of these molecules associate directly with ankyrins, a family of spectrin-binding proteins located on the cytoplasmic sur…	0.732	SIGNOR-266719
RAC1	protein	P63000	UNIPROT	PAK2	protein	Q13177	UNIPROT	up-regulates activity	binding			10090	BTO:0000142								8107774	YES			A new brain serine/threonine protein kinase may be a target for the p21ras-related proteins Cdc42 and Rac1. The kinase sequence is related to that of the yeast protein STE20, implicated in pheromone-response pathways.	0.76	SIGNOR-248250
RAC1	protein	P63000	UNIPROT	PAK1	protein	Q13153	UNIPROT	up-regulates activity	binding			10090	BTO:0000142								8107774	YES			A new brain serine/threonine protein kinase may be a target for the p21ras-related proteins Cdc42 and Rac1. The kinase sequence is related to that of the yeast protein STE20, implicated in pheromone-response pathways.	0.793	SIGNOR-248236
PRKCA	protein	P17252	UNIPROT	MET	protein	P08581	UNIPROT	down-regulates	phosphorylation	Ser985	PHLDRLVsARSVSPT	9606									8294430	YES			These data show that phosphorylation of ser985 is a key mechanism for the negative regulation of hgf/sf receptor.	0.254	SIGNOR-37718
PRKCB	protein	P05771	UNIPROT	EIF4E	protein	P06730	UNIPROT	up-regulates	phosphorylation	Ser209	DTATKSGsTTKNRFV	10090									8662663	YES			Phosphorylation of eIF-4E on serine 209 by protein kinase C is inhibited by the translational repressors, 4E-binding proteins.[..] This suggests a two-step model for the phosphorylation (and activation) of eIF4E by growth factors and hormones: first, dissociation of eIF4E .	0.362	SIGNOR-248946
PRKCA	protein	P17252	UNIPROT	EIF4E	protein	P06730	UNIPROT	up-regulates	phosphorylation	Ser209	DTATKSGsTTKNRFV	10090									8662663	YES			Phosphorylation of eIF-4E on serine 209 by protein kinase C is inhibited by the translational repressors, 4E-binding proteins.[..] This suggests a two-step model for the phosphorylation (and activation) of eIF4E by growth factors and hormones: first, dissociation of eIF4E .	0.39	SIGNOR-248945
CSNK2A1	protein	P68400	UNIPROT	MEF2C	protein	Q06413	UNIPROT	up-regulates activity	phosphorylation	Ser59	NKLFQYAsTDMDKVL	-1									8663403	YES			We show that serine 59 located between the MADS and MEF2 domains of MEF2C is phosphorylated in vivo and can be phosphorylated in vitro by casein kinase-II (CKII). Phosphorylation of this site enhanced the DNA binding and transcriptional activity of MEF2C by increasing its DNA binding activity 5-fold.	0.349	SIGNOR-250914
PRKCA	protein	P17252	UNIPROT	GRIA1	protein	P42261	UNIPROT	unknown	phosphorylation	Ser832	LIEFCYKsRSESKRM	9606									8663994	YES			In addition, protein kinase C specifically phosphorylates Ser-831 of GluR1 in HEK-293 cells and in cultured neurons.	0.697	SIGNOR-248950
PPP2CA	protein	P67775	UNIPROT	PRKCB	protein	P05771	UNIPROT	down-regulates activity	dephosphorylation	Thr500	WDGVTTKtFCGTPDY	10116									8749392	YES			Specifically, the threonine at position 500 (T500) on the activation loop, and T641 and S660 on the carboxyl terminus of protein kinase C beta II are phosphorylated in vivo. T500 and S660 are selectively dephosphorylated in vitro by protein phosphatase 2A to yield an enzyme that is still capable of lipid-dependent activation, whereas all three residues are dephosphorylated by protein phosphatase …	0.442	SIGNOR-248620
PRKCA	protein	P17252	UNIPROT	GRIA2	protein	P42262	UNIPROT	unknown	phosphorylation	Ser683	TKEFFRRsKIAVFDK	-1									8848293	YES			Only two peptides containing Ser-662 and Ser-696 were found to be efficiently phosphorylated by protein kinase C (PKC). The peptide including Ser-696 was also phosphorylated by protein kinase G (PKG).	0.692	SIGNOR-248954
MAPK3	protein	P27361	UNIPROT	RPS6KA2	protein	Q15349	UNIPROT	up-regulates	phosphorylation			9606									8939914	YES			Several lines of investigation have suggested that rsk is phosphorylated and activated by erk1/2 mapk isoforms	0.748	SIGNOR-44949
CAMK2A	protein	Q9UQM7	UNIPROT	GRIN2B	protein	Q13224	UNIPROT	up-regulates activity	phosphorylation	Ser1303	NKLRRQHsYDTFVDL		BTO:0003036								8940188	YES			By peptide mapping, automated sequencing, and mass spectrometry, we identified the major site of phosphorylation on the fusion protein as Ser-383, corresponding to Ser-1303 of full-length NR2B. The Km for phosphorylation of this site in the fusion protein was approximately 50 nM, much lower than that of other known substrates for CaM kinase II, suggesting that the receptor is a high affinity subs…	0.699	SIGNOR-250630
CAMK2B	protein	Q13554	UNIPROT	GRIN2B	protein	Q13224	UNIPROT	up-regulates activity	phosphorylation	Ser1303	NKLRRQHsYDTFVDL		BTO:0003036								8940188	YES			By peptide mapping, automated sequencing, and mass spectrometry, we identified the major site of phosphorylation on the fusion protein as Ser-383, corresponding to Ser-1303 of full-length NR2B. The Km for phosphorylation of this site in the fusion protein was approximately 50 nM, much lower than that of other known substrates for CaM kinase II, suggesting that the receptor is a high affinity subs…	0.605	SIGNOR-250688
PRKCA	protein	P17252	UNIPROT	RPL10	protein	P27635	UNIPROT	unknown				-1									9016777	YES			QM is phosphorylated by PKC and the extent of phosphorylation by PKC is correlated with the extent of inhibition of binding of QM to c-Jun.	0.327	SIGNOR-248957
DLX2	protein	Q07687	UNIPROT	MSX2	protein	P35548	UNIPROT	down-regulates activity	binding			10090									9111364	YES			We demonstrate that dimerization by Msx and Dlx proteins is mediated through their homeodomains and that the residues required for this interaction correspond to those necessary for DNA binding. Unlike most other known examples of homeoprotein interactions, association of Msx and Dlx proteins does not promote cooperative DNA binding; instead, dimerization and DNA binding are mutually exclusive ac…	0.402	SIGNOR-240911
MSX2	protein	P35548	UNIPROT	DLX2	protein	Q07687	UNIPROT	down-regulates activity	binding			10090	BTO:0000945								9111364	YES			We demonstrate that dimerization by Msx and Dlx proteins is mediated through their homeodomains and that the residues required for this interaction correspond to those necessary for DNA binding. Unlike most other known examples of homeoprotein interactions, association of Msx and Dlx proteins does not promote cooperative DNA binding; instead, dimerization and DNA binding are mutually exclusive ac…	0.402	SIGNOR-240932
DLGAP2	protein	Q9P1A6	UNIPROT	DLG4	protein	P78352	UNIPROT	up-regulates activity	binding			9606	BTO:0000938								9115257	YES			SAPAPs are specifically expressed in neuronal cells and enriched in the PSD fraction. SAPAPs induce the enrichment of PSD-95/SAP90 to the plasma membrane in transfected cells. Thus, SAPAPs may have a potential activity to maintain the structure of PSD by concentrating its components to the membrane area.	0.706	SIGNOR-264210
DLGAP3	protein	O95886	UNIPROT	DLG4	protein	P78352	UNIPROT	up-regulates activity	binding			9606	BTO:0000938								9115257	YES			SAPAPs are specifically expressed in neuronal cells and enriched in the PSD fraction. SAPAPs induce the enrichment of PSD-95/SAP90 to the plasma membrane in transfected cells. Thus, SAPAPs may have a potential activity to maintain the structure of PSD by concentrating its components to the membrane area.	0.751	SIGNOR-264211
DLGAP1	protein	O14490	UNIPROT	DLG4	protein	P78352	UNIPROT	up-regulates activity	binding			9606	BTO:0000938								9115257	YES			SAPAPs are specifically expressed in neuronal cells and enriched in the PSD fraction. SAPAPs induce the enrichment of PSD-95/SAP90 to the plasma membrane in transfected cells. Thus, SAPAPs may have a potential activity to maintain the structure of PSD by concentrating its components to the membrane area.	0.938	SIGNOR-264209
PRKCA	protein	P17252	UNIPROT	SDC2	protein	P34741	UNIPROT	unknown	phosphorylation	Ser187	DLGERKPsSAAYQKA	-1									9244383	YES			We investigated phosphorylation of syndecan-2 cytoplasmic domain by PKC | Peptide mapping and substitution studies showed that both serines were phosphoacceptors, but each had slightly different affinity, with that of serine-197 being higher than serine-198.	0.381	SIGNOR-248973
PRKCB	protein	P05771	UNIPROT	SDC2	protein	P34741	UNIPROT	unknown	phosphorylation	Ser187	DLGERKPsSAAYQKA	-1									9244383	YES			We investigated phosphorylation of syndecan-2 cytoplasmic domain by PKC | Peptide mapping and substitution studies showed that both serines were phosphoacceptors, but each had slightly different affinity, with that of serine-197 being higher than serine-198.	0.345	SIGNOR-248974
DLG4	protein	P78352	UNIPROT	GRIN2A	protein	Q12879	UNIPROT	up-regulates activity	relocalization			9606	BTO:0000007								9278515	YES			The PDZ domains of PSD-95 and related proteins interact with the COOH-terminal sequences of K+channels and NMDA2 receptors (3). By these interactions, PSD-95 may mediate the clustering of K+ channels and NMDA receptors at synapses.	0.791	SIGNOR-264194
DLG4	protein	P78352	UNIPROT	GRIN2B	protein	Q13224	UNIPROT	up-regulates activity	relocalization			9606									9278515	YES			The PDZ domains of PSD-95 and related proteins interact with the COOH-terminal sequences of K+channels and NMDA2 receptors (3). By these interactions, PSD-95 may mediate the clustering of K+ channels and NMDA receptors at synapses.	0.801	SIGNOR-264195
STXBP1	protein	P61764	UNIPROT	STX1A	protein	Q16623	UNIPROT	up-regulates activity	binding			10116									9395480	YES			Munc18-1 is a neuronal protein that interacts with syntaxin 1 and is required for synaptic vesicle exocytosis. We have now identified two Munc18-1-interacting proteins called Mint1 and Mint2 that may mediate the function of Munc18-1.	0.919	SIGNOR-264042
APBA2	protein	Q99767	UNIPROT	STXBP1	protein	P61764	UNIPROT	up-regulates activity	binding			10116		BTO:0000142							9395480	YES			Munc18-1 is a neuronal protein that interacts with syntaxin 1 and is required for synaptic vesicle exocytosis. We have now identified two Munc18-1-interacting proteins called Mint1 and Mint2 that may mediate the function of Munc18-1.	0.691	SIGNOR-264037
KCNQ2	protein	O43526	UNIPROT	KCNQ3	protein	O43525	UNIPROT	up-regulates activity	binding			10116	BTO:0000938								9836639	YES			The M-current regulates the subthreshold electrical excitability of many neurons, determining their firing properties and responsiveness to synaptic input. To date, however, the genes that encode subunits of this important channel have not been identified. The biophysical properties, sensitivity to pharmacological blockade, and expression pattern of the KCNQ2 and KCNQ3 potassium channels were det…	0.527	SIGNOR-268833
KCNQ3	protein	O43525	UNIPROT	KCNQ2	protein	O43526	UNIPROT	up-regulates activity	binding			10116	BTO:0000938								9836639	YES			The M-current regulates the subthreshold electrical excitability of many neurons, determining their firing properties and responsiveness to synaptic input. To date, however, the genes that encode subunits of this important channel have not been identified. The biophysical properties, sensitivity to pharmacological blockade, and expression pattern of the KCNQ2 and KCNQ3 potassium channels were det…	0.527	SIGNOR-268832
NXPH1	protein	P58417	UNIPROT	NRXN1	protein	Q9ULB1	UNIPROT	up-regulates	binding			9606	BTO:0000938								9856994	YES			Purification of neurexin ialpha revealed that it is tightly complexed to a secreted glycoprotein called neurexophilin 1	0.529	SIGNOR-62775
NXPH1	protein	P58417	UNIPROT	NRXN3	protein	Q9Y4C0	UNIPROT	up-regulates	binding			9606	BTO:0000938								9856994	YES			We show that neurexophilins 1 and 3 but not 4 (neurexophilin 2 is not expressed in rodents) bind to a single individual lns domain, the second overall lns domain in all three alpha-neurexins.	0.346	SIGNOR-60643
CDH11	protein	P55287	UNIPROT	CTNNB1	protein	P35222	UNIPROT	unknown	binding			9606	BTO:0000150								10029089	YES			Cadherin-11 is localized to a detergent-soluble pool and is associated with both alpha- and beta-catenin	0.655	SIGNOR-64862
CSNK2A1	protein	P68400	UNIPROT	PTPRC	protein	P08575	UNIPROT	up-regulates	phosphorylation	Ser1004	SEHDSDEsSDDDSDS	9606									10066810	YES			Mutational analysis of ck2 consensus sites showed that the target for ck2 was in an acidic insert of 19 amino acids in the d2 domain, and ser to ala mutations at amino acids 965, 968, 969, and 973 abrogated ck2 phosphorylation of cd45. Ck2 phosphorylation increased cd45 activity 3-fold toward phosphorylated myelin basic protein,	0.44	SIGNOR-65269
SMARCA2	protein	P51531	UNIPROT	SMARCC2	protein	Q8TAQ2	UNIPROT	up-regulates	binding			9606									10078207	YES			The remodeling activity of brg1 and hbrm is stimulated by baf170/baf155 and is further stimulated when ini1 is added.	0.91	SIGNOR-65435
SMARCA4	protein	P51532	UNIPROT	SMARCC2	protein	Q8TAQ2	UNIPROT	up-regulates	binding			9606									10078207	YES			The remodeling activity of brg1 and hbrm is stimulated by baf170/baf155 and is further stimulated when ini1 is added.	0.943	SIGNOR-65444
PAK1	protein	Q13153	UNIPROT	MYLK	protein	Q15746	UNIPROT	down-regulates activity	phosphorylation			9606	BTO:0000567								10092231	YES			P21-activated kinase 1 (PAK1) phosphorylates MLCK, resulting in decreased MLCK activity.	0.564	SIGNOR-250317
PRKCA	protein	P17252	UNIPROT	PRKD1	protein	Q15139	UNIPROT	up-regulates	phosphorylation	Ser742	GEKSFRRsVVGTPAY	9606									10197446	YES			These results provide direct evidence that pkd becomes activated in vivo as a consequence of pkc-mediated phosphorylation of serines 744 and 748.	0.427	SIGNOR-66670
BTRC	protein	Q9Y297	UNIPROT	CTNNB1	protein	P35222	UNIPROT	down-regulates	ubiquitination			9606									10228155	YES			Here we show that fwd1 (the mouse homologue of slimb/betatrcp), an f-box/wd40-repeat protein, specifically formed a multi-molecular complex with beta-catenin, axin, gsk-3beta and apc. Mutations at the signal-induced phosphorylation site of beta-catenin inhibited its association with fwd1. Fwd1 facilitated ubiquitination and promoted degradation of beta-catenin, resulting in reduced cytoplasmic be…	0.887	SIGNOR-67374
DVL3	protein	Q92997	UNIPROT	CSNK1E	protein	P49674	UNIPROT	up-regulates	binding			9606									10535959	YES			Ckiepsilon was in a complex with axin and other downstream components of the wnt pathway, including dishevelled.	0.692	SIGNOR-71759
SKI	protein	P12755	UNIPROT	EP300	protein	Q09472	UNIPROT	down-regulates	binding			9606				SIGNOR-C6					10575014	YES			Smad2/3 interacts with c-ski through its c-terminal mh2 domain in a tgf-beta-dependent mannerc-ski is incorporated in the smad dna binding complex, interferes with the interaction of smad3 with a transcriptional co-activator, p300, and in turn recruits hdac. c-ski is thus a transcriptional co-repressor that links smads to hdac in tgf-beta signaling.	0.2	SIGNOR-72664
MAPK3	protein	P27361	UNIPROT	GTF2I	protein	P78347	UNIPROT	up-regulates	phosphorylation	Ser674	QSPKRPRsPGSNSKV	9606									10648599	YES			Tfii-i can be phosphorylated in vitro by erk and mutation of consensus map kinase substrate sites at serines 627 and 633 impairs the phosphorylation of tfii-i by erk and its activity on the c-fos promoter. These results suggest that erk regulates the activity of tfii-i by direct phosphorylation.	0.384	SIGNOR-74308
HDAC4	protein	P56524	UNIPROT	MEF2C	protein	Q06413	UNIPROT	down-regulates	binding			9606		BTO:0000887							10737771	YES			We discovered that mef2 interacts with histone deacetylases (hdacs) 4 and 5, resulting in repression of the transcriptional activity of mef2.	0.704	SIGNOR-76234
PRKCA	protein	P17252	UNIPROT	HMGN1	protein	P05114	UNIPROT	down-regulates	phosphorylation	Ser25	KRRSARLsAKPPAKV	9606									10739259	YES			Protein kinases that phosphorylate hmg-14 17 at the major sites have been implicated from previous in vitro studies. Protein kinase c and a similar calcium phospholipid-dependent kinase have been reported to phosphorylate both proteins in vitro, where the phosphorylation of hmg-17 occurs predominantly at ser24 and to a lesser degree at ser28. Phosphorylation of hmg-14 at ser6 by camp- or cgmp-dep…	0.327	SIGNOR-76286
CSNK2A1	protein	P68400	UNIPROT	HMGN1	protein	P05114	UNIPROT	down-regulates	phosphorylation	Ser99	AGEKEAKsD	9606									10739259	YES			Protein kinases that phosphorylate hmg-14 17 at the major sites have been implicated from previous in vitro studies. Protein kinase c and a similar calcium phospholipid-dependent kinase have been reported to phosphorylate both proteins in vitro, where the phosphorylation of hmg-17 occurs predominantly at ser24 and to a lesser degree at ser28. Phosphorylation of hmg-14 at ser6 by camp- or cgmp-dep…	0.2	SIGNOR-76278
PAK2	protein	Q13177	UNIPROT	MYLK	protein	Q15746	UNIPROT	down-regulates activity	phosphorylation	Ser1208	MKSRRPKsSLPPVLG	-1									10748018	YES			PAK2 can directly phosphorylate MLCK, inhibiting its activity and limiting the development of isometric tension. PAK2 catalyzes MLCK phosphorylation on serine residues 439 and 991.	0.545	SIGNOR-250222
CASK	protein	O14936	UNIPROT	TBR1	protein	Q16650	UNIPROT	up-regulates	binding			9534	BTO:0000298								10749215	YES			Here we report that, through its guanylate kinase domain, CASK interacts with Tbr-1, a T-box transcription factor that is involved in forebrain development. CASK enters the nucleus and binds to a specific DNA sequence (the T-element) in a complex with Tbr-1. CASK acts as a coactivator of Tbr-1 to induce transcription of T-element containing genes, including reelin, a gene that is essential for ce…	0.453	SIGNOR-266835
CTNNB1	protein	P35222	UNIPROT	EP300	protein	Q09472	UNIPROT	up-regulates	binding			9606									10775268	YES			Ctnnb1 forms a ternary complex with lef1 and ep300 that is disrupted by ctnnbip1 binding	0.706	SIGNOR-76987
TSC2	protein	P49815	UNIPROT	TSC1	protein	Q92574	UNIPROT	up-regulates activity	binding			9606		BTO:0000142;BTO:0000671							10807585	YES			Furthermore, tsc2 is directly phosphorylated by akt, which is involved in stimulating cell growth and is activated by growth stimulating signals, such as insulin. Tsc2 is inactivated by akt-dependent phosphorylation, which destabilizes tsc2 and disrupts its interaction with tsc1.	0.93	SIGNOR-77400
STXBP1	protein	P61764	UNIPROT	NRXN1	protein	Q9ULB1	UNIPROT	up-regulates activity	binding			9534									11036064	YES			We propose that all these neurexin complexes can interact with Munc18. Both Mint1 and Mint2 could function as direct adaptors of Munc18 to neurexins, whereas Mint1 in addition could recruit Munc18 to CASK-neurexin (Fig. 5 B).	0.504	SIGNOR-264040
APBA2	protein	Q99767	UNIPROT	NRXN1	protein	Q9ULB1	UNIPROT	up-regulates activity	binding			9534	BTO:0000298								11036064	YES			Mint1 and Mint2 Interact with the Cytoplasmic Domain of Neurexin I. The interaction of Mint1 with neurexins is mediated by its PDZ domains and allows the formation of mixed CASK-Mint complexes. Both CASK and Mint1 can bind directly to neurexins and to each other. Therefore, the assembly of various multimeric complexes could proceed as CASK could be indirectly recruited to neurexin-bound Mint1 and…	0.634	SIGNOR-264039
GRIP1	protein	Q9Y3R0	UNIPROT	MEF2C	protein	Q06413	UNIPROT	up-regulates	binding			9606									11062529	YES			The cofactors grip-1, cbp/p300 and pcaf have hat activity and function as co-activators for mef-2c during myogenesis.	0.398	SIGNOR-83883
KAT2B	protein	Q92831	UNIPROT	MEF2C	protein	Q06413	UNIPROT	up-regulates	binding			9606									11062529	YES			The cofactors grip-1, cbp/p300 and pcaf have hat activity and function as co-activators for mef-2c during myogenesis.	0.567	SIGNOR-84032
CREBBP	protein	Q92793	UNIPROT	MEF2C	protein	Q06413	UNIPROT	up-regulates	binding			9606			SIGNOR-C6						11062529	YES			The cofactors grip-1, cbp/p300 and pcaf have hat activity and function as co-activators for mef-2c during myogenesis.	0.711	SIGNOR-83843
XPO1	protein	O14980	UNIPROT	SMAD4	protein	Q13485	UNIPROT	down-regulates	relocalization			9606									11074002	YES			We demonstrate that inhibition of crm1-mediated nuclear export by treatment of cells with leptomycin b results in endogenous smad4 accumulating very rapidly in the nucleus.	0.288	SIGNOR-84247
GNAI1	protein	P63096	UNIPROT	RAC1	protein	P63000	UNIPROT	up-regulates activity	binding			10090	BTO:0000944								11099498	YES			These findings indicate that both G alpha(i) and G beta gamma stimulate Rac and Cdc42 pathways with lysophosphatidic acid-induced cell spreading on fibronectin	0.473	SIGNOR-256530
PRKCA	protein	P17252	UNIPROT	GRIN2A	protein	Q12879	UNIPROT	unknown	phosphorylation	Ser1416	ASYCSRDsRGHNDVY	10116									11104776	YES			PKC-dependent phosphorylation of NR2A(Ser(1416)) as a key mechanism in inhibiting alphaCaMKII-binding and promoting dissociation of alphaCaMKII.NR2A complex.	0.493	SIGNOR-249065
WNT1	protein	P04628	UNIPROT	CTNNB1	protein	P35222	UNIPROT	up-regulates				10116									11149923	NO			Wnt-1 signaling inhibited the cytochrome c release and the subsequent caspase-9 activation induced by chemotherapeutic drugs, including both vincristine and vinblastine. Furthermore, we found that wnt-1-mediated cell survival was dependent on the activation of beta-catenin/t cell factor (tcf) transcription	0.708	SIGNOR-85760
PRKCA	protein	P17252	UNIPROT	PLCB1	protein	Q9NQ66	UNIPROT	unknown	phosphorylation	Ser887	HSQPAPGsVKAPAKT	10090	BTO:0005065								11278470	YES			. Two-dimensional phosphopeptide mapping and site-directed mutagenesis demonstrated that PKC promoted phosphorylation of PLC beta1 at serine 887 in the nucleus of IGF-I-treated cells. Overexpression of either a PLC beta1 mutant in which the PKC phosphorylation site Ser(887) was replaced by alanine, or a dominant-negative PKC alpha, resulted in a sustained activation of nuclear PLC following IGF-I…	0.697	SIGNOR-249081
MAPK3	protein	P27361	UNIPROT	PLCB1	protein	Q9NQ66	UNIPROT	up-regulates activity	phosphorylation	Ser982	KKKSEPSsPDHGSST	-1									11287604	YES			Plc beta1 could be efficiently phosphorylated by activated mitogen-activated protein kinase but not by pka. The erk phosphorylation site was mapped to serine 982	0.421	SIGNOR-106565
PRKCA	protein	P17252	UNIPROT	GRIN2B	protein	Q13224	UNIPROT	up-regulates activity	phosphorylation	Ser1303	NKLRRQHsYDTFVDL	-1									11306676	YES			These results indicate that PKC can directly phosphorylate S1303 and S1323 in the NR2B C terminus, leading to enhanced currents through NMDA receptor channels.	0.459	SIGNOR-249083
PRKCB	protein	P05771	UNIPROT	GRIN2B	protein	Q13224	UNIPROT	up-regulates activity	phosphorylation	Ser1303	NKLRRQHsYDTFVDL	-1									11306676	YES			These results indicate that PKC can directly phosphorylate S1303 and S1323 in the NR2B C terminus, leading to enhanced currents through NMDA receptor channels.	0.37	SIGNOR-249084
PRKCA	protein	P17252	UNIPROT	DLX3	protein	O60479	UNIPROT	up-regulates activity	phosphorylation	Thr134	KKVRKPRtIYSSYQL	-1									11343707	YES			Dlx3 is primarily phosphorylated by PKC alpha. By deletion and mutational analysis, we show that the serine residue S(138), located in the homeodomain of Dlx3 protein, was specifically phosphorylated by PKC. The phosphorylation of purified Dlx3 proteins by PKC partially inhibited formation of complexes between Dlx3 protein and DNA. These results suggest that Dlx3 protein can be directly phosphory…	0.327	SIGNOR-249097
PHF12	protein	Q96QT6	UNIPROT	SIN3A	protein	Q96ST3	UNIPROT	up-regulates activity	binding			9606	BTO:0000007								11390640	YES			Pf1 interacts with mSin3A in vivo. Gal4-Pf1 repressed activity of the reporter gene fivefold relative to Gal4 alone (Fig. ​(Fig.5A),5A), suggesting that DNA-bound Pf1 was capable of recruiting functional mSin3A complexes.	0.824	SIGNOR-266995
KLF16	protein	Q9BXK1	UNIPROT	SIN3A	protein	Q96ST3	UNIPROT	up-regulates activity	binding			10029	BTO:0000246								11438660	YES			detailed biochemical and functional analyses have demonstrated that the TIEG2 _-HRM domain interacts specifically with the PAH2 domain of mSin3A to repress transcription. our data suggest the presence of a conserved _-helical repression motif (_-HRM) in the TIEG and BTEB subfamilies of Sp1-like proteins that mediates transcriptional repression activity through interaction with the corepressor mSi…	0.473	SIGNOR-222460
RPS6KA3	protein	P51812	UNIPROT	HMGN1	protein	P05114	UNIPROT	down-regulates activity	phosphorylation	Ser25	KRRSARLsAKPPAKV	9606									11438671	YES			We report here that the NBD of the HMGN1 and -N2 protein family is highly and specifically phosphorylated during mitosis and that this phosphorylation has a major functional consequence: it abolishes the interaction of the proteins with its chromatin targets.	0.375	SIGNOR-249101
CAMK4	protein	Q16566	UNIPROT	HDAC4	protein	P56524	UNIPROT	down-regulates activity	phosphorylation	Ser467	RPLGRTQsAPLPQNA		BTO:0001938								11470791	YES			CaMKIV phosphorylates HDAC4 in vitro and promotes its nuclear-cytoplasmic shuttling in vivo. | Thus, CaMKIV can phosphorylate HDAC4 at Ser-467 and/or Ser-632 in vitro. | Collectively, our results suggest that CaMKIV reverses the transcriptional repression activity of HDAC4 by stimulating the mobilization of HDAC4 out of the nucleus.	0.618	SIGNOR-250711
CSNK2A1	protein	P68400	UNIPROT	TCF7L2	protein	Q9NQB0	UNIPROT	up-regulates activity	phosphorylation	Ser59	SETNQNSsSDSEAER	-1									11711551	YES			We show here that Tcf-4 can be phosphorylated in vitro by protein kinase CK2 stoichiometrically in amino acids Ser-58-Ser-59-Ser-60. Phosphorylation of these residues does not modify the interaction of Tcf-4 with beta-catenin but reduces its association to plakoglobin. | Experiments performed using a Tcf-4 mutant with decreased interaction to plakoglobin demonstrated that binding to this protein …	0.379	SIGNOR-250963
CTNNB1	protein	P35222	UNIPROT	TCF4	protein	P15884	UNIPROT	up-regulates activity	binding			9606	BTO:0000007								11713476	YES			beta-catenin interacts with the TCF/Lef family transcription factors.	0.692	SIGNOR-178042
PRKCA	protein	P17252	UNIPROT	PTPN11	protein	Q06124	UNIPROT	unknown	phosphorylation	Ser595	GLMQQQKsFR	9606									11781100	YES			In summary, SHP2 is phosphorylated on serine residues 576 and 591 by PKC isoforms alpha, beta 1, beta 2, and eta.	0.334	SIGNOR-249138
PRKCB	protein	P05771	UNIPROT	PTPN11	protein	Q06124	UNIPROT	unknown	phosphorylation	Ser595	GLMQQQKsFR	9606									11781100	YES			In summary, SHP2 is phosphorylated on serine residues 576 and 591 by PKC isoforms alpha, beta 1, beta 2, and eta.	0.34	SIGNOR-249139
EP300	protein	Q09472	UNIPROT	MEF2C	protein	Q06413	UNIPROT	up-regulates	binding			9606									11796223	YES			Once released from associated repressors, MEF2 is bound by the p300 coactivator, which possesses histone acetyltransferase activity. Thus, the net result of CaMK signaling to MEF2 complexes is increased histone acetylation (Ac), which relaxes chromatin and stimulates MEF2 target gene transcription.	0.764	SIGNOR-232159
CTNND2	protein	Q9UQB3	UNIPROT	ERBIN	protein	Q96RT1	UNIPROT	up-regulates activity	binding			9606	BTO:0000938								11821434	YES			We characterized the interactions between the Erbin PDZ domain and both ARVCF and δ-catenin in vitro and in vivo. endogenous δ-catenin and Erbin co-localized in and co-immunoprecipitated from neurons. These results suggest that δ-catenin and ARVCF may function to mediate the association of Erbin with the junctional cadherin-catenin complex.	0.2	SIGNOR-252120
GRID2IP	protein	A4D2P6	UNIPROT	GRID2	protein	O43424	UNIPROT	up-regulates quantity	binding			9606									11826110	YES			We identified a novel GluRdelta2-interacting protein, named Delphilin, that contains a single PDZ domain and formin homology (FH) domains FH1 and FH2 plus coiled-coil structure. Delphilin is selectively localized at the postsynaptic junction site of the parallel fiber-Purkinje cell synapse and colocalized with GluRdelta2. Thus, Delphilin is a postsynaptic scaffolding protein at the parallel fiber…	0.588	SIGNOR-264475
CSNK2A1	protein	P68400	UNIPROT	STX1A	protein	Q16623	UNIPROT	up-regulates	phosphorylation	Ser14	ELRTAKDsDDDDDVA	9606									11846792	YES			In this report, we show that syntaxin-1a is phosphorylated in vitro by cki on thr21. Casein kinase ii (ckii) has been shown previously to phosphorylate syntaxin-1a in vitro and we have identified ser14 as the ckii phosphorylation site. the phosphorylation of syntaxin-1a by ckii enhances its capacity to associate with synaptotagmin [21]. Therefore, phosphorylation of ser14 by ckii suggests an impo…	0.377	SIGNOR-114840
CSNK1E	protein	P49674	UNIPROT	PER1	protein	O15534	UNIPROT	down-regulates quantity by destabilization	phosphorylation			10090									11865049	YES			We show here that mPer proteins, negative limbs of the autoregulatory loop, are specific substrates for CKIepsilon and CKIdelta. The CKI phosphorylation of mPer1 and mPer3 proteins results in their rapid degradation, which is dependent on the ubiquitin-proteasome pathway.	0.858	SIGNOR-267997
AR	protein	P10275	UNIPROT	CTNNB1	protein	P35222	UNIPROT	down-regulates quantity by repression	transcriptional regulation			9606	BTO:0000938								11916967	NO			Transcription assays demonstrated that liganded ar repressed beta-catenin/t cell factor-responsive reporter gene activity	0.709	SIGNOR-116260
CAMK4	protein	Q16566	UNIPROT	CREBBP	protein	Q92793	UNIPROT	up-regulates activity	phosphorylation	Ser302	PQLASKQsMVNSLPT		BTO:0000938								11970865	YES			Ser301 of CBP was identified as a major target of CaMKIV phosphorylation in vitro and in vivo. CaM kinase inhibitors attenuated phosphorylation at Ser301 and blocked CBP-dependent transcription. Additionally, mutation of Ser301 impaired NMDA- and CaMKIV-stimulated transcription. These findings demonstrate that activity-induced CaMKIV signaling contributes to CREB/CBP-dependent transcription by ph…	0.627	SIGNOR-250710
TSPOAP1	protein	O95153	UNIPROT	RIMS1	protein	Q86UR5	UNIPROT	down-regulates activity	binding			10116	BTO:0001009								11988172	YES			SH3 domains of RBPs interact with RIMs. The enhancement of depolarization-induced secretion in PC12 cells by fusion proteins that suppress the associations of RBPs with RIMs and α1 suggests that RBPs may repress RIMs, either directly or through associated proteins.	0.2	SIGNOR-264363
TSPOAP1	protein	O95153	UNIPROT	RIMS3	protein	Q9UJD0	UNIPROT	down-regulates activity	binding			10116	BTO:0001009								11988172	YES			SH3 domains of RBPs interact with RIMs. The enhancement of depolarization-induced secretion in PC12 cells by fusion proteins that suppress the associations of RBPs with RIMs and α1 suggests that RBPs may repress RIMs, either directly or through associated proteins.	0.2	SIGNOR-264373
TSPOAP1	protein	O95153	UNIPROT	RIMS2	protein	Q9UQ26	UNIPROT	down-regulates activity	binding			10116	BTO:0001009								11988172	YES			SH3 domains of RBPs interact with RIMs. The enhancement of depolarization-induced secretion in PC12 cells by fusion proteins that suppress the associations of RBPs with RIMs and α1 suggests that RBPs may repress RIMs, either directly or through associated proteins.	0.2	SIGNOR-264368
PRKCA	protein	P17252	UNIPROT	RGS7	protein	P49802	UNIPROT	down-regulates activity	phosphorylation			-1									12077120	YES			TNF-α rapidly increases the concentration of functionally active RGS7 protein through two mechanisms. TNF-induced dephosphorylation of serine 434 liberates RGS7 from 14-3-3 binding and inhibition. , PKC α catalyzes the incorporation of phosphate into a truncation of RGS7 fused to maltose-binding protein (MBP.RGS7315–469).	0.375	SIGNOR-263165
MAPK3	protein	P27361	UNIPROT	NCOA1	protein	Q15788	UNIPROT	up-regulates	phosphorylation	Ser1185	GTPPASTsPFSQLAA	9606	BTO:0001130								12163482	YES			Mapk also directly phosphorylates src-1 at thr1179 and ser1185. Phosphorylation of src-1 by mitogen-activated protein kinase (mapk) is required for optimal progesterone receptor-dependent transcription and for functional cooperation with camp response element-binding protein-binding protein	0.256	SIGNOR-91139
CSNK1E	protein	P49674	UNIPROT	CTNNB1	protein	P35222	UNIPROT	down-regulates activity	phosphorylation	Ser45	GATTTAPsLSGKGNP	9606	BTO:0000007								12176352	YES			Using mass spectrometry and phosphopeptide-specific antibodies, we show that a complex of axin and casein kinase I (CKI) induces Beta-catenin phosphorylation at a single site: serine 45 (S45).	0.651	SIGNOR-244102
PAK2	protein	Q13177	UNIPROT	SYN1	protein	P17600	UNIPROT	unknown	phosphorylation	Ser9	NYLRRRLsDSNFMAN	10116									12237306	YES			Recombinant PAK2 could also phosphorylate the Ser9 and Ser551 residues.	0.343	SIGNOR-250236
PAK1	protein	Q13153	UNIPROT	SYN1	protein	P17600	UNIPROT	up-regulates activity	phosphorylation	Ser605	AGPTRQAsQAGPVPR	10116	BTO:0001009								12237306	YES			Synapsin I is phosphorylated at Ser603 by p21-activated kinases. the Ser603 residue must be one of the pivotal sites for the release	0.363	SIGNOR-250235
TSC2	protein	P49815	UNIPROT	MTOR	protein	P42345	UNIPROT	down-regulates activity				9606	BTO:0000007;BTO:0001938								12271141	NO			These findings strongly implicate the tuberin-hamartin tumor suppressor complex as an inhibitor of mtor	0.83	SIGNOR-93133
TSC1	protein	Q92574	UNIPROT	MTOR	protein	P42345	UNIPROT	down-regulates activity				9606	BTO:0000007;BTO:0001938								12271141	NO			These findings strongly implicate the tuberin-hamartin tumor suppressor complex as an inhibitor of mtor. Here, we show that hamartin and tuberin function together to inhibit mammalian target of rapamycin (mtor)-mediated signaling to eukaryotic initiation factor 4e-binding protein 1 (4e-bp1) and ribosomal protein s6 kinase 1 (s6k1).	0.678	SIGNOR-93130
CSNK2A1	protein	P68400	UNIPROT	ACE	protein	P12821	UNIPROT	up-regulates activity	phosphorylation	Ser1299	SHGPQFGsEVELRHS	9823	BTO:0001176								12386153	YES			CK2 coprecipitated with ACE from endothelial cells, and CK2 phosphorylated both ACE and a peptide corresponding to the cytoplasmic tail. Mutation of serine(1270) within the CK2 consensus sequence almost abolished ACE phosphorylation.|These results indicate that the CK2-mediated phosphorylation of ACE regulates its retention in the plasma membrane and may determine plasma ACE levels.	0.317	SIGNOR-264425
CSNK2A1	protein	P68400	UNIPROT	CTNNB1	protein	P35222	UNIPROT	up-regulates activity	phosphorylation	Thr112	EGMQIPStQFDAAHP	9606	BTO:0000007								12432063	YES			We show that CKII phosphorylates the N-terminal region of beta-catenin and we identified Ser29, Thr102, and Thr112 as substrates for the enzyme. We provide evidence that CKII regulates the cytoplasmic stability of beta-catenin and acts synergistically with GSK-3beta in the multi-protein complex that controls the degradation of beta-catenin	0.561	SIGNOR-250848
NTRK1	protein	P04629	UNIPROT	ARHGAP32	protein	A7KAX9	UNIPROT	up-regulates	relocalization			9606									12446789	YES			Grit translocation was regulated by receptor stimulation	0.603	SIGNOR-95809
SRGAP3	protein	O43295	UNIPROT	WASF1	protein	Q92558	UNIPROT	up-regulates	binding			9606									12447388	YES			Wrp binds directly to wave-1 through its src homology domain 3 and specifically inhibits rac function in vivo.	0.54	SIGNOR-95967
SRGAP3	protein	O43295	UNIPROT	RAC1	protein	P63000	UNIPROT	down-regulates				9606									12447388	NO			Wrp binds directly to wave-1 through its src homology domain 3 and specifically inhibits rac function in vivo.	0.561	SIGNOR-95918
PRKCA	protein	P17252	UNIPROT	STXBP1	protein	P61764	UNIPROT	unknown	phosphorylation	Ser306	VSQEVTRsLKDFSSS	-1									12519779	YES			Munc18a is essential for neurotransmitter release by exocytosis and can be phosphorylated by PKC in vitro on Ser-306 and Ser-313. We demonstrate that it is phosphorylated on Ser-313 in response to phorbol ester treatment in adrenal chromaffin cells. Mutation of both phosphorylation sites to glutamate reduces its affinity for syntaxin and so acts as a phosphomimetic mutation.	0.392	SIGNOR-249182
PRKCB	protein	P05771	UNIPROT	STXBP1	protein	P61764	UNIPROT	unknown	phosphorylation	Ser306	VSQEVTRsLKDFSSS	-1									12519779	YES			Munc18a is essential for neurotransmitter release by exocytosis and can be phosphorylated by PKC in vitro on Ser-306 and Ser-313. We demonstrate that it is phosphorylated on Ser-313 in response to phorbol ester treatment in adrenal chromaffin cells. Mutation of both phosphorylation sites to glutamate reduces its affinity for syntaxin and so acts as a phosphomimetic mutation.	0.408	SIGNOR-249183
DVL3	protein	Q92997	UNIPROT	RAC1	protein	P63000	UNIPROT	up-regulates	binding			9606									12533515	YES			Wnt/fz activation of rac and rho is inhibited by rac-n17 and rho-n19, respectively (figs. _(figs.1d,1d, _d,5c,d;5c,d;habas et al. 2001), and requires different dvl domains wnt signaling induces complex formation between dvl and rac.	0.465	SIGNOR-97409
FGFR1	protein	P11362	UNIPROT	SYNCRIP	protein	O60506	UNIPROT	down-regulates	phosphorylation	Tyr373	RVKKLKDyAFIHFDE	9606									12601080	YES			Novel in vivo tyrosine phosphorylation sites were found in the fgfr-1, phospholipase cgamma, p90 ribosomal s6 kinase, cortactin, and ns-1-associated protein-1. Syncrip, was very recently found to be phosphorylated in response to insulin treatment of 3t3-l1 adipocytes (32). Phosphorylation of syncrip was accommodated by the insulin receptor tyrosine kinase in vitro but was inhibited upon binding o…	0.2	SIGNOR-98704
KDM5B	protein	Q9UGL1	UNIPROT	FOXG1	protein	P55316	UNIPROT	up-regulates activity	binding			9606	BTO:0000007								12657635	YES			Human PLU-1 Has transcriptional repression properties and interacts with the developmental transcription factors BF-1 and PAX9. In a reporter assay system, PLU-1 has potent transcriptional repression activity. BF-1 and PAX9 also represses transcription in the same assay, but co-expression of PLU-1 with BF-1 or PAX9 significantly enhances this repression	0.408	SIGNOR-223878
PRKN	protein	O60260	UNIPROT	GPR37	protein	O15354	UNIPROT	down-regulates quantity by destabilization	ubiquitination			9606									12666095	YES			Parkin is a protein of 465 amino acids, and its structure includes a ubiquitin homologous domain in its N terminus and two RING finger domains in its C terminus. Molecular studies have determined that parkin is an E3 ubiquitin ligase function, implicating parkin in the ubiquitin-proteasome system, and raising the possibility that mutations in the gene lead to loss or diminished function. Three su…	0.2	SIGNOR-249706
PRKCA	protein	P17252	UNIPROT	KCNQ2	protein	O43526	UNIPROT	up-regulates quantity	phosphorylation	Ser558	SKRKFKEsLRPYDVM	10029	BTO:0000246								12754513	YES			Phosphorylation of KCNQ2 channels was increased by muscarinic stimulation; this was prevented either by coexpression with AKAP(DeltaA) or pretreatment with PKC inhibitors that compete with diacylglycerol. These inhibitors also reduced muscarinic inhibition of M-current. | These results suggest that Ser534 and 541 are key sites for PKC phosphorylation, although we have not ruled out the possibilit…	0.342	SIGNOR-249210
SKI	protein	P12755	UNIPROT	SMAD4	protein	Q13485	UNIPROT	down-regulates activity	binding			9606	BTO:0000848								12793438	YES			The ski and snon protein family associate with and repress the activity of smad2, smad3, and smad4, three members of the tgf-fl signaling pathway	0.845	SIGNOR-236074
MAPK3	protein	P27361	UNIPROT	SMAD4	protein	Q13485	UNIPROT	up-regulates	phosphorylation	Thr277	GSRTAPYtPNLPHHQ	9606									12801888	YES			Our results suggest that map kinase can phosphorylate thr276 of smad4 and that phosphorylation can lead to enhanced tgf-beta-induced nuclear accumulation and, as a consequence, enhanced transcriptional activity of smad4.	0.391	SIGNOR-101664
DCC	protein	P43146	UNIPROT	CACNA1C	protein	Q13936	UNIPROT	up-regulates activity				9606									12827203	YES			DCC activation by a netrin-1 gradient creates a high-level [Ca2+]i gradient by triggering LCC activity and by stimulating the cAMP–PKA pathway, which further activates LCC in the plasma membrane (PM) and Ca2+ channels in the ER.	0.2	SIGNOR-268291
DCC	protein	P43146	UNIPROT	CACNA1D	protein	Q01668	UNIPROT	up-regulates activity				9606									12827203	YES			DCC activation by a netrin-1 gradient creates a high-level [Ca2+]i gradient by triggering LCC activity and by stimulating the cAMP–PKA pathway, which further activates LCC in the plasma membrane (PM) and Ca2+ channels in the ER.	0.281	SIGNOR-268292
DCC	protein	P43146	UNIPROT	CACNA1A	protein	O00555	UNIPROT	up-regulates activity				9606									12827203	YES			DCC activation by a netrin-1 gradient creates a high-level [Ca2+]i gradient by triggering LCC activity and by stimulating the cAMP–PKA pathway, which further activates LCC in the plasma membrane (PM) and Ca2+ channels in the ER.	0.2	SIGNOR-268293
PTPRB	protein	P23467	UNIPROT	MAPK3	protein	P27361	UNIPROT	up-regulates	dephosphorylation			9606									12840032	YES			When cells are stimulated with various ligands such as growth factors, hormones, neurotransmitters, or tumor promoters, erk1/2 is activated through dualphosphorylation at the -ptepy-motif. Subsequently, p-erk1/2 translocates into the nucleus and phosphorylates elk-1, thereby acting as a transcription factor for cell proliferationthese data indicate that sa-p-erk1/2 might not only be regulated by …	0.443	SIGNOR-103165
CAMK2A	protein	Q9UQM7	UNIPROT	RIMS1	protein	Q86UR5	UNIPROT	up-regulates	phosphorylation	Ser242	PSAPPDRsKGAEPSQ	9606	BTO:0000938	BTO:0000142							12871946	YES			Two serine residues in rim1 (ser-241 and ser-287) and one serine residue in rim2 (ser-335) were required for 14-3-3 binding. Incubation with ca2+/calmodulin-dependent protein kinase ii greatly stimulated the interaction of recombinant n-terminal rim but not the s241/287a mutant with 14-3-3,	0.353	SIGNOR-103886
OPHN1	protein	O60890	UNIPROT	RAC1	protein	P63000	UNIPROT	up-regulates activity	gtpase-activating protein			9606	BTO:0000938								12932438	YES			OPHN-1 colocalized with the actin cytoskeleton in neuronal and glial cells. We have previously shown that OPHN1 stimulates GTPases activity of RhoA, Cdc42, and Rac1 in vitro	0.593	SIGNOR-268399
CAMK2A	protein	Q9UQM7	UNIPROT	DLG1	protein	Q12959	UNIPROT	down-regulates activity	phosphorylation	Ser232	ITLERGNsGLGFSIA	9534	BTO:0000298								12933808	YES			Synapse-associated protein 97 (SAP97), a member of membrane-associated guanylate kinase protein family, has been implicated in the processes of targeting ionotropic glutamate receptors at postsynaptic sites. | We show here that SAP97 is directly associated with NR2A through its PDZ1 domain, and CaMKII-dependent phosphorylation of SAP97-Ser-232 disrupts NR2A interaction both in an in vitro pull-ou…	0.66	SIGNOR-250618
ADRB2	protein	P07550	UNIPROT	GNAS	protein	Q5JWF2	UNIPROT	up-regulates activity	binding			9606									14500986	YES			We have found that signaling via the erythrocyte beta2-adrenergic receptor and heterotrimeric guanine nucleotide-binding protein (Galphas) regulated the entry of the human malaria parasite Plasmodium falciparum.	0.666	SIGNOR-256149
ZMIZ1	protein	Q9ULJ6	UNIPROT	AR	protein	P10275	UNIPROT	up-regulates activity	binding			9606	BTO:0001321								14609956	YES			Our results demonstrate that hZimp10 is a novel AR interacting protein that augments AR-mediated transcription. Moreover, hZimp10 co-localized with AR and SUMO-1 at replication foci throughout S phase, and it was capable of enhancing sumoylation of AR in vivo.	0.694	SIGNOR-263935
CSNK2A1	protein	P68400	UNIPROT	PACS1	protein	Q6VY07	UNIPROT	up-regulates activity	phosphorylation	Ser278	SPDIDNYsEEEEESF	10090	BTO:0003532								14633983	YES			Phosphorylation of Ser278 by CK2 or a Ser278-->Asp mutation increased the interaction between PACS-1 and cargo, whereas a Ser278-->Ala substitution decreased this interaction. Moreover, the Ser278-->Ala mutation yields a dominant-negative PACS-1 molecule that selectively blocks retrieval of PACS-1-regulated cargo molecules to the TGN.	0.526	SIGNOR-250925
EMSY	protein	Q7Z589	UNIPROT	ZMYND11	protein	Q15326	UNIPROT	up-regulates activity	binding			9606	BTO:0000567								14651845	YES			The binding sites for HP1β and BS69 with EMSY abut each other, and are found directly adjacent to the ENT domain of EMSY. This demonstrates that EMSY has the capacity to contact directly at least two proteins which contain a Royal Family domain. Since this domain is found in proteins with a chromatin connection, we assume that EMSY functions, at least partly, in the regulation of chromatin.	0.2	SIGNOR-263916
EMSY	protein	Q7Z589	UNIPROT	BRCA2	protein	P51587	UNIPROT	down-regulates activity	binding			9606	BTO:0000567								14651845	YES			The EMSY protein interacts precisely with a highly conserved transactivating region at the N terminus of the breast cancer protein BRCA2, and has endogenous transcriptional repressor activity when recruited to a high basal promoter. We have suggested that the independent activation domain of BRCA2 within exon 3 might have some role in transcription (Milner et al., 1997). The identification of the…	0.2	SIGNOR-263915
MAPK3	protein	P27361	UNIPROT	APBB1	protein	O00213	UNIPROT	unknown	phosphorylation	Ser287	WEPPGRAsPSQGSSP	9606									14697653	YES			Thus, fe65 has at least two apparently disparate functions and may also be involved in the pathogenesis of alzheimer's disease. The mechanisms by which fe65 trafficking and metabolism are regulated to fulfil these different roles are unclear. Our findings reported here, which demonstrate that fe65 is a phosphoprotein that is targeted by erk1/2 and which identify four in vivo phosphorylation sites…	0.256	SIGNOR-120475
PRKCA	protein	P17252	UNIPROT	ATP1A1	protein	P05023	UNIPROT	down-regulates activity	phosphorylation	Ser16	KYEPAAVsEQGDKKG	1792	BTO:0003069								14976217	YES			Parathyroid hormone (PTH) inhibits Na+,K+-ATPase activity through protein kinase C- (PKC) and extracellular signal-regulated kinase- (ERK) dependent pathways and increases serine phosphorylation of the α1-subunit. These results suggest that PTH regulates Na(+),K(+)-ATPase by PKC and ERK-dependent alpha(1)-subunit phosphorylation and that the phosphorylation requires the expression of a serine at …	0.346	SIGNOR-262941
BTRC	protein	Q9Y297	UNIPROT	SMAD4	protein	Q13485	UNIPROT	down-regulates	ubiquitination			9606									14988407	YES			Here we show that beta-trcp1, a f-box protein in the scf e3 ligase complex, interacts with smad4 and induces the degradation of smad4	0.401	SIGNOR-123057
MAPK3	protein	P27361	UNIPROT	PAK1	protein	Q13153	UNIPROT	down-regulates	phosphorylation	Thr292	YTAMDVAtGQEVAIK	9606									14993270	YES			Activated erk can phosphorylate t292 in the prs, and this blocks the ability of pak to phosphorylate s298 and of rac-pak signaling to enhance mek1-erk complex formation.	0.341	SIGNOR-123074
PPM1D	protein	O15297	UNIPROT	RPS6KA3	protein	P51812	UNIPROT	down-regulates activity	dephosphorylation	Ser227	DHEKKAYsFCGTVEY	10090									15206906	YES			RSK2 (p90 ribosomal S6 kinase 2) is activated via the ERK (extracellular-signal-regulated kinase) pathway by phosphorylation on four sites: Ser227 in the activation loop of the N-terminal kinase domain, Ser369 in the linker, Ser386 in the hydrophobic motif and Thr577 in the C-terminal kinase domain of RSK2. In the present study, we demonstrate that RSK2 is associated in vivo with PP2Cdelta (prote…	0.334	SIGNOR-248320
SYN2	protein	Q92777	UNIPROT	ACTB	protein	P60709	UNIPROT	up-regulates activity	binding			9606	BTO:0000938								15265865	YES			Synapsins, a family of neuron-specific phosphoproteins, have been demonstrated to regulate the availability of synaptic vesicles for exocytosis by binding to both synaptic vesicles and the actin cytoskeleton in a phosphorylation-dependent manner.	0.2	SIGNOR-269182
SYN1	protein	P17600	UNIPROT	ACTB	protein	P60709	UNIPROT	up-regulates activity	binding			9606	BTO:0000938								15265865	YES			Synapsins, a family of neuron-specific phosphoproteins, have been demonstrated to regulate the availability of synaptic vesicles for exocytosis by binding to both synaptic vesicles and the actin cytoskeleton in a phosphorylation-dependent manner.	0.283	SIGNOR-269184
PRKCA	protein	P17252	UNIPROT	LRP1	protein	Q07954	UNIPROT	up-regulates	phosphorylation	Ser4520	GGHGSRHsLASTDEK	9606									15272003	YES			Serine and threonine phosphorylation of the low density lipoprotein receptor-related protein by protein kinase calpha regulates endocytosis and association with adaptor moleculesthese results indicate that elimination of serine and threonine phosphorylation sites in the lrp cytoplasmic domain reduces the extent of tyr63 phosphorylation and leads to impaired association with the adaptor protein sh…	0.2	SIGNOR-127207
TSC2	protein	P49815	UNIPROT	RHEB	protein	Q15382	UNIPROT	down-regulates activity	gtpase-activating protein			9606		BTO:0000142							15340059	YES			Tsc2 functions as a gap to inhibit rheb activity. Tsc2 displays gap (gtpase-activating protein) activity specifically towards the small g protein rheb and inhibits its ability to stimulate the mtor signaling pathway. It has recently been shown that tsc2 has gtpase-activating protein (gap) activity towards the ras family small gtpase rheb (ras homolog enriched in brain), and tsc1/2 antagonizes the…	0.917	SIGNOR-128432
CAMK2A	protein	Q9UQM7	UNIPROT	SYNGAP1	protein	Q96PV0	UNIPROT	up-regulates activity	phosphorylation	Thr1077	RGKSQQLtVSAAQKP	-1									15358237	YES			Certain phosphopeptides were detected only in samples phosphorylated in vitro under conditions that favor CaMKII activity (Mg2+-ATP, Ca2+, calmodulin, and peptide inhibitors of PKA and PKC). In samples phosphorylated in vitro in the presence of Ca2+/calmodulin, we also detected the peptide (R)GKS*QQLT*VSAAQKPR with phosphorylated residues corresponding to S-1058 and T-1062 of synaptic ras GTPase …	0.437	SIGNOR-262691
CHD8	protein	Q9HCK8	UNIPROT	CTNNB1	protein	P35222	UNIPROT	down-regulates	binding			9606									15367660	YES			Duplin (axis duplication inhibitor) interacts with beta-catenin and prevents its binding to tcf, thereby inhibiting downstream wnt signaling	0.64	SIGNOR-128976
MTF1	protein	Q14872	UNIPROT	SOD1	protein	P00441	UNIPROT	up-regulates quantity by expression	transcriptional regulation			9606									15378601	NO			MRE-binding transcription factor-1 (MTF-1) is a highly conserved heavy metal-induced transcriptional activator. MTF-1 also activates transcription in response to oxidative stress and regulates the expression of several cytoprotective factor genes, including MT, gamma-glutamylcysteine synthetase, and Cu/Zn-superoxide dismutase.	0.28	SIGNOR-254601
DPP10	protein	Q8N608	UNIPROT	KCND2	protein	Q9NZV8	UNIPROT	up-regulates activity	relocalization			9534	BTO:0000298								15454437	YES			Coexpression of DPP10 changes the subcellular localization of Kv4.2 expressed in COS-7 cells by promoting surface trafficking.DPP10 accelerates Kv4.2 inactivation at high and low voltages	0.517	SIGNOR-269006
SYBU	protein	Q9NX95	UNIPROT	STX1A	protein	Q16623	UNIPROT	up-regulates activity	relocalization			9606	BTO:0000938								15459722	YES			Conventional kinesin I heavy chain binds to syntabulin and associates with syntabulin-linked syntaxin vesicles in vivo. These findings suggest that syntabulin functions as a linker molecule that attaches syntaxin-cargo vesicles to kinesin I, enabling the transport of syntaxin-1 to neuronal processes.	0.384	SIGNOR-264812
CSNK2A1	protein	P68400	UNIPROT	GRIN2B	protein	Q13224	UNIPROT	down-regulates	phosphorylation	Ser1479	HVYEKLSsIESDV	9606	BTO:0000938								15537897	YES			Here we show that casein kinase ii (ck2) phosphorylates the serine residue (ser1480) within the c-terminal pdz ligand (iesdv) of the nr2b subunit of nmdar in vitro and in vivo. Phosphorylation of ser1480 disrupts the interaction of nr2b with the pdz domains of psd-95 and sap102 and decreases surface nr2b expression in neurons.	0.33	SIGNOR-130336
DMPK	protein	Q09013	UNIPROT	PLN	protein	P26678	UNIPROT	up-regulates	phosphorylation			9606		BTO:0000887							15598648	YES			Coimmunoprecipitation studies showed that dmpk and pln can physically associate. Furthermore, purified wild-type dmpk, but not a kinase-deficient mutant (k110a dmpk), phosphorylates pln in vitro	0.559	SIGNOR-131371
CLASP1	protein	Q7Z460	UNIPROT	CLIP2	protein	Q9UDT6	UNIPROT	up-regulates activity	binding			9606	BTO:0000567								15631994	YES			CLIP-associating protein (CLASP) 1 and CLASP2 are mammalian microtubule (MT) plus-end binding proteins, which associate with CLIP-170 and CLIP-115.|We demonstrate that the middle part of CLASPs binds directly to EB1 and to MTs. | Both EB1- and cortex-binding domains of CLASP are required to promote MT stability.	0.576	SIGNOR-265092
CSNK2A1	protein	P68400	UNIPROT	SSRP1	protein	Q08945	UNIPROT	down-regulates activity	phosphorylation	Ser688	KRRRSEDsEEEELAS	9606									15659405	YES			CK2 phosphorylates SSRP1 and inhibits its DNA-binding activity. | we identified serines 510, 657, and 688 as phosphorylation targets of CK2 in vitro. Mutagenesis of the three serines revealed that serine 510 was more important for the regulation of SSRP1 DNA-binding activity.	0.736	SIGNOR-250961
MEF2C	protein	Q06413	UNIPROT	MYH10	protein	P35580	UNIPROT	up-regulates quantity by expression	transcriptional regulation			10090		BTO:0001103							15728583	YES			Myocyte enhancer factor-2 and serum response factor binding elements regulate fast Myosin heavy chain transcription in vivo. We show that the upstream promoter region of the gene most abundantly expressed in mouse skeletal muscles, IIb MyHC, retains binding activity and transcriptional activation for three positive transcription factors, the serum response factor, Oct-1, and myocyte enhancer fact…	0.336	SIGNOR-238769
CSNK1E	protein	P49674	UNIPROT	PER2	protein	O15055	UNIPROT	down-regulates quantity by destabilization	phosphorylation			10090									15767683	YES			The mammalian circadian regulatory proteins PER1 and PER2 undergo a daily cycle of accumulation followed by phosphorylation and degradation. CKIepsilon-mediated phosphorylation of PER2 recruits the ubiquitin ligase adapter protein beta-TrCP to a specific site, and dominant negative beta-TrCP blocks phosphorylation-dependent degradation of mPER2. These results provide a biochemical mechanism and f…	0.909	SIGNOR-267995
SMURF1	protein	Q9HCE7	UNIPROT	SMAD4	protein	Q13485	UNIPROT	down-regulates activity	ubiquitination			9606	BTO:0002181								15817471	YES			Smurfs, which otherwise cannot directly bind to smad4, mediated poly-ubiquitination of smad4 in the presence of smad6 or smad7. Smad signaling is negatively regulated by inhibitory (i) smads and ubiquitin-mediated processes.	0.734	SIGNOR-236096
EPHB2	protein	P29323	UNIPROT	SYNJ1	protein	O43426	UNIPROT	down-regulates	phosphorylation			9606	BTO:0000938								15821731	YES			Ephb2 causes tyrosine phosphorylation in the proline-rich domain of synaptojanin 1, and inhibits both the interaction with endophilin and the 5'-phosphatase activity of synaptojanin 1	0.585	SIGNOR-135274
MAPK3	protein	P27361	UNIPROT	TSC2	protein	P49815	UNIPROT	down-regulates activity	phosphorylation	Ser540	KVMARSLsPPPELEE	10090									15851026	YES			Here, we show that Erk may play a critical role in TSC progression through posttranslational inactivation of TSC2. Erk-dependent phosphorylation leads to TSC1-TSC2 dissociation and markedly impairs TSC2 ability to inhibit mTOR signaling, cell proliferation, and oncogenic transformation. |Serine to alanine substitution at S664 or double S664A/S540A mutagenesis resulted in a marked reduction in TSC…	0.674	SIGNOR-249458
RHEB	protein	Q15382	UNIPROT	MTOR	protein	P42345	UNIPROT	up-regulates activity	binding			9606	BTO:0000007								15854902	YES			Rheb binds and regulates the mTOR kinase.	0.95	SIGNOR-135770
PRKCA	protein	P17252	UNIPROT	GRM5	protein	P41594	UNIPROT	up-regulates activity	phosphorylation	Ser840	VRSAFTTsTVVRMHV	-1									15894802	YES			Thus, we showed that it is phosphorylation of Ser-839, not Thr-840, that is absolutely required for the unique Ca2+ oscillations produced by mGluR5 activation. The Thr-840 residue is important only in that it is permissive for the PKC-dependent phosphorylation of Ser-839.	0.428	SIGNOR-249278
PRKCB	protein	P05771	UNIPROT	GRM5	protein	P41594	UNIPROT	up-regulates activity	phosphorylation	Ser840	VRSAFTTsTVVRMHV	-1									15894802	YES			Thus, we showed that it is phosphorylation of Ser-839, not Thr-840, that is absolutely required for the unique Ca2+ oscillations produced by mGluR5 activation. The Thr-840 residue is important only in that it is permissive for the PKC-dependent phosphorylation of Ser-839.	0.367	SIGNOR-249279
BTRC	protein	Q9Y297	UNIPROT	PER1	protein	O15534	UNIPROT	down-regulates	ubiquitination			9606									15917223	YES			We have found that per1 interacts with both _-trcp1 and _-trcp2 in a manner that depends on casein kinase 1 activity, and depletion of both _-trcp1 and _-trcp2 by rnai leads to dramatic stabilization of per1	0.59	SIGNOR-137755
PRKCA	protein	P17252	UNIPROT	GRIN1	protein	Q05586	UNIPROT	up-regulates activity	phosphorylation	Ser896	SSFKRRRsSKDTSTG	10116	BTO:0000938								15936117	YES			Serines 890 and 896 of the NMDA receptor subunit NR1 are differentially phosphorylated by protein kinase C isoforms. The results show that PKC alpha phosphorylates preferentially S896 and PKC gamma preferentially S890.	0.418	SIGNOR-263177
MIB1	protein	Q86YT6	UNIPROT	DLL1	protein	O00548	UNIPROT	up-regulates activity	ubiquitination			9606									16140393	YES			Mib physically interacts with Delta and promotes its ubiquitination and internalization [66], which have been shown to up-regulate Notch activity.	0.753	SIGNOR-209750
CSNK2A1	protein	P68400	UNIPROT	SHOX	protein	O15266	UNIPROT	up-regulates	phosphorylation	Ser106	EKREDVKsEDEDGQT	9606									16325853	YES			We show also that casein kinase ii phosphorylates shox on serine 106 efficiently in vitro. S106a shox mutant, defective in phosphorylation, does not activate transcription and fails to induce cell-cycle arrest and apoptosis	0.357	SIGNOR-142875
PPP2CA	protein	P67775	UNIPROT	MAPK3	protein	P27361	UNIPROT	down-regulates	dephosphorylation	Thr202	HDHTGFLtEYVATRW	9606							phosphorylation:Thr202	HDHTGFLtEYVATRW	16456541	YES			B56-containing pp2a dephosphorylate erk and their activity is controlled by the early gene iex-1 and erk	0.645	SIGNOR-144322
CTNNB1	protein	P35222	UNIPROT	TRRAP	protein	Q9Y4A5	UNIPROT	up-regulates	binding			9606									16510874	YES			The beta-cat c-terminal activation domain associates with trrap/tip60 and mixed-lineage-leukemia (mll1/mll2) set1-type chromatin-modifying complexes in vitro, and we show that beta-cat promotes h3k4 trimethylation at the c-myc gene in vivo.	0.591	SIGNOR-144966
DYRK1A	protein	Q13627	UNIPROT	SF3B1	protein	O75533	UNIPROT	unknown	phosphorylation	Thr434	PARKLTAtPTPLGGM	9606	BTO:0000007								16512921	YES			The present data show that the splicing factor sf3b1 is a substrate of the protein kinase dyrk1a and suggest that dyrk1a may be involved in the regulation of pre mrna-splicing. by mass spectrometry and mutational analysis of sf3b1, thr434 was identified as the major phosphorylation site for dyrk1a.	0.49	SIGNOR-144975
SYT1	protein	P21579	UNIPROT	SNAP25	protein	P60880	UNIPROT	up-regulates activity	binding			9606	BTO:0000938			SIGNOR-C346					16679567	YES			Because synaptotagmins bind SNAP-25 and Ca2+, SNAP-25 has also been linked to the Ca2+ dependence of exocytosis (42). One model suggests that synaptotagmin blocks full SNARE fusion pore formation by binding to t-SNAREs.This interaction prevents fusion from occurring in the absence of calcium. When Ca2+ is present, synaptotagmin releases the t-SNAREs so they can fully zipper with the v-SNARE, lead…	0.954	SIGNOR-263975
CDKL5	protein	O76039	UNIPROT	MECP2	protein	P51608	UNIPROT	unknown	phosphorylation			-1									16935860	YES			Phosphorylation assays performed with the wild-type protein confirm its capability to mediate the modification of MeCP2 in vitro, whereas Rett missense mutations within the conserved catalytic domain abrogate or significantly impair the enzymatic activity	0.572	SIGNOR-264702
PHB	protein	P35232	UNIPROT	AR	protein	P10275	UNIPROT	down-regulates quantity by repression	transcriptional regulation												16964284	NO			We now present evidence that PHB, which has 54% homology at the protein level to the oestrogen receptor corepressor REA (repressor of oestrogen receptor activity), can repress androgen receptor (AR)-mediated transcription and androgen-dependent cell growth.	0.438	SIGNOR-268977
PAX6	protein	P26367	UNIPROT	CTNND2	protein	Q9UQB3	UNIPROT	up-regulates quantity by expression	transcriptional regulation			10090									16973151	NO			In Pax6 mutant embryos, delta-catenin expression was severely reduced in the optic vesicle neural ectoderm, in the ventricular zone of the neocortex and in the external granule layer of the cerebellum. We identified a Pax6 binding site in delta-catenin promoter that is conserved between mice and humans and which is effectively bound by Pax6 in vitro. Our results suggest that Pax6 regulates delta-…	0.349	SIGNOR-251878
CAMK2A	protein	Q9UQM7	UNIPROT	CACNA1B	protein	Q00975	UNIPROT	down-regulates	phosphorylation	Ser2120	ERRQPSSsSSEKQRF	9606	BTO:0000938								16982421	YES			Here, we report a direct modulation of ca(v)2.2 channel inactivation properties by 14-3-3, a family of signaling proteins involved in a wide range of biological processes.Wild-type gst fusion proteins containing the putative 14-3-3-binding motif (aa 2076__?2140) werein vitro phosphorylated at s2126 by either camkii or pka, as detected by thesequence- and phosphorylation-specific antibody, anti-ps…	0.318	SIGNOR-149684
DPP6	protein	P42658	UNIPROT	KCND2	protein	Q9NZV8	UNIPROT	up-regulates activity	relocalization			8355	BTO:0000964								17130523	YES			DPPX-S reduced energy barriers of the voltage-dependent transitions; therefore, this auxiliary subunit may exert a catalytic effect on voltage-dependent gating of Kv4.2 channels. DPPX-S may also accelerate coupled inactivation indirectly	0.529	SIGNOR-269005
IGF1	protein	P05019	UNIPROT	FBN1	protein	P35555	UNIPROT	up-regulates quantity by expression	transcriptional regulation			10116									17200203	NO			Decorin and IGF-I induce fibrillin-1 protein synthesis in normal rat kidney fibroblasts	0.276	SIGNOR-251862
HOMER1	protein	Q86YM7	UNIPROT	SHANK1	protein	Q9Y566	UNIPROT	up-regulates activity	binding			9606	BTO:0000938								17243894	YES			It has been shown that Homer, a scaffold protein with a single EVH1 domain that binds to Shank, mGluR1, and other postsynaptic proteins (98) (Figure 3), exists as a tetramer, thus allowing it to cross-link several interacting proteins in the PSD	0.729	SIGNOR-264243
SYNJ1	protein	O43426	UNIPROT	MYO1E	protein	Q12965	UNIPROT	up-regulates activity	binding			10116		BTO:0000142							17257598	YES			We describe binding of two PRD-containing endocytic proteins, dynamin and synaptojanin-1, to the SH3 domain of Myo1E. This interaction was detected both in vitro, using pull-downs of purified proteins, and in vivo, using immunoprecipitation of protein complexes from synapse-enriched brain extract and immunolocalization of Myo1E and dynamin. Our observation of the interaction between human Myo1E a…	0.425	SIGNOR-265423
CD38	protein	P28907	UNIPROT	OXT	protein	P01178	UNIPROT	up-regulates quantity	relocalization			10090									17287729	NO			CD38 is critical for social behaviour by regulating oxytocin secretion|Consistently, the plasma level of oxytocin (OT), but not vasopressin, was strongly decreased in CD38-/- mice. Replacement of OT by subcutaneous injection or lentiviral-vector-mediated delivery of human CD38 in the hypothalamus rescued social memory and maternal care in CD38-/- mice.	0.338	SIGNOR-268544
SYP	protein	P08247	UNIPROT	VAMP2	protein	P63027	UNIPROT	up-regulates quantity	binding			9606									17331077	YES			Synaptophysin I interacts with VAMP2 and controls its subcellular distribution. On the SV membrane, VAMP2 is engaged in a complex with synaptophysin I, which is mutually exclusive with the formation of fusogenic SNARE complexes. This model implicates synaptophysin I in escorting VAMP2 to the sites where exocytosis must take place exclusively after the arrival of the appropriate stimulus. We show …	0.581	SIGNOR-264102
ZNF462	protein	Q96JM2	UNIPROT	PBX1	protein	P40424	UNIPROT	down-regulates activity	binding			9534	BTO:0000298								17353115	YES			We demonstrated that ZFPIP is expressed in embryonic female genital tract but also in other PBX1 expression domains such as the developing head and the limb buds. We further showed that ZFPIP is able to bind physically and in vivo to PBX1 and moreover, that it prevents the binding of HOXA9/PBX complexes to their consensus DNA site. We suggest that ZFPIP is a new type of PBX1 partner that could pa…	0.297	SIGNOR-264477
CSNK2A1	protein	P68400	UNIPROT	VDR	protein	P11473	UNIPROT	up-regulates	phosphorylation	Ser208	SFSNLDLsEEDSDDP	9606									17368182	YES			Casein kinase ii (ckii) phosphorylates vdr both in vitro and in vivo at serine 208 within the hinge domain. This phosphorylation does not affect the ability of vdr to bind dna, but increases its ability to transactivate target promoters	0.352	SIGNOR-153711
BCORL1	protein	Q5H9F3	UNIPROT	HDAC4	protein	P56524	UNIPROT	up-regulates activity	binding			9606	BTO:0000567								17379597	YES			BCoR-L1 interacts with Class II HDACs, HDAC4, HDAC5, and HDAC7, suggesting that they are involved in its function as transcriptional corepressor.	0.419	SIGNOR-259112
DDX3X	protein	O00571	UNIPROT	EIF4E	protein	P06730	UNIPROT	down-regulates activity	binding			9606	BTO:0001950								17667941	YES			DDX3 is a human RNA helicase with plethoric functions. we identified translation initiation factor eukaryotic initiation factor 4E (eIF4E) as a DDX3-binding partner. Interestingly, DDX3 utilizes a consensus eIF4E-binding sequence YIPPHLR to interact with the functionally important dorsal surface of eIF4E in a similar manner to other eIF4E-binding proteins. Furthermore, cap affinity chromatography…	0.617	SIGNOR-269200
TNRC6B	protein	Q9UPQ9	UNIPROT	AGO2	protein	Q9UKV8	UNIPROT	up-regulates activity	binding			-1									17891150	YES			The assay showed that full-length TNRC6B binds full-length human AGO2. We have identified and molecularly dissected important sequence and structure features in the conserved Ago hooks of S. pombe Tas3 and human TNRC6B. The effect of Ago hook peptides from the shuttling P-body component TNRC6B in our miRNA-mediated translational repression assay (Fig. 5b), in particular, hints at a novel regulato…	0.802	SIGNOR-269680
PPP2CA	protein	P67775	UNIPROT	HDAC4	protein	P56524	UNIPROT	up-regulates	dephosphorylation	Ser298	ACSSAPGsGPSSPNN	9606									18045992	YES			Different signal-regulated serine/threonine kinases phosphorylate class ii histone deacetylases (hdacs) to promote nuclear export, cytosolic accumulation, and activation of gene transcriptionhere we show that hdac4 forms a complex with the pp2a holoenzyme c alpha, a alpha, b/pr55 alpha. In vitro and in vivo binding studies demonstrate that the n-terminus of hdac4 interacts with the catalytic subu…	0.369	SIGNOR-159492
FHIT	protein	P49789	UNIPROT	CTNNB1	protein	P35222	UNIPROT	down-regulates	binding			9606									18077326	YES			Fhit interacts with _-catenin in vitro and in vivo / the tumor suppressor fhit acts as a repressor of _-catenin transcriptional activity	0.504	SIGNOR-159873
HRAS	protein	P01112	UNIPROT	BRAF	protein	P15056	UNIPROT	up-regulates	binding			9606									18098337	YES			BRAF kinase is a downstream target of KRAS and activates the MAPK pathway.	0.875	SIGNOR-160043
IQSEC2	protein	Q5JU85	UNIPROT	DLG4	protein	P78352	UNIPROT	up-regulates activity	relocalization			10090		BTO:0000142							18164504	YES			Here, we characterized IQ-ArfGEF/BRAG1, a guanine nucleotide exchange factor (GEF) for Arf6, in the mouse brain. In vivo Arf pull down assay demonstrated that IQ-ArfGEF/BRAG1 activated Arf6 more potently than Arf1.IQ-ArfGEF/BRAG1 is a guanine nucleotide exchange factor for Arf6 that interacts with PSD-95 at postsynaptic density of excitatory synapses. Taken together, IQ-ArfGEF/BRAG1 forms a posts…	0.454	SIGNOR-264907
PRKCA	protein	P17252	UNIPROT	SNAP25	protein	P60880	UNIPROT	up-regulates	phosphorylation	Ser187	RIMEKADsNKTRIDE	9606	BTO:0000938								18171919	YES			Phosphorylation of snap-25 at ser187 mediates enhancement of exocytosis by a phorbol ester in ins-1 cells.	0.366	SIGNOR-160313
CSNK2A1	protein	P68400	UNIPROT	SMC3	protein	Q9UQE7	UNIPROT	unknown	phosphorylation	Ser1067	GDVEGSQsQDEGEGS	9606									18442975	YES			Our data provide evidence that phosphorylation of a core cohesin subunit smc3 by atm plays an important role in dna damage response and suggest that a constitutive phosphorylation by ck2 may affect intra-s phase checkpoint by modulating smc3 phosphorylation by atm.	0.2	SIGNOR-178483
MECP2	protein	P51608	UNIPROT	RBFOX1	protein	Q9NWB1	UNIPROT	down-regulates quantity by repression	transcriptional regulation			10090	BTO:0000614								18511691	YES			MeCP2 binds to the promoter region of six target genes. ChIP with anti-MeCP2 antibody shows that MeCP2 binds to the promoter regions of activated targets Sst, Oprk1, Gamt, and Gprin1, and repressed targets Mef2c and A2bp1.	0.267	SIGNOR-264681
MECP2	protein	P51608	UNIPROT	MEF2C	protein	Q06413	UNIPROT	down-regulates quantity by repression	transcriptional regulation			10090	BTO:0000614								18511691	YES			MeCP2 binds to the promoter region of six target genes. ChIP with anti-MeCP2 antibody shows that MeCP2 binds to the promoter regions of activated targets Sst, Oprk1, Gamt, and Gprin1, and repressed targets Mef2c and A2bp1.	0.322	SIGNOR-264680
PPP2CA	protein	P67775	UNIPROT	PAK1	protein	Q13153	UNIPROT	down-regulates activity	dephosphorylation	Thr423	PEQSKRStMVGTPYW	10116									18586681	YES			Both sites were dephosphorylated with the same kinetics; the anti-Ser(P)198 antibody was subsequently used as it exhibited lower background staining. Direct comparison of PP2Cα with purified PP1 and PP2A lead us to conclude that at the same molar ratio PP2Cα was the most efficient in dephosphorylating PAK1 (Fig. 1D). In this case we monitored two autophosphorylation sites in the Pak1 N-terminal r…	0.368	SIGNOR-248643
SNX5	protein	Q9Y5X3	UNIPROT	DOCK1	protein	Q14185	UNIPROT	up-regulates activity	binding			9606	BTO:0000567								18596235	YES			SNX5 Is a Novel Binding Partner of the DHR1 Domain of DOCK180. In summary, we found that DOCK180 regulates transport of CI-MPR via SNX5 binding.	0.322	SIGNOR-269441
DLX2	protein	Q07687	UNIPROT	ARX	protein	Q96QS3	UNIPROT	up-regulates quantity by expression	transcriptional regulation			9606									18923043	NO			Dlx overexpression induces ectopic expression of endogenous Arx and its isolated enhancer, whereas loss of Dlx expression results in reduced Arx expression	0.27	SIGNOR-251972
NLGN2	protein	Q8NFZ4	UNIPROT	NRXN1	protein	Q9ULB1	UNIPROT	up-regulates activity	binding			9606	BTO:0000938								18923512	YES			Pre- and postsynaptic plasma membranes are always precisely aligned, and are separated by a synaptic cleft of ~20 nm. The cleft contains an undefined proteinaceous material in the middle, and is presumably bridged by synaptic cell-adhesion molecules such as Nrxns and Nlgns that align the pre- and postsynaptic elements and mediate trans-synaptic signaling.|Nlgns bind to both alpha- and beta-Nrxns …	0.803	SIGNOR-264146
NLGN3	protein	Q9NZ94	UNIPROT	NRXN1	protein	Q9ULB1	UNIPROT	up-regulates activity	binding			9606	BTO:0000938								18923512	YES			Pre- and postsynaptic plasma membranes are always precisely aligned, and are separated by a synaptic cleft of ~20 nm. The cleft contains an undefined proteinaceous material in the middle, and is presumably bridged by synaptic cell-adhesion molecules such as Nrxns and Nlgns that align the pre- and postsynaptic elements and mediate trans-synaptic signaling.|Nlgns bind to both alpha- and beta-Nrxns …	0.819	SIGNOR-264142
NLGN4Y	protein	Q8NFZ3	UNIPROT	DLG4	protein	P78352	UNIPROT	up-regulates activity	relocalization			9606	BTO:0000938								18923512	YES			Like NRXNs, NLGNs bind to intracellular PDZ-domain proteins, but in contrast to NRXNs, NLGNs bind to class I PDZ domains such as those contained in PSD95, a postsynaptic MAGUK protein65. PSD95 and its homologues are centrally involved in recruiting glutamate receptors at postsynaptic sites66. Similarly to CASK, PSD95 binds to intracellular adaptor proteins, and especially to GKAP (a protein that …	0.2	SIGNOR-264190
NLGN2	protein	Q8NFZ4	UNIPROT	DLG4	protein	P78352	UNIPROT	up-regulates activity	relocalization			9606	BTO:0000938								18923512	YES			Like NRXNs, NLGNs bind to intracellular PDZ-domain proteins, but in contrast to NRXNs, NLGNs bind to class I PDZ domains such as those contained in PSD95, a postsynaptic MAGUK protein65. PSD95 and its homologues are centrally involved in recruiting glutamate receptors at postsynaptic sites66. Similarly to CASK, PSD95 binds to intracellular adaptor proteins, and especially to GKAP (a protein that …	0.739	SIGNOR-264193
NLGN3	protein	Q9NZ94	UNIPROT	NRXN3	protein	Q9Y4C0	UNIPROT	up-regulates activity	binding			9606	BTO:0000938								18923512	YES			Pre- and postsynaptic plasma membranes are always precisely aligned, and are separated by a synaptic cleft of ~20 nm. The cleft contains an undefined proteinaceous material in the middle, and is presumably bridged by synaptic cell-adhesion molecules such as Nrxns and Nlgns that align the pre- and postsynaptic elements and mediate trans-synaptic signaling.|Nlgns bind to both alpha- and beta-Nrxns …	0.803	SIGNOR-264162
NLGN1	protein	Q8N2Q7	UNIPROT	NRXN2	protein	P58401	UNIPROT	up-regulates activity	binding			9606	BTO:0000938								18923512	YES			Pre- and postsynaptic plasma membranes are always precisely aligned, and are separated by a synaptic cleft of ~20 nm. The cleft contains an undefined proteinaceous material in the middle, and is presumably bridged by synaptic cell-adhesion molecules such as Nrxns and Nlgns that align the pre- and postsynaptic elements and mediate trans-synaptic signaling.|Nlgns bind to both alpha- and beta-Nrxns …	0.807	SIGNOR-264159
NLGN2	protein	Q8NFZ4	UNIPROT	NRXN2	protein	P58401	UNIPROT	up-regulates activity	binding			9606	BTO:0000938								18923512	YES			Pre- and postsynaptic plasma membranes are always precisely aligned, and are separated by a synaptic cleft of ~20 nm. The cleft contains an undefined proteinaceous material in the middle, and is presumably bridged by synaptic cell-adhesion molecules such as Nrxns and Nlgns that align the pre- and postsynaptic elements and mediate trans-synaptic signaling.|Nlgns bind to both alpha- and beta-Nrxns …	0.807	SIGNOR-264161
NLGN4X	protein	Q8N0W4	UNIPROT	DLG4	protein	P78352	UNIPROT	up-regulates activity	relocalization			9606	BTO:0000938								18923512	YES			Like NRXNs, NLGNs bind to intracellular PDZ-domain proteins, but in contrast to NRXNs, NLGNs bind to class I PDZ domains such as those contained in PSD95, a postsynaptic MAGUK protein65. PSD95 and its homologues are centrally involved in recruiting glutamate receptors at postsynaptic sites66. Similarly to CASK, PSD95 binds to intracellular adaptor proteins, and especially to GKAP (a protein that …	0.735	SIGNOR-264192
NLGN4X	protein	Q8N0W4	UNIPROT	NRXN1	protein	Q9ULB1	UNIPROT	up-regulates activity	binding			9606	BTO:0000938								18923512	YES			Pre- and postsynaptic plasma membranes are always precisely aligned, and are separated by a synaptic cleft of ~20 nm. The cleft contains an undefined proteinaceous material in the middle, and is presumably bridged by synaptic cell-adhesion molecules such as Nrxns and Nlgns that align the pre- and postsynaptic elements and mediate trans-synaptic signaling.|Nlgns bind to both alpha- and beta-Nrxns …	0.737	SIGNOR-264145
NLGN1	protein	Q8N2Q7	UNIPROT	DLG4	protein	P78352	UNIPROT	up-regulates activity	relocalization			9606	BTO:0000938								18923512	YES			Like NRXNs, NLGNs bind to intracellular PDZ-domain proteins, but in contrast to NRXNs, NLGNs bind to class I PDZ domains such as those contained in PSD95, a postsynaptic MAGUK protein65. PSD95 and its homologues are centrally involved in recruiting glutamate receptors at postsynaptic sites66. Similarly to CASK, PSD95 binds to intracellular adaptor proteins, and especially to GKAP (a protein that …	0.754	SIGNOR-264191
NLGN4Y	protein	Q8NFZ3	UNIPROT	NRXN1	protein	Q9ULB1	UNIPROT	up-regulates activity	binding			9606	BTO:0000938								18923512	YES			Pre- and postsynaptic plasma membranes are always precisely aligned, and are separated by a synaptic cleft of ~20 nm. The cleft contains an undefined proteinaceous material in the middle, and is presumably bridged by synaptic cell-adhesion molecules such as Nrxns and Nlgns that align the pre- and postsynaptic elements and mediate trans-synaptic signaling.|Nlgns bind to both alpha- and beta-Nrxns …	0.2	SIGNOR-264143
NLGN3	protein	Q9NZ94	UNIPROT	DLG4	protein	P78352	UNIPROT	up-regulates activity	relocalization			9606	BTO:0000938								18923512	YES			Like NRXNs, NLGNs bind to intracellular PDZ-domain proteins, but in contrast to NRXNs, NLGNs bind to class I PDZ domains such as those contained in PSD95, a postsynaptic MAGUK protein65. PSD95 and its homologues are centrally involved in recruiting glutamate receptors at postsynaptic sites66. Similarly to CASK, PSD95 binds to intracellular adaptor proteins, and especially to GKAP (a protein that …	0.735	SIGNOR-264189
NLGN3	protein	Q9NZ94	UNIPROT	NRXN2	protein	P58401	UNIPROT	up-regulates activity	binding			9606	BTO:0000938								18923512	YES			Pre- and postsynaptic plasma membranes are always precisely aligned, and are separated by a synaptic cleft of ~20 nm. The cleft contains an undefined proteinaceous material in the middle, and is presumably bridged by synaptic cell-adhesion molecules such as Nrxns and Nlgns that align the pre- and postsynaptic elements and mediate trans-synaptic signaling.|Nlgns bind to both alpha- and beta-Nrxns …	0.808	SIGNOR-264157
NLGN1	protein	Q8N2Q7	UNIPROT	NRXN1	protein	Q9ULB1	UNIPROT	up-regulates activity	binding			9606	BTO:0000938								18923512	YES			Pre- and postsynaptic plasma membranes are always precisely aligned, and are separated by a synaptic cleft of ~20 nm. The cleft contains an undefined proteinaceous material in the middle, and is presumably bridged by synaptic cell-adhesion molecules such as Nrxns and Nlgns that align the pre- and postsynaptic elements and mediate trans-synaptic signaling.|Nlgns bind to both alpha- and beta-Nrxns …	0.819	SIGNOR-264144
NLGN4X	protein	Q8N0W4	UNIPROT	NRXN2	protein	P58401	UNIPROT	up-regulates activity	binding			9606	BTO:0000938								18923512	YES			Pre- and postsynaptic plasma membranes are always precisely aligned, and are separated by a synaptic cleft of ~20 nm. The cleft contains an undefined proteinaceous material in the middle, and is presumably bridged by synaptic cell-adhesion molecules such as Nrxns and Nlgns that align the pre- and postsynaptic elements and mediate trans-synaptic signaling.|Nlgns bind to both alpha- and beta-Nrxns …	0.735	SIGNOR-264160
NLGN4Y	protein	Q8NFZ3	UNIPROT	NRXN2	protein	P58401	UNIPROT	up-regulates activity	binding			9606	BTO:0000938								18923512	YES			Pre- and postsynaptic plasma membranes are always precisely aligned, and are separated by a synaptic cleft of ~20 nm. The cleft contains an undefined proteinaceous material in the middle, and is presumably bridged by synaptic cell-adhesion molecules such as Nrxns and Nlgns that align the pre- and postsynaptic elements and mediate trans-synaptic signaling.|Nlgns bind to both alpha- and beta-Nrxns …	0.2	SIGNOR-264158
DLG4	protein	P78352	UNIPROT	DLGAP1	protein	O14490	UNIPROT	up-regulates activity	relocalization			9606									18923512	YES			Similarly to CASK, PSD95 binds to intracellular adaptor proteins, and especially to GKAP (a protein that binds to the guanylate-kinase domain of PSD95), which, in turn, binds to SHANK proteins (Fig. 1b).	0.938	SIGNOR-264196
NLGN4X	protein	Q8N0W4	UNIPROT	NRXN3	protein	Q9Y4C0	UNIPROT	up-regulates activity	binding			9606	BTO:0000938								18923512	YES			Pre- and postsynaptic plasma membranes are always precisely aligned, and are separated by a synaptic cleft of ~20 nm. The cleft contains an undefined proteinaceous material in the middle, and is presumably bridged by synaptic cell-adhesion molecules such as Nrxns and Nlgns that align the pre- and postsynaptic elements and mediate trans-synaptic signaling.|Nlgns bind to both alpha- and beta-Nrxns …	0.733	SIGNOR-264165
NLGN4Y	protein	Q8NFZ3	UNIPROT	NRXN3	protein	Q9Y4C0	UNIPROT	up-regulates activity	binding			9606	BTO:0000938								18923512	YES			Pre- and postsynaptic plasma membranes are always precisely aligned, and are separated by a synaptic cleft of ~20 nm. The cleft contains an undefined proteinaceous material in the middle, and is presumably bridged by synaptic cell-adhesion molecules such as Nrxns and Nlgns that align the pre- and postsynaptic elements and mediate trans-synaptic signaling.|Nlgns bind to both alpha- and beta-Nrxns …	0.2	SIGNOR-264163
NLGN2	protein	Q8NFZ4	UNIPROT	NRXN3	protein	Q9Y4C0	UNIPROT	up-regulates activity	binding			9606	BTO:0000938								18923512	YES			Pre- and postsynaptic plasma membranes are always precisely aligned, and are separated by a synaptic cleft of ~20 nm. The cleft contains an undefined proteinaceous material in the middle, and is presumably bridged by synaptic cell-adhesion molecules such as Nrxns and Nlgns that align the pre- and postsynaptic elements and mediate trans-synaptic signaling.|Nlgns bind to both alpha- and beta-Nrxns …	0.803	SIGNOR-264166
NLGN1	protein	Q8N2Q7	UNIPROT	NRXN3	protein	Q9Y4C0	UNIPROT	up-regulates activity	binding			9606	BTO:0000938								18923512	YES			Pre- and postsynaptic plasma membranes are always precisely aligned, and are separated by a synaptic cleft of ~20 nm. The cleft contains an undefined proteinaceous material in the middle, and is presumably bridged by synaptic cell-adhesion molecules such as Nrxns and Nlgns that align the pre- and postsynaptic elements and mediate trans-synaptic signaling.|Nlgns bind to both alpha- and beta-Nrxns …	0.806	SIGNOR-264164
MECP2	protein	P51608	UNIPROT	GRIN2B	protein	Q13224	UNIPROT	down-regulates quantity by repression	transcriptional regulation			10116	BTO:0004102								18952054	YES			The interaction of MeCP2 with the 2BI3 and 2BI5 sites was strikingly reduced in neurons maintained in the presence of TTX (Fig. 2C). This result is consistent with the classical view of MeCP2 as a general transcriptional repressor, in that the reduced association leads to increased expression of NR2B.	0.325	SIGNOR-264685
MECP2	protein	P51608	UNIPROT	RELN	protein	P78509	UNIPROT	down-regulates quantity by repression	transcriptional regulation			9606									19029285	NO			induction of the reelin and GAD67 mRNAs is accompanied by the dissociation of repressor complexes containing all three DNMTs, MeCP2, and HDAC1 from the corresponding promoters and by increased local histone acetylation.	0.35	SIGNOR-254578
PPP2CA	protein	P67775	UNIPROT	CTNNB1	protein	P35222	UNIPROT	up-regulates	dephosphorylation			9606									19061640	YES			In the absence of the wt apc protein, phosphorylated beta-catenin is rapidly dephosphorylated by serine/threonine protein phosphatase 2a (pp2a). phosphorylated beta-catenin associated with the wild-type apc protein is recruited to the scf(beta-trcp) complex, ubiquitin conjugated, and degraded.	0.448	SIGNOR-182637
ANK2	protein	Q01484	UNIPROT	DMD	protein	P11532	UNIPROT	up-regulates quantity	relocalization			10090		BTO:0001103							19109891	YES			We present evidence for an ankyrin-based mechanism for sarcolemmal localization of dystrophin and beta-DG. Ankyrin-B thus is an adaptor required for sarcolemmal localization of dystrophin, as well as dynactin-4.	0.523	SIGNOR-266712
ANK3	protein	Q12955	UNIPROT	DMD	protein	P11532	UNIPROT	up-regulates quantity	relocalization			10090		BTO:0001103							19109891	YES			We present evidence for an ankyrin-based mechanism for sarcolemmal localization of dystrophin and beta-DG. Ankyrin-B thus is an adaptor required for sarcolemmal localization of dystrophin, as well as dynactin-4.	0.358	SIGNOR-266715
PPP2R1B	protein	P30154	UNIPROT	PPP2CA	protein	P67775	UNIPROT	up-regulates activity	binding			9606									19114990	YES			Since B_ suppresses the association of the catalytic C and regulatory A subunits of protein phosphatase 2A [94], the B_ interaction with the receptor is expected to result in enhanced protein phosphatase 2A activity	0.949	SIGNOR-217872
XRCC6	protein	P12956	UNIPROT	PRKDC	protein	P78527	UNIPROT	up-regulates	relocalization			9606									19133841	YES			Ku and dna-pkcs only interact in the presence of dna and recruitment of dna-pkcs to sites of dna damage in vivo is ku-dependent. Inward translocation of ku allows dna-pkcs to interact with the extreme termini of the dna, allowing two dna-pkcs molecules to interact across the dsb in a so-called synaptic complex . This interaction stimulates the kinase activity of dna-pkcs, promoting phosphorylatio…	0.939	SIGNOR-183276
PRKD1	protein	Q15139	UNIPROT	CTNNB1	protein	P35222	UNIPROT	up-regulates	phosphorylation	Thr112	EGMQIPStQFDAAHP	9606	BTO:0001130								19141652	YES			This study provides evidence that pkd1 interacts with and phosphorylates beta-catenin at thr(112) and thr(120) we postulate that pkd1 phosphorylation is required to maintain _-catenin transcription activity.	0.356	SIGNOR-183384
DVL3	protein	Q92997	UNIPROT	PLCB1	protein	Q9NQ66	UNIPROT	up-regulates activity				9606									19279717	YES			Dsh through PLC activates IP3, which leads to release of intracellular Ca2+, which in turn activates CamK11 and calcineurin	0.329	SIGNOR-258980
MAPK3	protein	P27361	UNIPROT	RPS6KA3	protein	P51812	UNIPROT	up-regulates	phosphorylation			9606									19282669	YES			Erk-activates the rsk family of serine/threonine kinases,rsk1, rsk2, and rsk3.	0.758	SIGNOR-184583
APBB1	protein	O00213	UNIPROT	TSHZ3	protein	Q63HK5	UNIPROT	up-regulates activity	relocalization			9606	BTO:0000938								19343227	YES			We carried out yeast two-hybrid studies with a PTB domain of FE65, focusing on those genes that might be involved in nuclear signaling, and identified and validated Teashirt proteins as FE65 interacting proteins in neurons. Using reporter systems, we observed that FE65 could simultaneously recruit SET, a component of the inhibitor of acetyl transferase, and Teashirt, which in turn recruited histo…	0.368	SIGNOR-264813
PRKDC	protein	P78527	UNIPROT	HNRNPU	protein	Q00839	UNIPROT	up-regulates	phosphorylation	Ser59	AMEPGNGsLDLGGDS	9606									19351595	YES			We identify heterogeneous nuclear ribonucleoprotein u (hnrnp-u), also termed scaffold attachment factor a (saf-a), as a specific substrate for dna-pk. We show that hnrnp-u is phosphorylated at ser59 by dna-pk in vitro and in cells in response to dna double-strand breaks	0.347	SIGNOR-185058
RORA	protein	P35398	UNIPROT	ITPR1	protein	Q14643	UNIPROT	up-regulates quantity by expression	transcriptional regulation			10090	BTO:0001011								19381306	YES			RORα regulates the expression of several genes in Purkinje cells. RORα becomes highly expressed in postmitotic Purkinje cells. It regulates their maturation, particularly dendritic differentiation. Dendritogenesis and the expression of several genes, including Shh, Itpr1, Pcp4, Calb1, Pcp2, and Slc1a6, normally expressed in mature Purkinje cells, are inhibited in RORα-deficient mice.	0.236	SIGNOR-266847
LRRC4	protein	Q9HBW1	UNIPROT	DLG4	protein	P78352	UNIPROT	up-regulates activity	binding			9606	BTO:0000938								19467332	YES			A possible function for the NGL–PSD-95 interaction is to couple trans-synaptic adhesion events to the recruitment of PSD-95 and other PSD-95-associated postsynaptic proteins. PSD-95 and liprin-α may be key synaptic scaffolding proteins that couple trans-synaptic adhesions to the assembly of synaptic proteins/vesicles	0.395	SIGNOR-264051
LRRC4C	protein	Q9HCJ2	UNIPROT	DLG4	protein	P78352	UNIPROT	up-regulates activity	binding			9606	BTO:0000938								19467332	YES			A possible function for the NGL–PSD-95 interaction is to couple trans-synaptic adhesion events to the recruitment of PSD-95 and other PSD-95-associated postsynaptic proteins. PSD-95 and liprin-α may be key synaptic scaffolding proteins that couple trans-synaptic adhesions to the assembly of synaptic proteins/vesicles	0.345	SIGNOR-264050
NTNG2	protein	Q96CW9	UNIPROT	LRRC4	protein	Q9HBW1	UNIPROT	up-regulates activity	binding			9606	BTO:0000938								19467332	YES			The NGL (netrin-G ligand; LRRC4) family of synaptic cell adhesion molecules belongs to the superfamily of leucine-rich repeat (LRR) proteins. The three known members of the NGL family, NGL-1, NGL-2, and NGL-3, are mainly localized to the postsynaptic side of excitatory synapses, and interact with the presynaptic ligands, netrin-G1, netrin-G2, and LAR, respectively.	0.709	SIGNOR-264048
NTNG1	protein	Q9Y2I2	UNIPROT	LRRC4C	protein	Q9HCJ2	UNIPROT	up-regulates activity	binding			9606	BTO:0000938								19467332	YES			The NGL (netrin-G ligand; LRRC4) family of synaptic cell adhesion molecules belongs to the superfamily of leucine-rich repeat (LRR) proteins. The three known members of the NGL family, NGL-1, NGL-2, and NGL-3, are mainly localized to the postsynaptic side of excitatory synapses, and interact with the presynaptic ligands, netrin-G1, netrin-G2, and LAR, respectively.	0.75	SIGNOR-264047
NSD2	protein	O96028	UNIPROT	AR	protein	P10275	UNIPROT	up-regulates	binding			9606	BTO:0001130								19481544	YES			In this study, we discovered that nsd2 specifically interacts with the dna-binding domain of androgen receptor (ar) via its hmg domain, and the nuclear translocation of both nsd2 and ar is enhanced in the presence of ligand / the histone methyltransferase, nsd2, enhances androgen receptor-mediated transcription.	0.2	SIGNOR-186045
PRKCA	protein	P17252	UNIPROT	KCNMA1	protein	Q12791	UNIPROT	up-regulates	phosphorylation	Ser1200	SHSSQSSsKKSSSVH	9606									19592459	YES			Results showed that mutating s1076 altered the effect of pkc activation on bk(ca) channels in hek-293 cells	0.2	SIGNOR-186755
ARX	protein	Q96QS3	UNIPROT	EBF3	protein	Q9H4W6	UNIPROT	down-regulates quantity by repression	transcriptional regulation			9606									19627984	NO			Arx is sufficient to repress Ebf3 endogenous expression and that its silencing in Arx mutant tissues partially rescues tangential cell movement.	0.287	SIGNOR-251971
NF1	protein	P21359	UNIPROT	HRAS	protein	P01112	UNIPROT	down-regulates activity				9606									19777070	YES			NF1 negatively regulates Ras as an exchangefactor converting Ras-GTP to Ras-GDP by its GTPase-activating (Ras-GAP) domain.	0.797	SIGNOR-256067
CUL3	protein	Q13618	UNIPROT	KCTD13	protein	Q8WZ19	UNIPROT	up-regulates activity	binding			9606									19782033	YES			BACURDs form ubiquitin ligase complexes, which selectively ubiquitinate RhoA, with Cul3. Our studies reveal a previously unknown mechanism for controlling RhoA degradation and regulating RhoA function in various biological contexts, which involves a Cul3/BACURD ubiquitin ligase complex.	0.54	SIGNOR-264233
MSX2	protein	P35548	UNIPROT	SPEN	protein	Q96T58	UNIPROT	up-regulates	binding			9606	BTO:0000782;BTO:0001271;BTO:0000661								19835636	YES			Furthermore, in addition to msx2, both tlx1 and nkx2-5 proteins interacted with notch-pathway repressors, spen/mint/sharp and tle1/grg1, representing a potential mechanism for (de)regulation.	0.484	SIGNOR-188572
MAPK3	protein	P27361	UNIPROT	BRAF	protein	P15056	UNIPROT	down-regulates	phosphorylation	Thr753	YACASPKtPIQAGGY	9606									19933846	YES			Erk-induced phosphorylation of b-raf on t753 promoted the disassembly of raf heterodimers, and the mutation of t753 prolonged growth factor-induced heterodimerization. The b-raf t753a mutant enhanced differentiation of pc12 cells, which was previously shown to be dependent on sustained erk signaling. Site is critical for v-src dependent modulation of slk kinase activity.	0.66	SIGNOR-161819
TSC1	protein	Q92574	UNIPROT	RHEB	protein	Q15382	UNIPROT	down-regulates activity	binding			9606									20006481	YES			Tsc1 and tsc2 proteins, which together inhibit rheb through the gap activity of tsc2.	0.908	SIGNOR-162096
TBX22	protein	Q9Y458	UNIPROT	MSX2	protein	P35548	UNIPROT	down-regulates quantity by repression	transcriptional regulation			9031	BTO:0005956								20033915	YES			the main function of TBX22 as shown in misexpression experiments is to decrease proliferation. We subsequently uncovered three targets of TBX22, DLX5, MSX2, and TBX22 itself. All are downregulated in the presence of viral-derived hTBX22.	0.301	SIGNOR-265567
PRKCA	protein	P17252	UNIPROT	RORA	protein	P35398	UNIPROT	unknown	phosphorylation	Ser35	ETPLNQEsARKSEPP	9606									20122401	YES			Wnt5a/pkcalpha-dependent phosphorylation on serine residue 35 of roralpha is crucial to link roralpha to wnt/beta-catenin signaling, which exerts inhibitory function of the expression of wnt/beta-catenin target genes.	0.243	SIGNOR-163702
CC2D1A	protein	Q6P1N0	UNIPROT	RAD21	protein	O60216	UNIPROT	up-regulates activity	binding												20171170	YES			Akt kinase-interacting protein 1 (Aki1)/Freud-1/CC2D1A is localized in the cytosol, nucleus, and centrosome. Aki1 plays distinct roles depending on its localization. | In the centrosome, it regulates spindle pole localization of the cohesin subunit Scc1, thereby mediating centriole cohesion during mitosis.	0.2	SIGNOR-268294
SRCAP	protein	Q6ZRS2	UNIPROT	AR	protein	P10275	UNIPROT	up-regulates activity	binding			9606									20432434	YES			The SNF2-related CBP activator protein (SRCAP) serves as a coactivator for several nuclear receptors including the androgen receptor (AR). SRCAP is an ATPase that is the core subunit of a large multiprotein complex and was shown to incorporate the histone variant H2A.Z into nucleosomes. In this report, we demonstrate that SRCAP is expressed in the epithelium of normal prostate and in prostate car…	0.416	SIGNOR-255221
CTNNB1	protein	P35222	UNIPROT	TCF7L2	protein	Q9NQB0	UNIPROT	up-regulates activity	binding			9606									20492721	YES			Hypophosphorylation of β-catenin and translocation into the nucleus leads to binding with members of the lymphoid-enhancer-binding factor/T-cell-specific transcription factor (LEF/TCF) family and activation of WNT target genesAs a member of LEF/TCF family, transcription factor 7 like 2 (Tcf7l2, formerly called Tcf4) is an important transcription factor triggering the downstream responsive genes o…	0.896	SIGNOR-85757
MEF2C	protein	Q06413	UNIPROT	CDKL5	protein	O76039	UNIPROT	up-regulates quantity by expression	transcriptional regulation			9606									20513142	NO			Mutations in MEF2C from the 5q14.3q15 microdeletion syndrome region are a frequent cause of severe mental retardation and diminish MECP2 and CDKL5 expression|In these patients we found diminished MECP2 and CDKL5 expression in vivo, and transcriptional reporter assays indicated that MEF2C mutations diminish synergistic transactivation of E-box promoters including that of MECP2 and CDKL5.	0.325	SIGNOR-254031
MEF2C	protein	Q06413	UNIPROT	MECP2	protein	P51608	UNIPROT	up-regulates quantity by expression	transcriptional regulation			9606									20513142	NO			Mutations in MEF2C from the 5q14.3q15 microdeletion syndrome region are a frequent cause of severe mental retardation and diminish MECP2 and CDKL5 expression|In these patients we found diminished MECP2 and CDKL5 expression in vivo, and transcriptional reporter assays indicated that MEF2C mutations diminish synergistic transactivation of E-box promoters including that of MECP2 and CDKL5.	0.322	SIGNOR-254025
PRKCA	protein	P17252	UNIPROT	CREBBP	protein	Q92793	UNIPROT	down-regulates	phosphorylation			9606									20577053	YES			The action of metformin was shown to be mediated through activation of apkc?/?, Which phosphorylates cbp at ser436, and disrupts the transcriptionally active creb-cbp-crtc2 complex,	0.251	SIGNOR-166368
TBR1	protein	Q16650	UNIPROT	AUTS2	protein	Q8WXX7	UNIPROT	up-regulates quantity by expression	transcriptional regulation			10090		BTO:0000142							20615956	YES			Tbr1 implements frontal identity in part by direct promoter binding and activation of Auts2, a frontal cortex gene implicated in autism.	0.333	SIGNOR-266836
FGF14	protein	Q92915	UNIPROT	SCN2A	protein	Q99250	UNIPROT	down-regulates activity	binding			9606	BTO:0000938								20679355	YES			Sodium channel fast inactivation is modulated by alpha subunit interaction with a family of cytoplasmic proteins termed fibroblast growth factor homologous factors (FHFs). In this paper, we report that all A-type FHFs exert rapid onset long-term inactivation on Nav1.6 and other sodium channels.	0.347	SIGNOR-253429
FGF14	protein	Q92915	UNIPROT	SCN9A	protein	Q15858	UNIPROT	down-regulates activity	binding			9606	BTO:0000938								20679355	YES			Sodium channel fast inactivation is modulated by alpha subunit interaction with a family of cytoplasmic proteins termed fibroblast growth factor homologous factors (FHFs). In this paper, we report that all A-type FHFs exert rapid onset long-term inactivation on Nav1.6 and other sodium channels.	0.2	SIGNOR-253425
FGF14	protein	Q92915	UNIPROT	SCN1A	protein	P35498	UNIPROT	down-regulates activity	binding			9606	BTO:0000938								20679355	YES			Sodium channel fast inactivation is modulated by alpha subunit interaction with a family of cytoplasmic proteins termed fibroblast growth factor homologous factors (FHFs). In this paper, we report that all A-type FHFs exert rapid onset long-term inactivation on Nav1.6 and other sodium channels.	0.335	SIGNOR-253421
FGF14	protein	Q92915	UNIPROT	SCN8A	protein	Q9UQD0	UNIPROT	down-regulates activity	binding			9606	BTO:0000938								20679355	YES			Sodium channel fast inactivation is modulated by alpha subunit interaction with a family of cytoplasmic proteins termed fibroblast growth factor homologous factors (FHFs). In this paper, we report that all A-type FHFs exert rapid onset long-term inactivation on Nav1.6 and other sodium channels.	0.528	SIGNOR-253413
FGF14	protein	Q92915	UNIPROT	SCN4A	protein	P35499	UNIPROT	down-regulates activity	binding			9606		BTO:0001103							20679355	YES			Sodium channel fast inactivation is modulated by alpha subunit interaction with a family of cytoplasmic proteins termed fibroblast growth factor homologous factors (FHFs). In this paper, we report that all A-type FHFs exert rapid onset long-term inactivation on Nav1.6 and other sodium channels.	0.25	SIGNOR-253433
RORA	protein	P35398	UNIPROT	NPAS2	protein	Q99743	UNIPROT	up-regulates quantity by expression	transcriptional regulation			9606	BTO:0000599								20817722	YES			Direct Regulation of the NPAS2 Promoter by RORα and REV-ERBα. it appears in the context of the NPAS2 promoter RORα functions as a transcriptional activator, but REV-ERBα may only function as an inhibitor of RORα activity by blocking binding.	0.634	SIGNOR-267980
NR1D1	protein	P20393	UNIPROT	NPAS2	protein	Q99743	UNIPROT	down-regulates quantity by repression	transcriptional regulation			9606	BTO:0000599								20817722	YES			In this study, we found that NPAS2, like BMAL1, is a direct target gene of RORα and REV-ERBα. it appears in the context of the NPAS2 promoter RORα functions as a transcriptional activator, but REV-ERBα may only function as an inhibitor of RORα activity by blocking binding.	0.589	SIGNOR-267981
RORA	protein	P35398	UNIPROT	NR1D1	protein	P20393	UNIPROT	down-regulates activity	binding			9606	BTO:0000599								20817722	YES			Direct Regulation of the NPAS2 Promoter by RORα and REV-ERBα. it appears in the context of the NPAS2 promoter RORα functions as a transcriptional activator, but REV-ERBα may only function as an inhibitor of RORα activity by blocking binding.	0.447	SIGNOR-267979
PRKCB	protein	P05771	UNIPROT	EEF1A2	protein	Q05639	UNIPROT	up-regulates activity	phosphorylation	Ser53	AAEMGKGsFKYAWVL	10090									20923971	YES			PKCβI phosphorylates eEF1A at Ser53.our proteomics exploration of cPKC signaling in the nuclei of C2C12 cells demonstrated that the up-regulation of eEF1A intranuclear content, evoked by insulin, is associated with an increase in the phosphorylation of the Ser53 residue of the protein.	0.2	SIGNOR-263166
PPP2CA	protein	P67775	UNIPROT	EIF4E	protein	P06730	UNIPROT	down-regulates	dephosphorylation	Ser209	DTATKSGsTTKNRFV	9606									20927323	YES			A recent study using genetically engineered mouse models has clearly shown that mnk-mediated eif4e phosphorylation is absolutely required for eif4e's oncogenic action. Taken together, we conclude that pp2a negatively regulates eif4e phosphorylation and eif4f complex assembly through dephosphorylation of mnk and eif4e, thus suggesting a novel mechanism by which pp2a exerts its tumor-suppressive fu…	0.362	SIGNOR-168306
DLG4	protein	P78352	UNIPROT	TANC2	protein	Q9HCD6	UNIPROT	up-regulates activity	binding			10116		BTO:0000142							21068316	YES			In the present study, we provide evidence that TANC1 and its close relative TANC2 regulate dendritic spines and excitatory synapses. our results indicate that TANC-dependent spine/synapse maintenance requires TANC binding to PSD-95, which promotes synaptic localization of TANC proteins. Thus, it is likely that interaction with PSD-95 concentrates TANC proteins at synapses, where they play a role …	0.312	SIGNOR-266895
MYO5A	protein	Q9Y4I1	UNIPROT	VAMP2	protein	P63027	UNIPROT	up-regulates activity	binding			9606									21077886	YES			Another potential role of myosin Va in LDCV exocytosis lies in facilitating the formation of the SNARE complex, which is needed for fusion of the vesicle with the plasma membrane. Notably, myosin Va binds to at least two SNARE proteins in a Ca2+-dependent manner: at micromolar Ca2+-levels, it binds to VAMP2 located in the membrane of the cargo vesicle via its globular tail domain	0.466	SIGNOR-269281
MYO5A	protein	Q9Y4I1	UNIPROT	ACTB	protein	P60709	UNIPROT	up-regulates activity	binding			9606									21077886	YES			Myosin Va regulates exocytosis of large dense-core vesicles (LDCVs). interestingly, inhibition of myosin Va potentiates LDCV exocytosis to the same extent as F-actin depolymerization does, suggesting that myosin Va cooperates with the actin cytoskeleton to impede or control LDCV exocytosis	0.406	SIGNOR-269280
MAPK3	protein	P27361	UNIPROT	CIC	protein	Q96RK0	UNIPROT	down-regulates	phosphorylation	Ser1409	SAPEDPTsPKRKMRR	9606	BTO:0000848								21087211	YES			Specifically, 14-3-3 binds to p90(rsk)-phosphorylated ser?_??_ Of capic?_A thereby modulating dna binding to its hmg (high-mobility group) box, whereas erk phosphorylations prevent binding of a c-terminal nls (nuclear localization sequence) to importin ?4 (kpna3)[...] These results suggest that erk phosphorylation of ser1382 and ser1409 masks the nls and prevents its binding to kpna3	0.365	SIGNOR-169879
RPS6KA3	protein	P51812	UNIPROT	CIC	protein	Q96RK0	UNIPROT	down-regulates	phosphorylation	Ser173	PGKRRTQsLSALPKE	9606	BTO:0000848								21087211	YES			Specifically, 14-3-3 binds to p90(rsk)-phosphorylated ser?_??_ Of capic?_A thereby modulating dna binding to its hmg (high-mobility group) box, whereas erk phosphorylations prevent binding of a c-terminal nls (nuclear localization sequence) to importin ?4 (kpna3)	0.2	SIGNOR-169887
PPP2CA	protein	P67775	UNIPROT	CARD11	protein	Q9BXL7	UNIPROT	down-regulates activity	dephosphorylation	Ser644	NLMFRKFsLERPFRP	9606									21157432	YES			NF-kappaB activation is triggered by PKCtheta-dependent phosphorylation of Carma1 after TCR/CD28 co-stimulation. PKCtheta-phosphorylated Carma1 was suggested to function as a molecular scaffold that recruits preassembled Bcl10-Malt1 complexes to the membrane|we demonstrate that PP2A removes PKCtheta-dependent phosphorylation of Ser645 in Carma1, and show that maintenance of this phosphorylation i…	0.325	SIGNOR-248650
TBR1	protein	Q16650	UNIPROT	FEZF2	protein	Q8TBJ5	UNIPROT	down-regulates quantity by repression	transcriptional regulation				BTO:0000938								21228164	YES			We found that TBR1 promotes the identity of corticothalamic neurons and represses subcerebral fates through reducing expression of Fezf2 and CTIP2.|(3) Chromatin immunoprecipitation analysis using TBR1 antibodies showed that TBR1 bound to a conserved region in the Fezf2 gene.	0.445	SIGNOR-268967
CDH9	protein	Q9ULB4	UNIPROT	CTNNB1	protein	P35222	UNIPROT	up-regulates activity	binding			9606									21255999	YES			At its C-terminus, cadherin interacts with Î²-catenin, which dynamically associates with Î±-catenin, a direct binding partner of filamentous actin	0.598	SIGNOR-265871
CDH13	protein	P55290	UNIPROT	CTNNB1	protein	P35222	UNIPROT	up-regulates activity	binding			9606									21255999	YES			At its C-terminus, cadherin interacts with Î²-catenin, which dynamically associates with Î±-catenin, a direct binding partner of filamentous actin	0.527	SIGNOR-265853
CDH8	protein	P55286	UNIPROT	CTNNB1	protein	P35222	UNIPROT	up-regulates activity	binding			9606									21255999	YES			At its C-terminus, cadherin interacts with Î²-catenin, which dynamically associates with Î±-catenin, a direct binding partner of filamentous actin	0.676	SIGNOR-265870
CDH10	protein	Q9Y6N8	UNIPROT	CTNNB1	protein	P35222	UNIPROT	up-regulates activity	binding			9606									21255999	YES			At its C-terminus, cadherin interacts with Î²-catenin, which dynamically associates with Î±-catenin, a direct binding partner of filamentous actin	0.598	SIGNOR-265850
CDH22	protein	Q9UJ99	UNIPROT	CTNNB1	protein	P35222	UNIPROT	up-regulates activity	binding			9606									21255999	YES			At its C-terminus, cadherin interacts with Î²-catenin, which dynamically associates with Î±-catenin, a direct binding partner of filamentous actin	0.33	SIGNOR-265860
PTPRB	protein	P23467	UNIPROT	MET	protein	P08581	UNIPROT	down-regulates activity	dephosphorylation	Tyr1356	YVHVNATyVNVKCVA	9606									21454675	YES			Receptor-type protein tyrosine phosphatase beta (RPTP-beta) directly dephosphorylates and regulates hepatocyte growth factor receptor (HGFR/Met) function.|Expression of RPTP-β in primary human keratinocytes reduces both basal and HGF-induced Met phosphorylation at tyrosine 1356 and inhibits downstream MEK1/2 and Erk activation	0.383	SIGNOR-248440
MEF2C	protein	Q06413	UNIPROT	CTNNA3	protein	Q9UI47	UNIPROT	up-regulates quantity by expression	transcriptional regulation			9606	BTO:0002320								21598020	YES			GATA-4 and MEF2C are known to bind to the GATA box 2 in the major promoter of CTNNA3 and this element is essential in directly regulating expression of CTNNA3 in cardiac muscle cells. The co-transfection of GATA-4 with MEF2C leads to a synergistic activation of the CTNNA3 promoter	0.234	SIGNOR-265491
CTNNA3	protein	Q9UI47	UNIPROT	CTNNB1	protein	P35222	UNIPROT	up-regulates quantity	relocalization			9606	BTO:0000586								21598020	YES			Overexpression of CTNNA3 in a CTNNA1 negative colon carcinoma cell line resulted in the reassembly of the adherens and tight junctions through the recruitment of CTNNA3 interacting partners such as E-cadherin, β-catenin, plakoglobin, and ZO-14	0.753	SIGNOR-265493
WNK3	protein	Q9BYP7	UNIPROT	SLC12A5	protein	Q9H2X9	UNIPROT	down-regulates activity	phosphorylation												21613606	YES			We have shown that with-no-lysine kinase 3 (WNK3) possesses several properties that suggest it could be the Cl−/volume-sensitive regulatory kinase that, in association with protein phosphatases, reciprocally modifies the phosphorylation/dephosphorylation states of the SLC12 proteins and thus their activities|WNK3 activates NKCC1/2 and NCC and inhibits the KCCs	0.426	SIGNOR-264628
ZMYND8	protein	Q9ULU4	UNIPROT	NAV2	protein	Q8IVL1	UNIPROT	up-regulates quantity by expression	transcriptional regulation			9606	BTO:0000567								21620140	YES			We also confirmed transcriptional coactivator functions of ZMYND8 in ERα-driven reporter assays and on endogenous E2-dependent genes (Figure 5F,G). siRNA knockdown of ZMYND8 showed markedly decreased transcription at the presumptive ERα/Z3 target genes ADORA1 and NAV2, while the classical ERα targets pS2/TFF1 and GREB1 appear to be less affected (Figure 5G), suggesting likely gene-specificity of …	0.2	SIGNOR-266209
DLG4	protein	P78352	UNIPROT	LRFN2	protein	Q9ULH4	UNIPROT	up-regulates activity	binding			9606	BTO:0000938								21736948	YES			SALMs 1-3 contain a C-terminal PDZ-binding motif, which interacts with PSD-95, an abundant postsynaptic scaffolding protein, whereas SALM4 and SALM5 lack PDZ binding. Interactions between SALMs 1–3 and PSD-95 family proteinscould serve a number of functions. SALM1 and SALM2, which lack the ability to interact with a presynaptic ligand and thus cannot be directly targeted to sites of early synapti…	0.718	SIGNOR-264094
CSNK2A1	protein	P68400	UNIPROT	PTEN	protein	P60484	UNIPROT	down-regulates activity	phosphorylation	Thr382	DHYRYSDtTDSDPEN	9606									21779440	YES			The C-terminal tail of PTEN is also the target of mutations in tumors. As mentioned, this region contains the main phosphorylation sites mapped to residues Ser362, Thr366, Ser370, Ser380, Thr382, Thr383, and Ser385, and the kinases involved are casein kinase 2 (CK2), GSK3_, LKB1, and MAST.84,97-101 The phosphorylation of the tail has been shown to enhance PTEN stability but at the same time decre…	0.672	SIGNOR-89826
HRAS	protein	P01112	UNIPROT	PIK3CG	protein	P48736	UNIPROT	up-regulates	binding			9606									21779497	YES			Grb2 binds and activates sos, which then activates ras, and this activates p110 independently of p85. it was also described that ras interacts with pi3k in a direct manner. lysine residue 227 is essential for the interaction of ras with pi3k we show here, however, that in vivo there are marked quantitative differences in the ability of ki- and ha-ras to activate raf-1 and phosphoinositide 3 kinas…	0.845	SIGNOR-175195
SET	protein	Q01105	UNIPROT	PPP2CA	protein	P67775	UNIPROT	down-regulates	binding			9606									21806989	YES			Here we report that both the amino terminal fragment (i(2ntf);aa 1-175) and the carboxy terminal fragment (i(2ctf);aa 176-277) of i(2)(pp2a) inhibit pp2a by binding to its catalytic subunit pp2ac	0.514	SIGNOR-175719
PAK1	protein	Q13153	UNIPROT	CTNNB1	protein	P35222	UNIPROT	up-regulates	phosphorylation	Ser675	QDYKKRLsVELTSSL	9606									21822311	YES			Pak1 directly phosphorylates _-catenin proteins at ser675 site and this leads to more stable and transcriptional active _-catenin	0.527	SIGNOR-175944
FOXP2	protein	O15409	UNIPROT	MET	protein	P08581	UNIPROT	down-regulates quantity by repression	transcriptional regulation			9606	BTO:0002881								21832174	YES			FOXP2 binds directly to the 5' regulatory region of MET, and overexpression of FOXP2 results in transcriptional repression of MET. The expression of MET in restricted human neocortical regions, and its regulation in part by FOXP2, is consistent with genetic evidence for MET contributing to ASD risk.	0.39	SIGNOR-269054
PRKD1	protein	Q15139	UNIPROT	CACNA1C	protein	Q13936	UNIPROT	up-regulates	phosphorylation	Ser1981	ASLGRRAsFHLECLK	9606									22100296	YES			Both the expression of a dominant-negative mutant of pkd and the mutation of serine 1884 but not serine 1930, putative targets of pkd, strongly reduced l-type calcium currents and single channel activity without affecting the channel's expression at the plasma membrane. Our results suggest that serine 1884 is essential for the regulation of hcav1.2 by pkd.	0.246	SIGNOR-177481
CSNK2A1	protein	P68400	UNIPROT	MYH9	protein	P35579	UNIPROT	up-regulates	phosphorylation	Ser1943	RKGAGDGsDEEVDGK	9606									22123909	YES			In egf-stimulated cells, the myosin-iia heavy chain is phosphorylated on the casein kinase 2 site (s1943)	0.349	SIGNOR-177818
ESR2	protein	Q92731	UNIPROT	SCN1A	protein	P35498	UNIPROT	down-regulates quantity by repression	transcriptional regulation			10090	BTO:0000938	BTO:0001264							22169964	NO			17β-Estradiol regulates the gene expression of voltage-gated sodium channels. . In this study, we investigate the mRNA expressions of Nav channel subtypes mediated differentially by the ERs in the DRGs of wild-type (WT) and estrogen receptor knockout (αERKO and βERKO) mice. In the present study, by means of quantitative real-time PCR, we found that the expressions of Nav1.1, Nav1.7, Nav1.8, and N…	0.2	SIGNOR-253472
ESR2	protein	Q92731	UNIPROT	SCN9A	protein	Q15858	UNIPROT	down-regulates quantity by repression	transcriptional regulation			10090	BTO:0000938	BTO:0001264							22169964	NO			17β-Estradiol regulates the gene expression of voltage-gated sodium channels. . In this study, we investigate the mRNA expressions of Nav channel subtypes mediated differentially by the ERs in the DRGs of wild-type (WT) and estrogen receptor knockout (αERKO and βERKO) mice. In the present study, by means of quantitative real-time PCR, we found that the expressions of Nav1.1, Nav1.7, Nav1.8, and N…	0.2	SIGNOR-253473
UNC80	protein	Q8N2C7	UNIPROT	UNC79	protein	Q9P2D8	UNIPROT	up-regulates activity	binding			9606	BTO:0000142								22196327	YES			The NALCN complex in the brain consists of NALCN, UNC80 and UNC79. UNC80 directly associates with NALCN and UNC79 forms part of the complex by its interaction with UNC80.	0.773	SIGNOR-265183
MECP2	protein	P51608	UNIPROT	GRIA2	protein	P42262	UNIPROT	down-regulates quantity by repression	transcriptional regulation			10116									22262897	YES			Bicuculline treatment also leads to an increase in the levels of the transcriptional repressor MeCP2, which binds to the GluR2 promoter along with the corepressors HDAC1 and mSin3A.	0.302	SIGNOR-264684
USP9X	protein	Q93008	UNIPROT	SMAD4	protein	Q13485	UNIPROT	up-regulates	deubiquitination	Lys519	DYPRQSIkETPCWIE	9606									22298955	YES			Smad4 is monoubiquitinated in lysine 519 in vivo, a modification that inhibits smad4 by impeding association with phospho-smad2. Fam reverts this negative modification, re-empowering smad4 function;control of smad4 is a good way to regulate bone formation. Fam and ectodermin/tif1gamma (ecto) were reported to respectively regulate the de-ubiquitination and ubiquitination of smad4.	0.641	SIGNOR-195697
SETBP1	protein	Q9Y6X0	UNIPROT	SET	protein	Q01105	UNIPROT	up-regulates	binding			9606									22566606	YES			Setbp1 was shown to form a complex with set and pp2a, enhancing the stability of set and its inhibition of pp2a.	0.471	SIGNOR-197324
RAI1	protein	Q7Z5J4	UNIPROT	PER2	protein	O15055	UNIPROT	up-regulates quantity by expression	transcriptional regulation			10090									22578325	NO			Data further show that haploinsufficiency of RAI1 and Rai1 in SMS fibroblasts and the mouse hypothalamus, respectively, results in the transcriptional dysregulation of the circadian clock and causes altered expression and regulation of multiple circadian genes, including PER2, PER3, CRY1, BMAL1, and others.	0.304	SIGNOR-266840
MAPK3	protein	P27361	UNIPROT	PAX5	protein	Q02548	UNIPROT	down-regulates activity	phosphorylation	Ser189; Ser283	SGILGITsPSADTNK;DMKANLAsPTPADIG	9606	BTO:0003079								22593617	YES			In this study, we demonstrated that PAX5 was phosphorylated by ERK1/2 in vitro and in vivo at serines 189 and 283. This phosphorylation attenuated the transcriptional repression of BLIMP1 by PAX5.	0.239	SIGNOR-269086
NRXN1	protein	Q9ULB1	UNIPROT	NLGN2	protein	Q8NFZ4	UNIPROT	up-regulates activity	binding			9606		BTO:0000142							22626542	YES			The neurexin–NL2 interaction is sufficient to induce GABAergic differentiation and clustering of GABAARs at postsynaptic sites.	0.803	SIGNOR-265452
NRXN2	protein	P58401	UNIPROT	NLGN2	protein	Q8NFZ4	UNIPROT	up-regulates activity	binding			9606		BTO:0000142							22626545	YES			The neurexin–NL2 interaction is sufficient to induce GABAergic differentiation and clustering of GABAARs at postsynaptic sites	0.807	SIGNOR-265455
NRXN3	protein	Q9Y4C0	UNIPROT	NLGN2	protein	Q8NFZ4	UNIPROT	up-regulates activity	binding			9606		BTO:0000142							22626547	YES			The neurexin–NL2 interaction is sufficient to induce GABAergic differentiation and clustering of GABAARs at postsynaptic sites	0.803	SIGNOR-265457
TCF4	protein	P15884	UNIPROT	CNTNAP2	protein	Q9UHC6	UNIPROT	up-regulates quantity by expression	transcriptional regulation			9606									22777675	NO			we show that TCF4 can transactivate the NRXN1β and CNTNAP2 promoters in luciferase assays.	0.308	SIGNOR-255390
TCF4	protein	P15884	UNIPROT	NRXN1	protein	Q9ULB1	UNIPROT	up-regulates quantity by expression	transcriptional regulation			9606									22777675	NO			we show that TCF4 can transactivate the NRXN1β and CNTNAP2 promoters in luciferase assays.	0.262	SIGNOR-255391
CDKL5	protein	O76039	UNIPROT	LRRC4C	protein	Q9HCJ2	UNIPROT	unknown	phosphorylation	Ser631	PLLIRMNsKDNVQET	9606									22922712	YES			Cdkl5 binds and phosphorylates the cell adhesion molecule ngl-1. This phosphorylation event ensures a stable association between ngl-1 and psd95.	0.39	SIGNOR-192035
PTK7	protein	Q13308	UNIPROT	CTNNB1	protein	P35222	UNIPROT	down-regulates	binding			9606									23151663	YES			Ptk7 has been strongly implicated in pcp and, like many pcp activators, is a negative regulator of beta-catenin-dependent wnt.	0.414	SIGNOR-199536
CSNK2A1	protein	P68400	UNIPROT	YY1	protein	P25490	UNIPROT	up-regulates	phosphorylation	Ser118	EVVGGDDsDGLRAED	9606									23226345	YES			More recently, we identified and mapped multiple phosphorylation sites in yy1, including, threonine 39, serine 118, serine 247, threonine 348 and threonine 378. The first kinase proven to phosphorylate yy1 in vivo was plk1, which phosphorylates threonine 39 during g2/m stage of the cell cycle [25]. Ck2_ is another kinase identified as constitutively phosphorylating yy1 at serine 118. This modific…	0.281	SIGNOR-200083
MAPK3	protein	P27361	UNIPROT	FGFR1	protein	P11362	UNIPROT	down-regulates	phosphorylation	Ser777	SMPLDQYsPSFPDTR	9606									23405013	YES			Erk-mediated phosphorylation of fibroblast growth factor receptor 1 on ser777 inhibits signaling	0.308	SIGNOR-200884
DNMT3A	protein	Q9Y6K1	UNIPROT	DPP6	protein	P42658	UNIPROT	down-regulates quantity by repression	transcriptional regulation			10090	BTO:0000596								23409053	YES			In the absence of Dnmt3b, Dnmt3a was associated with Dpp6 gene promoter and regulated its expression and methylation in P19 cells.	0.2	SIGNOR-268962
KDM4B	protein	O94953	UNIPROT	AR	protein	P10275	UNIPROT	up-regulates quantity by expression	transcriptional regulation			9606									23435229	NO			KDM4B enzymatic activity is required to enhance AR transcriptional activity	0.319	SIGNOR-254541
ERG	protein	P11308	UNIPROT	WNT1	protein	P04628	UNIPROT	up-regulates quantity by expression	transcriptional regulation			10090	BTO:0001321								23913826	YES			Interestingly, our data showed that ERG drastically induced Wnt ligand gene expression.	0.2	SIGNOR-261597
SATB2	protein	Q9UPW6	UNIPROT	UPF3B	protein	Q9BZI7	UNIPROT	up-regulates quantity by expression	transcriptional regulation			9606	BTO:0000007								23925499	NO			chromatin immunoprecipitation demonstrates that SATB2 binds to the UPF3B promoter, and a luciferase reporter assay confirmed that SATB2 expression significantly activates gene transcription using the UPF3B promoter.	0.311	SIGNOR-255137
EPHB2	protein	P29323	UNIPROT	NRCAM	protein	Q92823	UNIPROT	up-regulates activity	phosphorylation	Tyr1276	DGSFIGQySGKKEKE	9606	BTO:0000007								24023801	YES			EphB receptors were found to induce phosphorylation of NrCAM on the tyrosine residue within the FIGQY ankyrin binding motif, inhibiting ankyrin recruitment. Furthermore, NrCAM phospho-FIGQY levels in the SC were decreased in EphB1/3 and EphB1/2/3 null mice and increased in mutant mice overexpressing constitutively active EphB2 kinase.	0.287	SIGNOR-262863
PRKCA	protein	P17252	UNIPROT	ANXA1	protein	P04083	UNIPROT	up-regulates	phosphorylation	Ser27	EYVQTVKsSKGGPGS	9606									24103589	YES			The authors identified several phosphorylated residues by a combination of peptide mapping and sequence analysis and showed that recombinant pp60c-src phosphorylates annexin a1 near its amino terminus, at tyrosine 21 (tyr21). Also polyoma virus middle t/pp60c-src complex, recombinant pp50v-abl, and the egf receptor/kinase phosphorylated the same tyrosine residue. It was also shown that serine 27 …	0.2	SIGNOR-202780
PRKCB	protein	P05771	UNIPROT	ANXA1	protein	P04083	UNIPROT	up-regulates	phosphorylation	Ser27	EYVQTVKsSKGGPGS	9606									24103589	YES			The authors identified several phosphorylated residues by a combination of peptide mapping and sequence analysis and showed that recombinant pp60c-src phosphorylates annexin a1 near its amino terminus, at tyrosine 21 (tyr21). Also polyoma virus middle t/pp60c-src complex, recombinant pp50v-abl, and the egf receptor/kinase phosphorylated the same tyrosine residue. It was also shown that serine 27 …	0.2	SIGNOR-202784
CAMK2B	protein	Q13554	UNIPROT	CTNNB1	protein	P35222	UNIPROT	down-regulates	phosphorylation	Thr472	ICALRHLtSRHQEAE	9606	BTO:0000938								24117889	YES			Camkii represses transcriptionally active _-catenin to mediate acute ethanol neurodegeneration and can phosphorylate _-catenincamkii can directly phosphorylate _-catenin. Using targeted mutagenesis we identified camkii phosphorylation sites within human _-catenin at t332, t472, and s552.	0.28	SIGNOR-202833
MECP2	protein	P51608	UNIPROT	MET	protein	P08581	UNIPROT	down-regulates quantity by repression	post transcriptional regulation			9606	BTO:0000007								24150225	YES			MeCP2 binding enhances MET expression in the presence of the rs1858830 C allele, but MET transcription is attenuated by RTT-specific mutations in MeCP2	0.258	SIGNOR-264683
TBL1XR1	protein	Q9BZK7	UNIPROT	AR	protein	P10275	UNIPROT	up-regulates	binding			9606	BTO:0001130								24243687	YES			We showed that tblr1 physically interacts with ar and directly occupies the androgen-response elements of the affected ar target genes in an androgen-dependent manner. / we characterized tblr1 as a coactivator of ar	0.372	SIGNOR-203235
CADPS2	protein	Q86UW7	UNIPROT	STX1A	protein	Q16623	UNIPROT	up-regulates activity	binding			9606	BTO:0000938			SIGNOR-C346					24363652	YES			CAPS interacted independently with either syntaxin-1 or SNAP-25 suggesting that CAPS might promote QaQbc-SNARE heterodimer formation. CAPS binding to syntaxin-1 was mediated by the membrane-proximal C-terminal SNARE motif (H3) and membrane linker domain sequences of syntaxin-1	0.357	SIGNOR-264337
CADPS	protein	Q9ULU8	UNIPROT	STX1A	protein	Q16623	UNIPROT	up-regulates activity	binding			9606	BTO:0000938			SIGNOR-C346					24363652	YES			CAPS interacted independently with either syntaxin-1 or SNAP-25 suggesting that CAPS might promote QaQbc-SNARE heterodimer formation. CAPS binding to syntaxin-1 was mediated by the membrane-proximal C-terminal SNARE motif (H3) and membrane linker domain sequences of syntaxin-1	0.396	SIGNOR-264336
CADPS2	protein	Q86UW7	UNIPROT	SNAP25	protein	P60880	UNIPROT	up-regulates activity	binding			9606	BTO:0000938			SIGNOR-C346					24363652	YES			CAPS interacted independently with either syntaxin-1 or SNAP-25 suggesting that CAPS might promote QaQbc-SNARE heterodimer formation. CAPS binding to syntaxin-1 was mediated by the membrane-proximal C-terminal SNARE motif (H3) and membrane linker domain sequences of syntaxin-1	0.256	SIGNOR-264339
CADPS	protein	Q9ULU8	UNIPROT	VAMP2	protein	P63027	UNIPROT	up-regulates activity	binding			9606	BTO:0000938			SIGNOR-C346					24363652	YES			CAPS interactions with N-terminal regions of the SNARE motif of VAMP2 were also detected, which suggests that CAPS might recruit VAMP2 into syntaxin-1/SNAP-25 heterodimers for RQaQbc-SNARE complex assembly.	0.403	SIGNOR-264340
CADPS	protein	Q9ULU8	UNIPROT	SNAP25	protein	P60880	UNIPROT	up-regulates activity	binding			9606	BTO:0000938			SIGNOR-C346					24363652	YES			CAPS interacted independently with either syntaxin-1 or SNAP-25 suggesting that CAPS might promote QaQbc-SNARE heterodimer formation. CAPS binding to syntaxin-1 was mediated by the membrane-proximal C-terminal SNARE motif (H3) and membrane linker domain sequences of syntaxin-1	0.341	SIGNOR-264338
CADPS2	protein	Q86UW7	UNIPROT	VAMP2	protein	P63027	UNIPROT	up-regulates activity	binding			9606	BTO:0000938			SIGNOR-C346					24363652	YES			CAPS interactions with N-terminal regions of the SNARE motif of VAMP2 were also detected, which suggests that CAPS might recruit VAMP2 into syntaxin-1/SNAP-25 heterodimers for RQaQbc-SNARE complex assembly.	0.259	SIGNOR-264341
ANK2	protein	Q01484	UNIPROT	CACNA1A	protein	O00555	UNIPROT	up-regulates quantity	binding			10090									24394417	YES			Here, we demonstrate that ankyrin-B associates with Cav2.1 and Cav2.2 in cortex, cerebellum, and brain stem. Additionally, using in vitro and in vivo techniques, we demonstrate that ankyrin-B, via its membrane-binding domain, associates with a highly conserved motif in the DII/III loop domain of Cav2.1 and Cav2.2. Collectively, our findings identify an interaction between ankyrin-B and both Cav2.…	0.262	SIGNOR-266706
ANK2	protein	Q01484	UNIPROT	CACNA1B	protein	Q00975	UNIPROT	up-regulates quantity	binding			10090		BTO:0000142							24394417	YES			Here, we demonstrate that ankyrin-B associates with Cav2.1 and Cav2.2 in cortex, cerebellum, and brain stem. Additionally, using in vitro and in vivo techniques, we demonstrate that ankyrin-B, via its membrane-binding domain, associates with a highly conserved motif in the DII/III loop domain of Cav2.1 and Cav2.2. Collectively, our findings identify an interaction between ankyrin-B and both Cav2.…	0.262	SIGNOR-266707
NF1	protein	P21359	UNIPROT	ADCY3	protein	O60266	UNIPROT	up-regulates				9606									24431436	NO			Nf1encodes neurofibromin, a protein with multiple functions including ras inactivation (ras gtpase-activating protein or rasgap) and adenylyl cyclase (ac) activation	0.266	SIGNOR-204034
NF1	protein	P21359	UNIPROT	ADCY5	protein	O95622	UNIPROT	up-regulates				9606	BTO:0000938								24431436	NO			Nf1encodes neurofibromin, a protein with multiple functions including ras inactivation (ras gtpase-activating protein or rasgap) and adenylyl cyclase (ac) activation	0.27	SIGNOR-204140
AR	protein	P10275	UNIPROT	SCN9A	protein	Q15858	UNIPROT	up-regulates quantity by expression	transcriptional regulation			10090									24493753	YES			In neuroblastoma ND7 cells, a nuclear interaction between the developmentally regulated transcription factor Brn-3a and AR resulted in a complex which bound to multiple elements within the promoter region of SCN9A (Nav1.7) and upregulated channel expression.	0.2	SIGNOR-253466
KDM6A	protein	O15550	UNIPROT	HOXA1	protein	P49639	UNIPROT	up-regulates quantity by expression	transcriptional regulation			9606									24561908	YES			Evidence for direct involvement of UTX in regulation of HOX gene activity was demonstrated through UTX knockdown experiments in HEK293T cells in which loss of UTX induced transcriptional repression of HOXA and HOXC clusters.	0.404	SIGNOR-260019
HDLBP	protein	Q00341	UNIPROT	CTCF	protein	P49711	UNIPROT	up-regulates activity	binding			9606	BTO:0000599								24725430	YES			Vigilin interacts with CCCTC-binding factor (CTCF) and is involved in CTCF-dependent regulation of the imprinted genes Igf2 and H19. vigilin is present at several known CTCF target sites, such as the promoter regions of c-myc and BRCA1, the locus control region of β-globin, and several regions within the Igf2/H19 locus. These results reveal the functional relevance of vigilin and CTCF, and show t…	0.466	SIGNOR-266693
TBR1	protein	Q16650	UNIPROT	FOXP2	protein	O15409	UNIPROT	up-regulates activity	binding			9606									25232744	YES			We show that TBR1 homodimerizes, that it interacts with FOXP2, a transcription factor implicated in speech/language disorders, and that this interaction is disrupted by pathogenic mutations affecting either protein.	0.536	SIGNOR-266831
FOXP2	protein	O15409	UNIPROT	RELN	protein	P78509	UNIPROT	up-regulates quantity by expression	transcriptional regulation			9606		BTO:0000142							25232744	YES			By interacting with CASK, TBR1 regulates several ASD candidate genes, such as GRIN2B, AUTS2 and RELN—all of which are recurrently mutated in ASD. In areas of the brain with overlapping expression patterns, such as in glutamatergic layer 6 neurons, the TBR1–FOXP2 interaction may result in co-ordinated regulation of common downstream targets.	0.337	SIGNOR-266833
FOXP2	protein	O15409	UNIPROT	GRIN2B	protein	Q13224	UNIPROT	up-regulates quantity by expression	transcriptional regulation			9606		BTO:0000142							25232744	YES			By interacting with CASK, TBR1 regulates several ASD candidate genes, such as GRIN2B, AUTS2 and RELN—all of which are recurrently mutated in ASD. In areas of the brain with overlapping expression patterns, such as in glutamatergic layer 6 neurons, the TBR1–FOXP2 interaction may result in co-ordinated regulation of common downstream targets.	0.299	SIGNOR-266834
FOXP2	protein	O15409	UNIPROT	AUTS2	protein	Q8WXX7	UNIPROT	up-regulates quantity by expression	transcriptional regulation			9606		BTO:0000142							25232744	YES			By interacting with CASK, TBR1 regulates several ASD candidate genes, such as GRIN2B, AUTS2 and RELN—all of which are recurrently mutated in ASD. In areas of the brain with overlapping expression patterns, such as in glutamatergic layer 6 neurons, the TBR1–FOXP2 interaction may result in co-ordinated regulation of common downstream targets.	0.305	SIGNOR-266832
MECP2	protein	P51608	UNIPROT	DLL1	protein	O00548	UNIPROT	down-regulates quantity by repression	transcriptional regulation			10090									25420914	YES			As the first step to reveal how MeCP2 phosphorylation may regulate Notch signaling, we conducted chromatin immunoprecipitation (ChIP) experiment to determine whether the phosphor-mutant MeCP2 protein has altered promoter occupancy at the promoters of Dll1 and Notch1. We found increased binding of the phosphor-mutant protein at the promoters of both Dll1 and Notch1	0.2	SIGNOR-264674
DOCK1	protein	Q14185	UNIPROT	RAC1	protein	P63000	UNIPROT	up-regulates activity	guanine nucleotide exchange factor			10090	BTO:0001909								25533347	YES			We found in this study that AUTS2 is involved in Rac1 activation via P-Rex1 and the Elmo2/Dock180 complex, but not STEF or Tiam1, for the lamellipodia formation in N1E-115 cells. However, the enhancement of neurite elongation in primary neurons by AUTS2 expression is specifically mediated by the Elmo2/Dock180 complex. These results suggested that several Rac-GEFs differentially or cooperatively p…	0.73	SIGNOR-266822
AUTS2	protein	Q8WXX7	UNIPROT	DOCK1	protein	Q14185	UNIPROT	up-regulates activity	binding			10090	BTO:0001909								25533347	YES			Mutations in the Autism susceptibility candidate 2 gene (AUTS2), whose protein is believed to act in neuronal cell nuclei, have been associated with multiple psychiatric illnesses, including autism spectrum disorders, intellectual disability, and schizophrenia. Here we show that cytoplasmic AUTS2 is involved in the regulation of the cytoskeleton and neural development. AUTS2 activates Rac1 to ind…	0.2	SIGNOR-266820
AUTS2	protein	Q8WXX7	UNIPROT	PREX1	protein	Q8TCU6	UNIPROT	up-regulates activity	binding			10090	BTO:0001909								25533347	YES			Mutations in the Autism susceptibility candidate 2 gene (AUTS2), whose protein is believed to act in neuronal cell nuclei, have been associated with multiple psychiatric illnesses, including autism spectrum disorders, intellectual disability, and schizophrenia. Here we show that cytoplasmic AUTS2 is involved in the regulation of the cytoskeleton and neural development. AUTS2 activates Rac1 to ind…	0.243	SIGNOR-266817
TRIM33	protein	Q9UPN9	UNIPROT	CTNNB1	protein	P35222	UNIPROT	down-regulates quantity by destabilization	binding			9606									25639486	YES			Tumour suppressor TRIM33 targets nuclear β-catenin degradation	0.454	SIGNOR-260896
UNC5D	protein	Q6UXZ4	UNIPROT	DCC	protein	P43146	UNIPROT	down-regulates activity	binding			9606		BTO:0001484							25881791	YES			In the presence of netrin-1, UNC5 co-immuno-precipitates with DCC, suggesting the formation of a ternary complex of netrin-1 with ecto-domains of DCC and UNC5. DCC binding to netrin-1 alone leads to axon attraction. Importantly, DCC has the ability to switch the netrin-1-mediated responses from attraction to repulsion when another receptor UNC5 co-exists. DCC binding to netrin-1 alone leads to ax…	0.562	SIGNOR-268167
GPHN	protein	Q9NQX3	UNIPROT	NLGN2	protein	Q8NFZ4	UNIPROT	up-regulates activity	binding			9606	BTO:0000938								25882190	YES			Gephyrin is believed to act as a scaffold at inhibitory synapses, in a manner analogous to that of the prototypic excitatory synaptic scaffold, PSD-95. The best-known function of gephyrin is to bring the inhibitory synaptic receptors and to stabilize them at the inhibitory synapses. gephyrin interacts with NL-2 and collybistin, suggesting that it may be critical for the maturation or maintenance …	0.428	SIGNOR-264974
GPHN	protein	Q9NQX3	UNIPROT	ARHGEF9	protein	O43307	UNIPROT	up-regulates activity	binding			9606									25882190	YES			Gephyrin is believed to act as a scaffold at inhibitory synapses, in a manner analogous to that of the prototypic excitatory synaptic scaffold, PSD-95. The best-known function of gephyrin is to bring the inhibitory synaptic receptors and to stabilize them at the inhibitory synapses. gephyrin interacts with NL-2 and collybistin, suggesting that it may be critical for the maturation or maintenance …	0.575	SIGNOR-264973
ANKS1B	protein	Q7Z6G8	UNIPROT	DLG4	protein	P78352	UNIPROT	up-regulates activity	binding			9606	BTO:0000938								26356309	YES			The reversible removal of AIDA-1 from the PSD core under excitatory conditions is similar to the redistribution of another abundant PSD protein, SynGAP. Both SynGAP-alpha1 and AIDA-1 are known to bind PSD-95.	0.436	SIGNOR-264228
SYNGAP1	protein	Q96PV0	UNIPROT	DLG4	protein	P78352	UNIPROT	up-regulates activity	binding			9606	BTO:0000938								26356309	YES			The reversible removal of AIDA-1 from the PSD core under excitatory conditions is similar to the redistribution of another abundant PSD protein, SynGAP. Both SynGAP-alpha1 and AIDA-1 are known to bind PSD-95.	0.578	SIGNOR-264229
RAD21	protein	O60216	UNIPROT	ERG	protein	P11308	UNIPROT	down-regulates activity	relocalization			9606	BTO:0001545								26607380	YES			Large-scale AML genome re-sequencing efforts have identified novel recurrently mutated genes, including the members of the cohesin complex (RAD21, SMC3, SMC1A, and STAG2), implicated in the pathogenesis of this disease.Using ATAC-seq, we determined that mutant cohesin lead to a state of elevated chromatin accessibility and higher predicted binding at transcription factor binding sites for ERG, GA…	0.2	SIGNOR-261515
PTPN11	protein	Q06124	UNIPROT	HRAS	protein	P01112	UNIPROT	up-regulates activity	dephosphorylation	Tyr32	QNHFVDEyDPTIEDS	9606	BTO:0000007								26617336	YES			Here we identify SHP2 as the ubiquitously expressed tyrosine phosphatase that preferentially binds to and dephosphorylates Ras to increase its association with Raf and activate downstream proliferative Ras/ERK/MAPK signalling.	0.649	SIGNOR-252094
SOX6	protein	P35712	UNIPROT	CTNNB1	protein	P35222	UNIPROT	down-regulates quantity by destabilization	binding			9606	BTO:0003298								26893351	YES			In adipocytes, in addition to the direct regulation of PPARγ andC/EBP expression, we showed that SOX6 inhibitsWNT signaling by binding to β-catenin, potentially leading to its degradation	0.639	SIGNOR-255825
WDFY3	protein	Q8IZQ1	UNIPROT	DVL3	protein	Q92997	UNIPROT	down-regulates quantity by destabilization	relocalization			9606	BTO:0000793								27008544	YES			Our data taken together with the known role of ALFY in autophagy, demonstrate specific targeting and autophagy-mediated removal of DVL3 by hALFY.	0.242	SIGNOR-266793
IQSEC2	protein	Q5JU85	UNIPROT	GRIA1	protein	P42261	UNIPROT	up-regulates quantity	relocalization			9606		BTO:0000142							27009485	YES			BRAG1 increases the synaptic recycling pool of AMPARs.these data suggest that the BRAG1 enhancement of AMPAR transmission is mediated by the increased expression of the recycling pool of synaptic GluA2/3 receptors.	0.2	SIGNOR-264912
IQSEC2	protein	Q5JU85	UNIPROT	GRIA2	protein	P42262	UNIPROT	up-regulates quantity	relocalization			9606		BTO:0000142							27009485	YES			BRAG1 increases the synaptic recycling pool of AMPARs.these data suggest that the BRAG1 enhancement of AMPAR transmission is mediated by the increased expression of the recycling pool of synaptic GluA2/3 receptors.	0.2	SIGNOR-264913
HNRNPH2	protein	P55795	UNIPROT	TERF2	protein	Q15554	UNIPROT	down-regulates quantity	post transcriptional regulation			10116	BTO:0001009								27117401	YES			During neuronal differentiation, use of an alternative splice site on the rat telomere repeat-binding factor 2 (TRF2) mRNA generates a short TRF2 protein isoform (TRF2-S) capable of derepressing neuronal genes. However, the RNA-binding proteins (RBPs) controlling this splicing event are unknown. Here, using affinity pull-down analysis, we identified heterogeneous nuclear ribonucleoproteins H1 and…	0.311	SIGNOR-266806
ASH1L	protein	Q9NR48	UNIPROT	NRXN1	protein	Q9ULB1	UNIPROT	down-regulates quantity by repression	transcriptional regulation			9606	BTO:0000942								27229316	YES			Our results reveal that a novel process of activity-dependent transcriptional repression exists in neurons and that Ash1L mediates the long-term repression of nrxn1α, thus implicating an important role for epigenetic modification in brain functioning.	0.249	SIGNOR-269056
PLAUR	protein	Q03405	UNIPROT	ITGB3	protein	P05106	UNIPROT	up-regulates activity	binding			9606									27383564	YES			Recent evidence suggests that the activation of b3 integrin in podocytes mediates uPAR-induced cellular events leading to proteinuria	0.455	SIGNOR-253333
CAMK2A	protein	Q9UQM7	UNIPROT	ANKS1B	protein	Q7Z6G8	UNIPROT	down-regulates activity	phosphorylation			9606	BTO:0000938								27477489	YES			CaMKII-mediated displacement of AIDA-1 out of the postsynaptic density core. The present study indicates that CaMKII activation is necessary for the NMDA-induced movement of AIDA-1 out of the PSD core.	0.254	SIGNOR-264231
DLGAP2	protein	Q9P1A6	UNIPROT	SHANK1	protein	Q9Y566	UNIPROT	up-regulates activity	relocalization			9606	BTO:0000938								28179641	YES			SHANK proteins are ‘master’ scaffolding proteins that tether and organize intermediate scaffolding proteins. They are located at excitatory synapses, where they are crucial for proper synaptic development and function. SAPAP proteins subsequently bind to the PDZ domain of members of the SHANK protein family. SHANK proteins then bind to the actin cytoskeleton and to Homer protein, which in turn in…	0.774	SIGNOR-264589
DLGAP2	protein	Q9P1A6	UNIPROT	SHANK3	protein	Q9BYB0	UNIPROT	up-regulates activity	relocalization			9606	BTO:0000938								28179641	YES			SHANK proteins are ‘master’ scaffolding proteins that tether and organize intermediate scaffolding proteins. They are located at excitatory synapses, where they are crucial for proper synaptic development and function. SAPAP proteins subsequently bind to the PDZ domain of members of the SHANK protein family. SHANK proteins then bind to the actin cytoskeleton and to Homer protein, which in turn in…	0.2	SIGNOR-264591
SHANK3	protein	Q9BYB0	UNIPROT	GRIA1	protein	P42261	UNIPROT	up-regulates quantity	binding			9606	BTO:0000938								28179641	YES			SHANK proteins are ‘master’ scaffolding proteins that tether and organize intermediate scaffolding proteins. They are located at excitatory synapses, where they are crucial for proper synaptic development and function. SAPAP proteins subsequently bind to the PDZ domain of members of the SHANK protein family. SHANK proteins then bind to the actin cytoskeleton and to Homer protein, which in turn in…	0.2	SIGNOR-264601
DLGAP2	protein	Q9P1A6	UNIPROT	SHANK2	protein	Q9UPX8	UNIPROT	up-regulates activity	relocalization			9606	BTO:0000938								28179641	YES			SHANK proteins are ‘master’ scaffolding proteins that tether and organize intermediate scaffolding proteins. They are located at excitatory synapses, where they are crucial for proper synaptic development and function. SAPAP proteins subsequently bind to the PDZ domain of members of the SHANK protein family. SHANK proteins then bind to the actin cytoskeleton and to Homer protein, which in turn in…	0.852	SIGNOR-264590
DLGAP3	protein	O95886	UNIPROT	SHANK3	protein	Q9BYB0	UNIPROT	up-regulates activity	relocalization			9606	BTO:0000938								28179641	YES			SHANK proteins are ‘master’ scaffolding proteins that tether and organize intermediate scaffolding proteins. They are located at excitatory synapses, where they are crucial for proper synaptic development and function. SAPAP proteins subsequently bind to the PDZ domain of members of the SHANK protein family. SHANK proteins then bind to the actin cytoskeleton and to Homer protein, which in turn in…	0.2	SIGNOR-264594
DLGAP1	protein	O14490	UNIPROT	SHANK3	protein	Q9BYB0	UNIPROT	up-regulates activity	relocalization			9606	BTO:0000938								28179641	YES			SHANK proteins are ‘master’ scaffolding proteins that tether and organize intermediate scaffolding proteins. They are located at excitatory synapses, where they are crucial for proper synaptic development and function. SAPAP proteins subsequently bind to the PDZ domain of members of the SHANK protein family. SHANK proteins then bind to the actin cytoskeleton and to Homer protein, which in turn in…	0.2	SIGNOR-264588
DLGAP3	protein	O95886	UNIPROT	SHANK1	protein	Q9Y566	UNIPROT	up-regulates activity	relocalization			9606	BTO:0000938								28179641	YES			SHANK proteins are ‘master’ scaffolding proteins that tether and organize intermediate scaffolding proteins. They are located at excitatory synapses, where they are crucial for proper synaptic development and function. SAPAP proteins subsequently bind to the PDZ domain of members of the SHANK protein family. SHANK proteins then bind to the actin cytoskeleton and to Homer protein, which in turn in…	0.811	SIGNOR-264592
DLGAP1	protein	O14490	UNIPROT	SHANK2	protein	Q9UPX8	UNIPROT	up-regulates activity	relocalization			9606	BTO:0000938								28179641	YES			SHANK proteins are ‘master’ scaffolding proteins that tether and organize intermediate scaffolding proteins. They are located at excitatory synapses, where they are crucial for proper synaptic development and function. SAPAP proteins subsequently bind to the PDZ domain of members of the SHANK protein family. SHANK proteins then bind to the actin cytoskeleton and to Homer protein, which in turn in…	0.835	SIGNOR-264587
DLGAP3	protein	O95886	UNIPROT	SHANK2	protein	Q9UPX8	UNIPROT	up-regulates activity	relocalization			9606	BTO:0000938								28179641	YES			SHANK proteins are ‘master’ scaffolding proteins that tether and organize intermediate scaffolding proteins. They are located at excitatory synapses, where they are crucial for proper synaptic development and function. SAPAP proteins subsequently bind to the PDZ domain of members of the SHANK protein family. SHANK proteins then bind to the actin cytoskeleton and to Homer protein, which in turn in…	0.801	SIGNOR-264593
DLGAP1	protein	O14490	UNIPROT	SHANK1	protein	Q9Y566	UNIPROT	up-regulates activity	relocalization			9606	BTO:0000938								28179641	YES			SHANK proteins are ‘master’ scaffolding proteins that tether and organize intermediate scaffolding proteins. They are located at excitatory synapses, where they are crucial for proper synaptic development and function. SAPAP proteins subsequently bind to the PDZ domain of members of the SHANK protein family. SHANK proteins then bind to the actin cytoskeleton and to Homer protein, which in turn in…	0.86	SIGNOR-264586
SHANK3	protein	Q9BYB0	UNIPROT	GRIA2	protein	P42262	UNIPROT	up-regulates quantity	binding			9606	BTO:0000938								28179641	YES			SHANK proteins are ‘master’ scaffolding proteins that tether and organize intermediate scaffolding proteins. They are located at excitatory synapses, where they are crucial for proper synaptic development and function. SAPAP proteins subsequently bind to the PDZ domain of members of the SHANK protein family. SHANK proteins then bind to the actin cytoskeleton and to Homer protein, which in turn in…	0.2	SIGNOR-264602
TSPAN7	protein	P41732	UNIPROT	DRD2	protein	P14416	UNIPROT	down-regulates quantity	binding			9606	BTO:0000007								28223337	YES			Tetraspanin-7 (TSPAN7) is expressed to variable degrees in different tissues, with the highest level in the brain, and multiple mutations in TSPAN7 have been implicated in intellectual disability. Our results showed that TSPAN7 was associated with DRD2 and reduced its surface expression by enhancing DRD2 internalization.Finally, TSPAN7 negatively affects DRD2-mediated signaling.	0.249	SIGNOR-265557
CSMD1	protein	Q96PZ7	UNIPROT	C4B	protein	P0C0L5	UNIPROT	down-regulates quantity	binding			9606									28345259	YES			CUB and sushi multiple domains 1 (CSMD1) is a relatively poorly studied large transmembrane protein of 390 kDa composed of 14 N-terminal CUB domains interspersed with complement control protein (CCP) domains followed by 15 consecutive CCP domains. The active domains of CSMD1 were then identified in CCP17-21, which were shown to interact with C4b and C3b and present these complement proteins for d…	0.2	SIGNOR-265149
KIRREL3	protein	Q8IZU9	UNIPROT	DLG4	protein	P78352	UNIPROT	up-regulates activity	binding			10090	BTO:0004032								28381988	YES			We here report that, through its C-terminal PDZ domain-binding motif, Neph2 directly interacts with postsynaptic density (PSD)-95, an abundant excitatory postsynaptic scaffolding protein. Moreover, Neph2 protein is detected in the brain PSD fraction and interacts with PSD-95 in synaptosomal lysates. Functionally, loss of Neph2 in mice leads to age-specific defects in the synaptic connectivity of …	0.361	SIGNOR-269079
RORA	protein	P35398	UNIPROT	NTRK2	protein	Q16620	UNIPROT	up-regulates quantity by expression	transcriptional regulation												28608249	YES			Some genes which are directly regulated by RORA such as NLGN1 and NTRK2 have been shown to be associated with increased susceptibility to ASD (Correia et al. 2010; Ylisaukko-oja et al. 2005).	0.255	SIGNOR-265137
RORA	protein	P35398	UNIPROT	NLGN1	protein	Q8N2Q7	UNIPROT	up-regulates quantity by expression	transcriptional regulation												28608249	YES			Some genes which are directly regulated by RORA such as NLGN1 and NTRK2 have been shown to be associated with increased susceptibility to ASD (Correia et al. 2010; Ylisaukko-oja et al. 2005).	0.2	SIGNOR-265136
RIMS3	protein	Q9UJD0	UNIPROT	CACNA1D	protein	Q01668	UNIPROT	up-regulates activity	binding			9606	BTO:0005822								28642685	YES			Here, we report an interaction of the C2B domain of RIM2α and RIM3γ with the C-terminus of the pore-forming α-subunit of CaV1.3 channels (CaV1.3α1), which mediate stimulus-secretion coupling at the ribbon synapses of cochlear inner hair cells (IHCs). In conclusion, we propose that RIM2α and RIM3γ directly interact with the C-terminus of the pore-forming subunit of CaV1.3 Ca2+ channels and positiv…	0.2	SIGNOR-264357
RIMS2	protein	Q9UQ26	UNIPROT	CACNA1D	protein	Q01668	UNIPROT	up-regulates activity	binding			9606	BTO:0005822								28642685	YES			Here, we report an interaction of the C2B domain of RIM2α and RIM3γ with the C-terminus of the pore-forming α-subunit of CaV1.3 channels (CaV1.3α1), which mediate stimulus-secretion coupling at the ribbon synapses of cochlear inner hair cells (IHCs). In conclusion, we propose that RIM2α and RIM3γ directly interact with the C-terminus of the pore-forming subunit of CaV1.3 Ca2+ channels and positiv…	0.33	SIGNOR-264356
RIMS1	protein	Q86UR5	UNIPROT	CACNA1D	protein	Q01668	UNIPROT	up-regulates activity	binding			9606	BTO:0005822								28642685	YES			Here, we report an interaction of the C2B domain of RIM2α and RIM3γ with the C-terminus of the pore-forming α-subunit of CaV1.3 channels (CaV1.3α1), which mediate stimulus-secretion coupling at the ribbon synapses of cochlear inner hair cells (IHCs). In conclusion, we propose that RIM2α and RIM3γ directly interact with the C-terminus of the pore-forming subunit of CaV1.3 Ca2+ channels and positiv…	0.345	SIGNOR-264358
NFIB	protein	O00712	UNIPROT	NFIX	protein	Q14938	UNIPROT	up-regulates quantity	transcriptional regulation			10090									29106906	YES			We report that, in the absence of Nfia or Nfib, there is a marked reduction in the spinal cord expression of NFIX, and that NFIB can transcriptionally activate Nfix expression in vitro. These data demonstrate that NFIX is part of the downstream transcriptional program through which NFIA and NFIB coordinate gliogenesis within the spinal cord.	0.452	SIGNOR-268870
NFIA	protein	Q12857	UNIPROT	NFIX	protein	Q14938	UNIPROT	up-regulates quantity	transcriptional regulation			10090									29106906	YES			We report that, in the absence of Nfia or Nfib, there is a marked reduction in the spinal cord expression of NFIX, and that NFIB can transcriptionally activate Nfix expression in vitro. These data demonstrate that NFIX is part of the downstream transcriptional program through which NFIA and NFIB coordinate gliogenesis within the spinal cord.	0.2	SIGNOR-268871
PTCHD1	protein	Q96NR3	UNIPROT	DLG4	protein	P78352	UNIPROT	up-regulates quantity	binding			10090		BTO:0000142							29118110	YES			Using Western blotting, we validated our MS approach confirming the binding of Dgl4 (also known as PSD95) and VPS35 to the recombinant Ptchd1 C terminus. Endogenous DLG4 and VPS35 from membrane and soluble mouse brain fractions were recovered specifically on the GST fusion proteins containing the cytoplasmic but not the extracellular, negative control sequences of Ptchd1 (Fig. 5E). Binding of DLG…	0.2	SIGNOR-266652
TM9SF4	protein	Q92544	UNIPROT	MTOR	protein	P42345	UNIPROT	down-regulates activity	binding			9606	BTO:0000007								29125601	YES			TM9SF4 inhibited mTOR activity in HEK293 cells. Under nutrient starvation, TM9SF4 functions to facilitate mTOR inactivation, resulting in an enhanced autophagic flux, which serves to protect cells from apoptotic cell death.	0.2	SIGNOR-266703
KDM4C	protein	Q9H3R0	UNIPROT	AR	protein	P10275	UNIPROT	up-regulates activity	binding			9606	BTO:0001033								29207681	YES			JMJD2C was found to be co-localized with AR and LSD1 in the epithelium of prostate carcinoma and normal prostate cells. For the detailed mechanism, JMJD2C, AR and LSD1 assembled on the chromatin to remove the methyl groups from mono-, di- and trimethylated H3K9. Importantly, JMJD2C specifically removed the demethylation of the trimethyl H3K9 marks and modulated the transcriptional activity of AR.…	0.2	SIGNOR-263879
ANKRD11	protein	Q6UB99	UNIPROT	NTRK2	protein	Q16620	UNIPROT	up-regulates quantity by expression	transcriptional regulation			10090		BTO:0000142							29274743	YES			Ankrd11 knockdown decreases the levels of bdnf and Trkb mRNAs. Next, we examine whether ANKRD11 accesses the Trkb promoter in cortical neurons. We performed the chromatin immunoprecipitation assay (ChIP) using an ANKRD11 antibody followed by PCR to amplify the Trkb promoter region. We found that ANKRD11 binds to the Trkb promoter (Fig. 6E). As expected, the level of ANKRD11 binding was decreased …	0.2	SIGNOR-266731
PCDH19	protein	Q8TAB3	UNIPROT	GABRA4	protein	P48169	UNIPROT	up-regulates quantity by stabilization	binding			10116	BTO:0003102			SIGNOR-C327,SIGNOR-C326,SIGNOR-C333					29360992	YES			Here, we found that PCDH19 binds the alpha subunits of GABAAR and regulates its surface availability and currents in cultured hippocampal neurons. The PCDH19 gene (Xp22.1) encodes the cell-adhesion protein protocadherin-19 (PCDH19) and is responsible for a neurodevelopmental pathology characterized by female-limited epilepsy, cognitive impairment and autistic features, the pathogenic mechanisms o…	0.2	SIGNOR-267220
PCDH19	protein	Q8TAB3	UNIPROT	GABRA3	protein	P34903	UNIPROT	up-regulates quantity by stabilization	binding			10116	BTO:0003102			SIGNOR-C334					29360992	YES			Here, we found that PCDH19 binds the alpha subunits of GABAAR and regulates its surface availability and currents in cultured hippocampal neurons. The PCDH19 gene (Xp22.1) encodes the cell-adhesion protein protocadherin-19 (PCDH19) and is responsible for a neurodevelopmental pathology characterized by female-limited epilepsy, cognitive impairment and autistic features, the pathogenic mechanisms o…	0.2	SIGNOR-267222
IRF2BPL	protein	Q9H1B7	UNIPROT	CTNNB1	protein	P35222	UNIPROT	down-regulates quantity by destabilization	ubiquitination			9606	BTO:0000498								29374064	YES			FOXF2 directly bound the promoter of E3 ligase interferon regulatory factor 2-binding protein-like (IRF2BPL) and induced its transcriptional expression. IRF2BPL in turn interacted with β-catenin, increasing its ubiquitination and degradation.	0.2	SIGNOR-267153
ELAVL3	protein	Q14576	UNIPROT	ANK3	protein	Q12955	UNIPROT	down-regulates quantity	post transcriptional regulation			9606	BTO:0000938								29614249	YES			NElavl (composed of Elavl2, Elavl3, and Elavl4) proteins are the RNA-binding proteins that is specifically expressed in neurons, regulate the alternative splicing of target RNAs, and promote neuronal differentiation and maturation. Here, we found that the alternative splicing of AnkyrinG exon 34 was misregulated in the cerebella of Elavl3-/- mice. AnkyrinG is an essential factor for the formation…	0.243	SIGNOR-266861
MECP2	protein	P51608	UNIPROT	DEAF1	protein	O75398	UNIPROT	up-regulates activity	binding			10090	BTO:0000142								29636529	YES			We show that MeCP2 enhances Deaf1 binding to its HTR1A site and co-immunoprecipitates with Deaf1 in cells and brain tissue.To address the role of MeCP2 in HTR1A regulation in vivo, mice with conditional knockout of MeCP2 in adult 5-HT neurons (MeCP2 cKO) were generated. These mice exhibited increased 5-HT1A autoreceptor levels and function, consistent with MeCP2 enhancement of Deaf1 repression in…	0.2	SIGNOR-269063
KDM6A	protein	O15550	UNIPROT	ZBTB16	protein	Q05516	UNIPROT	up-regulates quantity by expression	transcriptional regulation			9606									29736013	YES			UTX catalytic activity has been reported to upregulate expression of the master transcription factor PLZF and to modulate superenhancer accessibility in invariant natural killer T cells.	0.311	SIGNOR-260038
KDM6A	protein	O15550	UNIPROT	ERG	protein	P11308	UNIPROT	down-regulates quantity by repression	transcriptional regulation			9606									29736013	YES			Our findings reveal a dual role for UTX in suppressing acute myeloid leukaemia via repression of oncogenic ETS and upregulation of tumor suppressive GATA programs. several ETS transcription factors, including Elf4, Etv6, Erg, Fli1, Ets2, Spi1 and Elk3 were upregulated immediately after Utx loss in the preleukaemic phase	0.2	SIGNOR-260033
CLN8	protein	Q9UBY8	UNIPROT	PPP2CA	protein	P67775	UNIPROT	up-regulates activity	binding			9606	BTO:0000007								30453012	YES			CLN8 interacts with ceramide binding proteins PP2A and I2PP2A. We showed that the phosphorylation levels of several substrates of PP2A, namely Akt, S6 kinase, and GSK3β, were decreased in CLN8 disease patient fibroblasts. This reduction can be reversed by inhibiting PP2A phosphatase activity with cantharidin, suggesting a higher PP2A activity in CLN8-deficient cells. The phosphorylation levels of…	0.2	SIGNOR-265583
CLN8	protein	Q9UBY8	UNIPROT	SET	protein	Q01105	UNIPROT	down-regulates activity	binding			9606	BTO:0000007								30453012	YES			CLN8 interacts with ceramide binding proteins PP2A and I2PP2A. We showed that the phosphorylation levels of several substrates of PP2A, namely Akt, S6 kinase, and GSK3β, were decreased in CLN8 disease patient fibroblasts. This reduction can be reversed by inhibiting PP2A phosphatase activity with cantharidin, suggesting a higher PP2A activity in CLN8-deficient cells. The phosphorylation levels of…	0.2	SIGNOR-265584
KDM5C	protein	P41229	UNIPROT	PTEN	protein	P60484	UNIPROT	down-regulates quantity by repression	transcriptional regulation			9606									30921702	NO			KDM5C performs its oncogenic function by suppressing PTEN epigenetically.	0.319	SIGNOR-264312
BRD4	protein	O60885	UNIPROT	KDM5C	protein	P41229	UNIPROT	up-regulates quantity by expression	transcriptional regulation			9606									30921702	NO			Â KDM5C was transcriptionally upregulated by bromodomain-containing protein 4 (BRD4), and knockdown KDM5C sensitized the therapeutic effects of CRPC cells to the bromodomain and extraterminal (BET) inhibitor.Â	0.322	SIGNOR-264311
ADORA3	protein	P0DMS8	UNIPROT	GNAI1	protein	P63096	UNIPROT	up-regulates activity	binding			9606	BTO:0002524								31160049	YES			Here we systematically quantified ligand-induced interactions between 148 GPCRs and all 11 unique G alpha subunit C-termini. For each receptor, we probed chimeric G alpha subunit activation via a transforming growth factor-alpha (TGF alpha) shedding response in HEK293 cells lacking endogenous Gq/11- and G12/13- signaling. | We defined positive coupling if any member of the subfamily scored LogRAi…	0.464	SIGNOR-256671
OXTR	protein	P30559	UNIPROT	GNAI1	protein	P63096	UNIPROT	up-regulates activity	binding			9606	BTO:0002524								31160049	YES			Here we systematically quantified ligand-induced interactions between 148 GPCRs and all 11 unique G alpha subunit C-termini. For each receptor, we probed chimeric G alpha subunit activation via a transforming growth factor-alpha (TGF alpha) shedding response in HEK293 cells lacking endogenous Gq/11- and G12/13- signaling. | We defined positive coupling if any member of the subfamily scored LogRAi…	0.451	SIGNOR-257065
DRD1	protein	P21728	UNIPROT	GNAI1	protein	P63096	UNIPROT	up-regulates activity	binding			9606	BTO:0002524								31160049	YES			Here we systematically quantified ligand-induced interactions between 148 GPCRs and all 11 unique G alpha subunit C-termini. For each receptor, we probed chimeric G alpha subunit activation via a transforming growth factor-alpha (TGF alpha) shedding response in HEK293 cells lacking endogenous Gq/11- and G12/13- signaling. | We defined positive coupling if any member of the subfamily scored LogRAi…	0.288	SIGNOR-257068
HTR1B	protein	P28222	UNIPROT	GNAI1	protein	P63096	UNIPROT	up-regulates activity	binding			9606	BTO:0002524								31160049	YES			Here we systematically quantified ligand-induced interactions between 148 GPCRs and all 11 unique G alpha subunit C-termini. For each receptor, we probed chimeric G alpha subunit activation via a transforming growth factor-alpha (TGF alpha) shedding response in HEK293 cells lacking endogenous Gq/11- and G12/13- signaling. | We defined positive coupling if any member of the subfamily scored LogRAi…	0.469	SIGNOR-256720
OXTR	protein	P30559	UNIPROT	GNAS	protein	Q5JWF2	UNIPROT	up-regulates activity	binding			9606									31160049	YES			Here we systematically quantified ligand-induced interactions between 148 GPCRs and all 11 unique G alpha subunit C-termini. For each receptor, we probed chimeric G alpha subunit activation via a transforming growth factor-alpha (TGF alpha) shedding response in HEK293 cells lacking endogenous Gq/11- and G12/13- signaling. | We defined positive coupling if any member of the subfamily scored LogRAi…	0.437	SIGNOR-256793
DRD2	protein	P14416	UNIPROT	GNAI1	protein	P63096	UNIPROT	up-regulates activity	binding			9606									31160049	YES			Here we systematically quantified ligand-induced interactions between 148 GPCRs and all 11 unique G alpha subunit C-termini. For each receptor, we probed chimeric G alpha subunit activation via a transforming growth factor-alpha (TGF alpha) shedding response in HEK293 cells lacking endogenous Gq/11- and G12/13- signaling. | We defined positive coupling if any member of the subfamily scored LogRAi…	0.483	SIGNOR-256701
CHRM3	protein	P20309	UNIPROT	GNAI1	protein	P63096	UNIPROT	up-regulates activity	binding			9606	BTO:0002524								31160049	YES			Here we systematically quantified ligand-induced interactions between 148 GPCRs and all 11 unique G alpha subunit C-termini. For each receptor, we probed chimeric G alpha subunit activation via a transforming growth factor-alpha (TGF alpha) shedding response in HEK293 cells lacking endogenous Gq/11- and G12/13- signaling. | We defined positive coupling if any member of the subfamily scored LogRAi…	0.264	SIGNOR-256739
CNR1	protein	P21554	UNIPROT	GNAI1	protein	P63096	UNIPROT	up-regulates activity	binding			9606	BTO:0002524								31160049	YES			Here we systematically quantified ligand-induced interactions between 148 GPCRs and all 11 unique G alpha subunit C-termini. For each receptor, we probed chimeric G alpha subunit activation via a transforming growth factor-alpha (TGF alpha) shedding response in HEK293 cells lacking endogenous Gq/11- and G12/13- signaling. | We defined positive coupling if any member of the subfamily scored LogRAi…	0.56	SIGNOR-256724
ADORA2A	protein	P29274	UNIPROT	GNAS	protein	Q5JWF2	UNIPROT	up-regulates activity	binding			9606	BTO:0002524								31160049	YES			Here we systematically quantified ligand-induced interactions between 148 GPCRs and all 11 unique G alpha subunit C-termini. For each receptor, we probed chimeric G alpha subunit activation via a transforming growth factor-alpha (TGF alpha) shedding response in HEK293 cells lacking endogenous Gq/11- and G12/13- signaling. | We defined positive coupling if any member of the subfamily scored LogRAi…	0.301	SIGNOR-256766
AVPR1B	protein	P47901	UNIPROT	GNAI1	protein	P63096	UNIPROT	up-regulates activity	binding			9606	BTO:0002524								31160049	YES			Here we systematically quantified ligand-induced interactions between 148 GPCRs and all 11 unique G alpha subunit C-termini. For each receptor, we probed chimeric G alpha subunit activation via a transforming growth factor-alpha (TGF alpha) shedding response in HEK293 cells lacking endogenous Gq/11- and G12/13- signaling. | We defined positive coupling if any member of the subfamily scored LogRAi…	0.274	SIGNOR-257063
ADORA2A	protein	P29274	UNIPROT	GNAI1	protein	P63096	UNIPROT	up-regulates activity	binding			9606									31160049	YES			Here we systematically quantified ligand-induced interactions between 148 GPCRs and all 11 unique G alpha subunit C-termini. For each receptor, we probed chimeric G alpha subunit activation via a transforming growth factor-alpha (TGF alpha) shedding response in HEK293 cells lacking endogenous Gq/11- and G12/13- signaling. | We defined positive coupling if any member of the subfamily scored LogRAi…	0.278	SIGNOR-257038
AVPR1A	protein	P37288	UNIPROT	GNAS	protein	Q5JWF2	UNIPROT	up-regulates activity	binding			9606	BTO:0002524								31160049	YES			Here we systematically quantified ligand-induced interactions between 148 GPCRs and all 11 unique G alpha subunit C-termini. For each receptor, we probed chimeric G alpha subunit activation via a transforming growth factor-alpha (TGF alpha) shedding response in HEK293 cells lacking endogenous Gq/11- and G12/13- signaling. | We defined positive coupling if any member of the subfamily scored LogRAi…	0.444	SIGNOR-256805
AVPR1B	protein	P47901	UNIPROT	GNAS	protein	Q5JWF2	UNIPROT	up-regulates activity	binding			9606	BTO:0002524								31160049	YES			Here we systematically quantified ligand-induced interactions between 148 GPCRs and all 11 unique G alpha subunit C-termini. For each receptor, we probed chimeric G alpha subunit activation via a transforming growth factor-alpha (TGF alpha) shedding response in HEK293 cells lacking endogenous Gq/11- and G12/13- signaling. | We defined positive coupling if any member of the subfamily scored LogRAi…	0.438	SIGNOR-256791
DRD3	protein	P35462	UNIPROT	GNAI1	protein	P63096	UNIPROT	up-regulates activity	binding			9606	BTO:0002524								31160049	YES			Here we systematically quantified ligand-induced interactions between 148 GPCRs and all 11 unique G alpha subunit C-termini. For each receptor, we probed chimeric G alpha subunit activation via a transforming growth factor-alpha (TGF alpha) shedding response in HEK293 cells lacking endogenous Gq/11- and G12/13- signaling. | We defined positive coupling if any member of the subfamily scored LogRAi…	0.566	SIGNOR-256702
DRD1	protein	P21728	UNIPROT	GNAS	protein	Q5JWF2	UNIPROT	up-regulates activity	binding			9606	BTO:0002524								31160049	YES			Here we systematically quantified ligand-induced interactions between 148 GPCRs and all 11 unique G alpha subunit C-termini. For each receptor, we probed chimeric G alpha subunit activation via a transforming growth factor-alpha (TGF alpha) shedding response in HEK293 cells lacking endogenous Gq/11- and G12/13- signaling. | We defined positive coupling if any member of the subfamily scored LogRAi…	0.497	SIGNOR-256796
CUL3	protein	Q13618	UNIPROT	LZTR1	protein	Q8N653	UNIPROT	up-regulates activity	binding			9606	BTO:0000007								31337872	YES			Leucine zipper-like transcriptional regulator 1 (LZTR1) encodes a member of the BTB-Kelch superfamily, which interacts with the Cullin3 (CUL3)-based E3 ubiquitin ligase complex.	0.266	SIGNOR-269070
ADNP	protein	Q9H2P0	UNIPROT	CTCF	protein	P49711	UNIPROT	down-regulates activity	relocalization			10090	BTO:0001086		SIGNOR-C407						31491387	YES			These results argue against the simultaneous binding of CTCF and ADNP to the same genomic loci. Instead, they support a model in which ADNP counteracts stable association of CTCF with DNA at over 15,000 binding sites in the mouse genome.	0.205	SIGNOR-266755
GFAP	protein	P14136	UNIPROT	ACTB	protein	P60709	UNIPROT	up-regulates quantity	binding			9606	BTO:0000099								31626364	YES			GFAP is the major cytoskeletal element and scaffold of astrocytes In astrocytes, GFAP has close interaction with F-actin molecularly and functionally.	0.346	SIGNOR-269271
SATB2	protein	Q9UPW6	UNIPROT	NR4A2	protein	P43354	UNIPROT	down-regulates quantity	transcriptional regulation			9606									31666685	YES			Satb2 represses the transcription of Nr4a2. The misexpression of Nr4a2 together with Ctip2 induces expression of SubC-specific genes in wild-type Rsp, and simultaneous knockdown of these two genes in Rsp Satb2-mutant cells prevents their fate transition to SubC identity. Thus, Satb2 serves as a determinant gene in the Rsp regionalization by repressing Nr4a2 and Ctip2 during cortical development	0.279	SIGNOR-268930
KDM5C	protein	P41229	UNIPROT	SYN1	protein	P17600	UNIPROT	down-regulates quantity by repression	transcriptional regulation			10090									31691806	NO			The KDM5C decrease was associated with a lack of repression of downstream target genes Scn2a, Syn1 and Bdnf in the embryonic brain of Arx-null mice.	0.321	SIGNOR-264314
KDM5C	protein	P41229	UNIPROT	SCN2A	protein	Q99250	UNIPROT	down-regulates quantity by repression	transcriptional regulation			10090									31691806	NO			The KDM5C decrease was associated with a lack of repression of downstream target genes Scn2a, Syn1 and Bdnf in the embryonic brain of Arx-null mice.	0.307	SIGNOR-264313
GRIP1	protein	Q9Y3R0	UNIPROT	KIF5C	protein	O60282	UNIPROT	up-regulates activity	binding			9606		BTO:0000142							31757889	YES			HAP1 and GRIP1 are kinesin-1 adaptors that have been implicated individually in the transport of vesicular cargoes in the dendrites of neurons. We find that HAP1a and GRIP1 form a protein complex in the brain, and co-operate to activate the kinesin-1 subunit KIF5C in vitro	0.309	SIGNOR-264061
DOCK4	protein	Q8N1I0	UNIPROT	RAC1	protein	P63000	UNIPROT	up-regulates activity	guanine nucleotide exchange factor			10090	BTO:0001976								32009906	YES			DOCK4 (dedicator for cytokinesis 4), a guanine nucleotide exchange factor (GEF) for the small GTPase Rac1, is one of few genes that are associated with both ASD and dyslexia.	0.582	SIGNOR-266823
FMR1	protein	Q06787	UNIPROT	DLG4	protein	P78352	UNIPROT	up-regulates quantity	post transcriptional regulation			10090		BTO:0000142							32118033	YES			These results point toward a novel mechanism by which FUS targets neuronal mRNA and given that these PSD-95 and Shank1 3'-UTR G quadruplex structures are also targeted by the fragile X mental retardation protein (FMRP), they raise the possibility that FUS and FMRP might work together to regulate the translation of these neuronal mRNA targets.	0.447	SIGNOR-262108
FMR1	protein	Q06787	UNIPROT	SHANK1	protein	Q9Y566	UNIPROT	up-regulates quantity	post transcriptional regulation			10090									32118033	YES			These results point toward a novel mechanism by which FUS targets neuronal mRNA and given that these PSD-95 and Shank1 3'-UTR G quadruplex structures are also targeted by the fragile X mental retardation protein (FMRP), they raise the possibility that FUS and FMRP might work together to regulate the translation of these neuronal mRNA targets.	0.376	SIGNOR-262109
PREX1	protein	Q8TCU6	UNIPROT	RAC1	protein	P63000	UNIPROT	up-regulates activity	guanine nucleotide exchange factor			9606	BTO:0000007								32203420	YES			We therefore developed a screening-compatible live-cell imaging assay, using FRET-based biosensors for the prototype GTPases RHOA, RAC1 and CDC4215,19,20 (Extended Data Fig. 2 and Supplementary Note 1)|We found catalytic activities for 45/75 RhoGEFs and 48/63 RhoGAPs| Our data thus not only reveal extensive promiscuity among regulators, but also that the inactivating RhoGAPs are less selective th…	0.719	SIGNOR-260569
TRIO	protein	O75962	UNIPROT	RAC1	protein	P63000	UNIPROT	up-regulates activity	guanine nucleotide exchange factor			9606									32203420	YES			We therefore developed a screening-compatible live-cell imaging assay, using FRET-based biosensors for the prototype GTPases RHOA, RAC1 and CDC4215,19,20 (Extended Data Fig. 2 and Supplementary Note 1)|We found catalytic activities for 45/75 RhoGEFs and 48/63 RhoGAPs| Our data thus not only reveal extensive promiscuity among regulators, but also that the inactivating RhoGAPs are less selective th…	0.714	SIGNOR-260579
ARHGEF10	protein	O15013	UNIPROT	RAC1	protein	P63000	UNIPROT	up-regulates activity	guanine nucleotide exchange factor			9606	BTO:0000007								32203420	YES			We therefore developed a screening-compatible live-cell imaging assay, using FRET-based biosensors for the prototype GTPases RHOA, RAC1 and CDC4215,19,20 (Extended Data Fig. 2 and Supplementary Note 1)|We found catalytic activities for 45/75 RhoGEFs and 48/63 RhoGAPs| Our data thus not only reveal extensive promiscuity among regulators, but also that the inactivating RhoGAPs are less selective th…	0.441	SIGNOR-260536
MYO9B	protein	Q13459	UNIPROT	RAC1	protein	P63000	UNIPROT	down-regulates activity	gtpase-activating protein			9606	BTO:0000007								32203420	YES			We therefore developed a screening-compatible live-cell imaging assay, using FRET-based biosensors for the prototype GTPases RHOA, RAC1 and CDC4215,19,20 (Extended Data Fig. 2 and Supplementary Note 1)|We found catalytic activities for 45/75 RhoGEFs and 48/63 RhoGAPs| Our data thus not only reveal extensive promiscuity among regulators, but also that the inactivating RhoGAPs are less selective th…	0.539	SIGNOR-260510
MAPK3	protein	P27361	UNIPROT	BRD4	protein	O60885	UNIPROT	down-regulates activity				9606									32482868	YES			The MYC stabilizing kinase, ERK1, regulates MYC levels directly and indirectly by inhibiting BRD4 kinase activity.	0.311	SIGNOR-262048
ADNP	protein	Q9H2P0	UNIPROT	CTNNB1	protein	P35222	UNIPROT	up-regulates quantity by stabilization	binding			9606	BTO:0000007								32533114	YES			Here, we show that ADNP is required for neural induction and differentiation by enhancing Wnt signaling. Mechanistically, ADNP functions to stabilize β-Catenin through binding to its armadillo domain which prevents its association with key components of the degradation complex: Axin and APC.	0.241	SIGNOR-266756
BRD4	protein	O60885	UNIPROT	EP300	protein	Q09472	UNIPROT	up-regulates activity	binding			9606									32544088	YES			In this study, we explored the role of Brd4 and its interaction with the p300 acetyltransferase in the regulation of Nox4 and the in vivo efficacy of a BET inhibitor to reverse established age-associated lung fibrosis. |Together, these studies suggest that Brd4 enhances p300-mediated histone acetylation.	0.436	SIGNOR-262064
ASXL3	protein	Q9C0F0	UNIPROT	BRD4	protein	O60885	UNIPROT	up-regulates activity	binding			9606	BTO:0000189								32669118	YES			We report a critical link between BAP1 complex and BRD4, which is bridged by the physical interaction between ASXL3 and BRD4 in an SCLC subtype (SCLC-A), which expresses a high level of ASCL1. We further showed that ASXL3 functions as an adaptor protein, which directly interacts with BRD4's extra-terminal (ET) domain via a novel BRD4 binding motif (BBM), and maintains chromatin occupancy of BRD4 …	0.2	SIGNOR-266762
MYH9	protein	P35579	UNIPROT	CTNNB1	protein	P35222	UNIPROT	up-regulates quantity by expression	transcriptional regulation			9606	BTO:0004953								32685004	YES			Nuclear MYH9 bound to the CTNNB1 promoter through its DNA-binding domain, and interacted with myosin light chain 9, β-actin and RNA polymerase II to promote CTNNB1 transcription, which conferred resistance to anoikis in GC cells in vitro and in vivo.	0.269	SIGNOR-269284
HECTD4	protein	Q9Y4D8	UNIPROT	AR	protein	P10275	UNIPROT	down-regulates quantity by destabilization	ubiquitination			9606	BTO:0001321								32814769	YES			We identified several E3 ligases as strong candidates responsible for AR and MYC protein loss as HECTD4, MYCBP2, and TRIM49. HECTD4 and MYCBP2 target AR and MYC for degradation while TRIM49 appears to promote AR and MYC stability. We have shown that these E3 ligases in turn are directly regulated by MYC. MYC in turn represses the expression of ubiquitin ligases, HECTD4 and MYCBP2 that promote AR …	0.2	SIGNOR-267148
MKX	protein	Q8IYA7	UNIPROT	SOX5	protein	P35711	UNIPROT	up-regulates quantity by expression	transcriptional regulation			9606		BTO:0001592							33115953	YES			MKX is a meniscus-enriched transcription factor. In human meniscus cells, MKX regulates the expression of meniscus marker genes, OA-related genes, and other transcription factors, including Scleraxis (SCX), SRY Box 5 (SOX5), and Runt domain-related transcription factor 2 (RUNX2).	0.285	SIGNOR-267214
DIP2A	protein	Q14689	UNIPROT	SOD1	protein	P00441	UNIPROT	up-regulates activity	binding			10090	BTO:0000142								33781892	YES			DIP2a is associated with SOD in the mitochondria of mouse brain. DIP2a knockout inhibited SOD activity. In this paper, we analyzed the interacting proteins of DIP2A by mass spectrum analysis and found that DIP2A was correlated with superoxide dismutase (SOD), SOD1 and SOD2. Knockout of DIP2A decreased SOD activity and increased the level of ROS in the mouse brain.	0.2	SIGNOR-266591
KIRREL3	protein	Q8IZU9	UNIPROT	CASK	protein	O14936	UNIPROT	up-regulates activity	binding			9606		BTO:0000232							33853164	YES			A Missense De Novo Variant in the CASK-interactor KIRREL3 Gene Leading to Neurodevelopmental Disorder with Mild Cerebellar Hypoplasia. KIRREL3 is a gene important for the central nervous system development-in particular for the process of neuronal migration, axonal fasciculation, and synaptogenesis-and colocalizes and cooperates in neurons with CASK gene.	0.458	SIGNOR-269078
NR2F1	protein	P10589	UNIPROT	PCDH19	protein	Q8TAB3	UNIPROT	up-regulates quantity by expression	transcriptional regulation			10090		BTO:0000142							34215582	YES			We demonstrated that high expression of COUP-TFI induces MEC cell fate and protocadherin 19 expression. We next demonstrated that COUP-TFI is able to directly bind to a conserved Sp1/COUP-TFI binding site in the Pcdh19 promoter region by chromatin immunoprecipitation (ChIP) (Fig. 6, E and F).	0.2	SIGNOR-267223
ASH1L	protein	Q9NR48	UNIPROT	NTRK2	protein	Q16620	UNIPROT	up-regulates quantity by expression	transcriptional regulation			9606	BTO:0000938								35210569	YES			Depletion of ASH1L decreases neurite outgrowth and decreases expression of the gene encoding the neurotrophin receptor TrkB whose signaling pathway is linked to neuronal morphogenesis.	0.2	SIGNOR-269058
NR1D1	protein	P20393	UNIPROT	OPHN1	protein	O60890	UNIPROT	up-regulates activity	binding			9606	BTO:0000132								35267019	YES			Rev-erbα regulates OPHN-1-mediated RhoA/ERM signalling in platelets., The results of the co-immunoprecipitation revealed that Rev-erbα coimmunoprecipitated with OPHN-1 in both mouse and human platelets and this interaction significantly increased upon stimulation with agonist U46619.	0.2	SIGNOR-268428
CTTNBP2	protein	Q8WZ74	UNIPROT	SHANK3	protein	Q9BYB0	UNIPROT	up-regulates activity	binding			9606	BTO:0000938								35562389	YES			Synaptopathy, a key feature of autism spectrum disorders (ASD), is likely relevant to the impaired phase separation and/or transition of ASD-linked synaptic proteins. Here, we report that LLPS and zinc-induced liquid-to-gel phase transition regulate the synaptic distribution and protein-protein interaction of cortactin-binding protein 2 (CTTNBP2), an ASD-linked protein. CTTNBP2 forms self-assembl…	0.2	SIGNOR-269702
