# Supplementary material for: Curation of causal interactions mediated by genes associated with autism accelerates the understanding of gene-phenotype relationships underlying neurodevelopmental disorders
Source: Mol Psychiatry. 2023 Dec 15;29(1):186–96. doi: 10.1038/s41380-023-02317-3 (PMC11078740; doi:10.1038/s41380-023-02317-3)
Supplement: Supplementary file 4 — Supplementary Table S3 [file 41380_2023_2317_MOESM4_ESM.xlsx]

## Sheet: Figure 2, KEGG enrichment
KEGG Enrichment analysis of the Network displayed in Figure 2
query	significant	p_value	term_size	query_size	intersection_size	precision	recall	term_id	source	term_name	effective_domain_size	source_order
query_1	TRUE	1.67881e-15	67	210	21	0.1	0.313433	KEGG:04720	KEGG	Long-term potentiation	8161	344
query_1	TRUE	1.41147e-14	114	210	25	0.119048	0.219298	KEGG:04724	KEGG	Glutamatergic synapse	8161	348
query_1	TRUE	5.59199e-13	132	210	25	0.119048	0.189394	KEGG:04728	KEGG	Dopaminergic synapse	8161	352
query_1	TRUE	7.48088e-11	97	210	20	0.0952381	0.206186	KEGG:04713	KEGG	Circadian entrainment	8161	342
query_1	TRUE	7.74035e-11	239	210	30	0.142857	0.125523	KEGG:04020	KEGG	Calcium signaling pathway	8161	245
query_1	TRUE	7.97732e-11	223	210	29	0.138095	0.130045	KEGG:04024	KEGG	cAMP signaling pathway	8161	247
query_1	TRUE	2.06278e-10	59	210	16	0.0761905	0.271186	KEGG:04730	KEGG	Long-term depression	8161	353
query_1	TRUE	2.18091e-10	69	210	17	0.0809524	0.246377	KEGG:05031	KEGG	Amphetamine addiction	8161	412
query_1	TRUE	1.5171e-09	113	210	20	0.0952381	0.176991	KEGG:04725	KEGG	Cholinergic synapse	8161	349
query_1	TRUE	4.61716e-09	210	210	26	0.12381	0.12381	KEGG:04015	KEGG	Rap1 signaling pathway	8161	243
query_1	TRUE	9.89572e-09	86	210	17	0.0809524	0.197674	KEGG:04911	KEGG	Insulin secretion	8161	361
query_1	TRUE	1.07161e-08	154	210	22	0.104762	0.142857	KEGG:04921	KEGG	Oxytocin signaling pathway	8161	371
query_1	TRUE	4.58149e-08	121	210	19	0.0904762	0.157025	KEGG:04919	KEGG	Thyroid hormone signaling pathway	8161	369
query_1	TRUE	1.41417e-07	101	210	17	0.0809524	0.168317	KEGG:04916	KEGG	Melanogenesis	8161	366
query_1	TRUE	7.34862e-07	98	210	16	0.0761905	0.163265	KEGG:04925	KEGG	Aldosterone synthesis and secretion	8161	375
query_1	TRUE	1.45565e-06	76	210	14	0.0666667	0.184211	KEGG:04971	KEGG	Gastric acid secretion	8161	395
query_1	TRUE	1.5162e-06	148	210	19	0.0904762	0.128378	KEGG:04723	KEGG	Retrograde endocannabinoid signaling	8161	347
query_1	TRUE	1.86592e-06	134	210	18	0.0857143	0.134328	KEGG:04270	KEGG	Vascular smooth muscle contraction	8161	292
query_1	TRUE	5.3676e-06	112	210	16	0.0761905	0.142857	KEGG:04726	KEGG	Serotonergic synapse	8161	350
query_1	TRUE	5.57901e-06	71	210	13	0.0619048	0.183099	KEGG:04520	KEGG	Adherens junction	8161	310
query_1	TRUE	7.44905e-06	49	210	11	0.052381	0.22449	KEGG:05030	KEGG	Cocaine addiction	8161	411
query_1	TRUE	1.37023e-05	205	210	21	0.1	0.102439	KEGG:05205	KEGG	Proteoglycans in cancer	8161	450
query_1	TRUE	1.4599e-05	120	210	16	0.0761905	0.133333	KEGG:04935	KEGG	Growth hormone synthesis, secretion and action	8161	385
query_1	TRUE	2.26141e-05	211	210	21	0.1	0.0995261	KEGG:05207	KEGG	Chemical carcinogenesis - receptor activation	8161	452
query_1	TRUE	4.67003e-05	147	210	17	0.0809524	0.115646	KEGG:04072	KEGG	Phospholipase D signaling pathway	8161	256
query_1	TRUE	7.76043e-05	170	210	18	0.0857143	0.105882	KEGG:04310	KEGG	Wnt signaling pathway	8161	293
query_1	TRUE	7.83966e-05	88	210	13	0.0619048	0.147727	KEGG:04540	KEGG	Gap junction	8161	312
query_1	TRUE	8.3649e-05	153	210	17	0.0809524	0.111111	KEGG:04934	KEGG	Cushing syndrome	8161	384
query_1	TRUE	8.97482e-05	89	210	13	0.0619048	0.146067	KEGG:04727	KEGG	GABAergic synapse	8161	351
query_1	TRUE	9.19153e-05	154	210	17	0.0809524	0.11039	KEGG:04261	KEGG	Adrenergic signaling in cardiomyocytes	8161	291
query_1	TRUE	0.000100581	105	210	14	0.0666667	0.133333	KEGG:04928	KEGG	Parathyroid hormone synthesis, secretion and action	8161	378
query_1	TRUE	0.000102549	90	210	13	0.0619048	0.144444	KEGG:04970	KEGG	Salivary secretion	8161	394
query_1	TRUE	0.000136282	40	210	9	0.0428571	0.225	KEGG:05033	KEGG	Nicotine addiction	8161	414
query_1	TRUE	0.000151318	93	210	13	0.0619048	0.139785	KEGG:04912	KEGG	GnRH signaling pathway	8161	362
query_1	TRUE	0.000198103	181	210	18	0.0857143	0.0994475	KEGG:04360	KEGG	Axon guidance	8161	299
query_1	TRUE	0.000248169	97	210	13	0.0619048	0.134021	KEGG:05215	KEGG	Prostate cancer	8161	459
query_1	TRUE	0.000268337	166	210	17	0.0809524	0.10241	KEGG:05225	KEGG	Hepatocellular carcinoma	8161	469
query_1	TRUE	0.000268337	166	210	17	0.0809524	0.10241	KEGG:04022	KEGG	cGMP-PKG signaling pathway	8161	246
query_1	TRUE	0.000377937	529	210	33	0.157143	0.0623819	KEGG:05200	KEGG	Pathways in cancer	8161	446
query_1	TRUE	0.000424868	153	210	16	0.0761905	0.104575	KEGG:04514	KEGG	Cell adhesion molecules	8161	309
query_1	TRUE	0.000505204	155	210	16	0.0761905	0.103226	KEGG:04150	KEGG	mTOR signaling pathway	8161	278
query_1	TRUE	0.000696492	75	210	11	0.052381	0.146667	KEGG:05214	KEGG	Glioma	8161	458
query_1	TRUE	0.000796126	142	210	15	0.0714286	0.105634	KEGG:05017	KEGG	Spinocerebellar ataxia	8161	408
query_1	TRUE	0.000894922	474	210	30	0.142857	0.0632911	KEGG:05022	KEGG	Pathways of neurodegeneration - multiple diseases	8161	410
query_1	TRUE	0.00117422	79	210	11	0.052381	0.139241	KEGG:01521	KEGG	EGFR tyrosine kinase inhibitor resistance	8161	195
query_1	TRUE	0.00122688	147	210	15	0.0714286	0.102041	KEGG:05224	KEGG	Breast cancer	8161	468
query_1	TRUE	0.00221871	69	210	10	0.047619	0.144928	KEGG:04924	KEGG	Renin secretion	8161	374
query_1	TRUE	0.00273118	138	210	14	0.0666667	0.101449	KEGG:04371	KEGG	Apelin signaling pathway	8161	302
query_1	TRUE	0.00378826	89	210	11	0.052381	0.123596	KEGG:05032	KEGG	Morphine addiction	8161	413
query_1	TRUE	0.00490315	294	210	21	0.1	0.0714286	KEGG:04010	KEGG	MAPK signaling pathway	8161	238
query_1	TRUE	0.00495285	185	210	16	0.0761905	0.0864865	KEGG:05034	KEGG	Alcoholism	8161	415
query_1	TRUE	0.00512757	366	210	24	0.114286	0.0655738	KEGG:04080	KEGG	Neuroactive ligand-receptor interaction	8161	258
query_1	TRUE	0.00607216	129	210	13	0.0619048	0.100775	KEGG:04114	KEGG	Oocyte meiosis	8161	263
query_1	TRUE	0.00740111	234	210	18	0.0857143	0.0769231	KEGG:04014	KEGG	Ras signaling pathway	8161	242
query_1	TRUE	0.00803599	64	210	9	0.0428571	0.140625	KEGG:04929	KEGG	GnRH secretion	8161	379
query_1	TRUE	0.00949197	98	210	11	0.052381	0.112245	KEGG:04750	KEGG	Inflammatory mediator regulation of TRP channels	8161	358
query_1	TRUE	0.0125863	101	210	11	0.052381	0.108911	KEGG:04972	KEGG	Pancreatic secretion	8161	396
query_1	TRUE	0.0128737	84	210	10	0.047619	0.119048	KEGG:04012	KEGG	ErbB signaling pathway	8161	240
query_1	TRUE	0.0131546	68	210	9	0.0428571	0.132353	KEGG:05211	KEGG	Renal cell carcinoma	8161	455
query_1	TRUE	0.0145547	202	210	16	0.0761905	0.0792079	KEGG:04510	KEGG	Focal adhesion	8161	307
query_1	TRUE	0.0212002	89	210	10	0.047619	0.11236	KEGG:04211	KEGG	Longevity regulating pathway	8161	282
query_1	TRUE	0.0253855	109	210	11	0.052381	0.100917	KEGG:04066	KEGG	HIF-1 signaling pathway	8161	252
query_1	TRUE	0.0368408	95	210	10	0.047619	0.105263	KEGG:01522	KEGG	Endocrine resistance	8161	196
query_1	TRUE	0.0368408	95	210	10	0.047619	0.105263	KEGG:05414	KEGG	Dilated cardiomyopathy	8161	484
query_1	TRUE	0.0466257	223	210	16	0.0761905	0.0717489	KEGG:05163	KEGG	Human cytomegalovirus infection	8161	437
query_1	TRUE	0.0475554	34	210	6	0.0285714	0.176471	KEGG:04710	KEGG	Circadian rhythm	8161	339

## Sheet: Communities, members
community_num	community_members
community_1	PRKCA, MAPK3, PPM1D, PRKD1, PRKCB, PPP2R1B, RPS6KA3, EP300, DDX3X, BRD4, SET, SYN1, PPP2CA, SETBP1, GRM5, KDM5C, CLN8, ASXL3, ATP1A1, KCNMA1, GTF2I, NCOA1, LRP1, ANXA1, CIC, HMGN1, EIF4E, CACNA1C, RGS7, DLX3, EEF1A2, CARD11, GRIN1, RPS6KA2, PAX5
community_2	DVL3, RAI1, CDH10, TRIM33, PTK7, CSNK1E, FHIT, BTRC, CDH22, CTNNB1, SOX6, CDH11, IRF2BPL, TBL1X, CTNNA3, TCF4, CHD8, WDFY3, CDH9, CDH13, WNT1, CDH8, PER2, PER1, TCF7L2, PLCB1, CNTNAP2, TRRAP
community_3	SYP, CADPS, SYN2, SYT1, CADPS2, SYBU, MYO5A, VAMP2, STX1A, SNAP25, ACTB
community_4	PAK1, PAK2, SRGAP3, SNX5, TRIO, RAC1, OPHN1, ARHGEF10, MYO9B, DOCK4, PREX1, DOCK1, MYLK, WASF1
community_5	AVPR1B, ADRB2, GRM7, OXTR, TSPAN7, DRD3, DRD1, ADORA3, HTR1B, DRD2, CHRM3, CNR1, ADORA2A, GNAI1, GNAS, AVPR1A
community_6	NLGN3, NLGN1, NLGN4Y, CAMK2B, DLGAP3, DLGAP1, NRXN2, HOMER1, STXBP1, CAMK2A, NLGN4X, NLGN2, NRXN1, CTTNBP2, NRXN3, DLG4, SHANK3, SYNGAP1, IQSEC2, APBA2, DLGAP2, GFAP, NXPH1, PTCHD1, ANKS1B, FMR1, GRIN2B, SHANK1, SHANK2, GRIA2, CACNA1B, GRIN2A, GRIA1, LRFN2, DLG1, TANC2
community_7	MECP2, FOXP2, PTPRB, TBR1, CASK, MET, KIRREL3, AUTS2, FEZF2, RELN, RBFOX1, DEAF1
community_8	MEF2C, BCORL1, HDAC4, CAMK4, CDKL5, KAT2B, CREBBP, MYH10
community_9	KDM4B, NSD2, AR, ZMIZ1, SRCAP, HECTD4, PHB, KDM4C, TBL1XR1
community_10	CSNK2A1, PTEN, MYH9, PPP1R1B, PTPRC, SHOX, ACE, SSRP1, PACS1, YY1

## Sheet: Communities, KEGG enrichmnt
query	significant	p_value	term_size	query_size	intersection_size	precision	recall	term_id	source	term_name	effective_domain_size	source_order
community_1	TRUE	2.05118490125162e-11	67	24	9	0.375	0.134328358208955	KEGG:04720	KEGG	Long-term potentiation	8161	344
community_1	TRUE	0.000113172229196491	59	24	5	0.208333333333333	0.0847457627118644	KEGG:04730	KEGG	Long-term depression	8161	353
community_1	TRUE	0.000127054949501418	114	24	6	0.25	0.0526315789473684	KEGG:04724	KEGG	Glutamatergic synapse	8161	348
community_1	TRUE	0.000180670685528449	121	24	6	0.25	0.0495867768595041	KEGG:04919	KEGG	Thyroid hormone signaling pathway	8161	369
community_1	TRUE	0.000633926087010908	37	24	4	0.166666666666667	0.108108108108108	KEGG:04960	KEGG	Aldosterone-regulated sodium reabsorption	8161	389
community_1	TRUE	0.000740935591941355	154	24	6	0.25	0.038961038961039	KEGG:04261	KEGG	Adrenergic signaling in cardiomyocytes	8161	291
community_1	TRUE	0.000746900917981612	86	24	5	0.208333333333333	0.0581395348837209	KEGG:04911	KEGG	Insulin secretion	8161	361
community_1	TRUE	0.000769299286942565	155	24	6	0.25	0.0387096774193548	KEGG:04150	KEGG	mTOR signaling pathway	8161	278
community_1	TRUE	0.00135278923325671	97	24	5	0.208333333333333	0.0515463917525773	KEGG:04713	KEGG	Circadian entrainment	8161	342
community_1	TRUE	0.00142274021750881	98	24	5	0.208333333333333	0.0510204081632653	KEGG:04925	KEGG	Aldosterone synthesis and secretion	8161	375
community_1	TRUE	0.00239556237125073	109	24	5	0.208333333333333	0.0458715596330275	KEGG:04066	KEGG	HIF-1 signaling pathway	8161	252
community_1	TRUE	0.00382473023982439	120	24	5	0.208333333333333	0.0416666666666667	KEGG:04935	KEGG	Growth hormone synthesis, secretion and action	8161	385
community_1	TRUE	0.00398180177233715	121	24	5	0.208333333333333	0.0413223140495868	KEGG:04071	KEGG	Sphingolipid signaling pathway	8161	255
community_1	TRUE	0.00451431325487962	211	24	6	0.25	0.028436018957346	KEGG:05207	KEGG	Chemical carcinogenesis - receptor activation	8161	452
community_1	TRUE	0.00542740607488298	129	24	5	0.208333333333333	0.0387596899224806	KEGG:04114	KEGG	Oocyte meiosis	8161	263
community_1	TRUE	0.00578344127081005	64	24	4	0.166666666666667	0.0625	KEGG:04929	KEGG	GnRH secretion	8161	379
community_1	TRUE	0.00606386877287382	132	24	5	0.208333333333333	0.0378787878787879	KEGG:04728	KEGG	Dopaminergic synapse	8161	352
community_1	TRUE	0.00651941279009134	134	24	5	0.208333333333333	0.0373134328358209	KEGG:04270	KEGG	Vascular smooth muscle contraction	8161	292
community_1	TRUE	0.00779206548642898	69	24	4	0.166666666666667	0.0579710144927536	KEGG:05031	KEGG	Amphetamine addiction	8161	412
community_1	TRUE	0.0105011066474101	148	24	5	0.208333333333333	0.0337837837837838	KEGG:04723	KEGG	Retrograde endocannabinoid signaling	8161	347
community_1	TRUE	0.013278956622996	79	24	4	0.166666666666667	0.0506329113924051	KEGG:01521	KEGG	EGFR tyrosine kinase inhibitor resistance	8161	195
community_1	TRUE	0.0156828246588898	161	24	5	0.208333333333333	0.031055900621118	KEGG:05161	KEGG	Hepatitis B	8161	435
community_1	TRUE	0.0181305968528981	166	24	5	0.208333333333333	0.0301204819277108	KEGG:04022	KEGG	cGMP-PKG signaling pathway	8161	246
community_1	TRUE	0.0202475256735911	88	24	4	0.166666666666667	0.0454545454545455	KEGG:04540	KEGG	Gap junction	8161	312
community_1	TRUE	0.0220993301846027	90	24	4	0.166666666666667	0.0444444444444444	KEGG:04970	KEGG	Salivary secretion	8161	394
community_1	TRUE	0.0251036730396432	93	24	4	0.166666666666667	0.043010752688172	KEGG:04912	KEGG	GnRH signaling pathway	8161	362
community_1	TRUE	0.0287382474935793	294	24	6	0.25	0.0204081632653061	KEGG:04010	KEGG	MAPK signaling pathway	8161	238
community_1	TRUE	0.0295570260837011	97	24	4	0.166666666666667	0.0412371134020619	KEGG:04350	KEGG	TGF-beta signaling pathway	8161	298
community_1	TRUE	0.0345567162194162	101	24	4	0.166666666666667	0.0396039603960396	KEGG:04916	KEGG	Melanogenesis	8161	366
community_1	TRUE	0.0345567162194162	101	24	4	0.166666666666667	0.0396039603960396	KEGG:04972	KEGG	Pancreatic secretion	8161	396
community_2	TRUE	8.12198758171453e-09	170	14	8	0.571428571428571	0.0470588235294118	KEGG:04310	KEGG	Wnt signaling pathway	8161	293
community_2	TRUE	1.21833444832099e-05	157	14	6	0.428571428571429	0.0382165605095541	KEGG:04390	KEGG	Hippo signaling pathway	8161	304
community_2	TRUE	4.81652141728895e-05	101	14	5	0.357142857142857	0.0495049504950495	KEGG:04916	KEGG	Melanogenesis	8161	366
community_2	TRUE	0.000304653485083847	63	14	4	0.285714285714286	0.0634920634920635	KEGG:05217	KEGG	Basal cell carcinoma	8161	461
community_2	TRUE	0.00032172607202048	148	14	5	0.357142857142857	0.0337837837837838	KEGG:05226	KEGG	Gastric cancer	8161	470
community_2	TRUE	0.000378959431351664	153	14	5	0.357142857142857	0.0326797385620915	KEGG:04934	KEGG	Cushing syndrome	8161	384
community_2	TRUE	0.00233101846413514	34	14	3	0.214285714285714	0.0882352941176471	KEGG:04710	KEGG	Circadian rhythm	8161	339
community_2	TRUE	0.00878979347495566	147	14	4	0.285714285714286	0.0272108843537415	KEGG:05224	KEGG	Breast cancer	8161	468
community_2	TRUE	0.0117309823448178	58	14	3	0.214285714285714	0.0517241379310345	KEGG:05213	KEGG	Endometrial cancer	8161	457
community_2	TRUE	0.0138239995762907	529	14	6	0.428571428571429	0.0113421550094518	KEGG:05200	KEGG	Pathways in cancer	8161	446
community_2	TRUE	0.0140938674771925	166	14	4	0.285714285714286	0.0240963855421687	KEGG:05225	KEGG	Hepatocellular carcinoma	8161	469
community_2	TRUE	0.0214450096779205	71	14	3	0.214285714285714	0.0422535211267606	KEGG:04520	KEGG	Adherens junction	8161	310
community_2	TRUE	0.0272799999767139	77	14	3	0.214285714285714	0.038961038961039	KEGG:05412	KEGG	Arrhythmogenic right ventricular cardiomyopathy	8161	483
community_3	TRUE	4.45282564549524e-06	78	6	4	0.666666666666667	0.0512820512820513	KEGG:04721	KEGG	Synaptic vesicle cycle	8161	345
community_3	TRUE	0.000861479837954141	86	6	3	0.5	0.0348837209302326	KEGG:04911	KEGG	Insulin secretion	8161	361
community_3	TRUE	0.00918294334480085	33	6	2	0.333333333333333	0.0606060606060606	KEGG:04130	KEGG	SNARE interactions in vesicular transport	8161	267
community_4	TRUE	6.4165256403216e-05	227	9	5	0.555555555555556	0.0220264317180617	KEGG:04810	KEGG	Regulation of actin cytoskeleton	8161	359
community_4	TRUE	0.00145779030237189	202	9	4	0.444444444444444	0.0198019801980198	KEGG:04510	KEGG	Focal adhesion	8161	307
community_4	TRUE	0.00440607261315528	96	9	3	0.333333333333333	0.03125	KEGG:04666	KEGG	Fc gamma R-mediated phagocytosis	8161	335
community_4	TRUE	0.0285888670909759	181	9	3	0.333333333333333	0.0165745856353591	KEGG:04360	KEGG	Axon guidance	8161	299
community_4	TRUE	0.0360454371327036	196	9	3	0.333333333333333	0.0153061224489796	KEGG:05130	KEGG	Pathogenic Escherichia coli infection	8161	420
community_5	TRUE	8.49320055109026e-14	366	16	13	0.8125	0.0355191256830601	KEGG:04080	KEGG	Neuroactive ligand-receptor interaction	8161	258
community_5	TRUE	2.07640866486435e-07	223	16	8	0.5	0.0358744394618834	KEGG:04024	KEGG	cAMP signaling pathway	8161	247
community_5	TRUE	3.5940875362862e-07	239	16	8	0.5	0.0334728033472803	KEGG:04020	KEGG	Calcium signaling pathway	8161	245
community_5	TRUE	0.000140581366018424	49	16	4	0.25	0.0816326530612245	KEGG:05030	KEGG	Cocaine addiction	8161	411
community_5	TRUE	0.000275825840137766	132	16	5	0.3125	0.0378787878787879	KEGG:04728	KEGG	Dopaminergic synapse	8161	352
community_5	TRUE	0.0014357035611866	185	16	5	0.3125	0.027027027027027	KEGG:05034	KEGG	Alcoholism	8161	415
community_5	TRUE	0.00147754762780856	88	16	4	0.25	0.0454545454545455	KEGG:04540	KEGG	Gap junction	8161	312
community_5	TRUE	0.00264704092319144	210	16	5	0.3125	0.0238095238095238	KEGG:04015	KEGG	Rap1 signaling pathway	8161	243
community_5	TRUE	0.00770491273869473	134	16	4	0.25	0.0298507462686567	KEGG:04270	KEGG	Vascular smooth muscle contraction	8161	292
community_5	TRUE	0.008178459304316	266	16	5	0.3125	0.018796992481203	KEGG:05012	KEGG	Parkinson disease	8161	405
community_5	TRUE	0.0110324335583548	147	16	4	0.25	0.0272108843537415	KEGG:04072	KEGG	Phospholipase D signaling pathway	8161	256
community_5	TRUE	0.0126849476939034	58	16	3	0.1875	0.0517241379310345	KEGG:04923	KEGG	Regulation of lipolysis in adipocytes	8161	373
community_5	TRUE	0.0212574834265221	69	16	3	0.1875	0.0434782608695652	KEGG:04924	KEGG	Renin secretion	8161	374
community_5	TRUE	0.0282843299368424	76	16	3	0.1875	0.0394736842105263	KEGG:04971	KEGG	Gastric acid secretion	8161	395
community_5	TRUE	0.0449853120116936	89	16	3	0.1875	0.0337078651685393	KEGG:05032	KEGG	Morphine addiction	8161	413
community_5	TRUE	0.0464808327372572	90	16	3	0.1875	0.0333333333333333	KEGG:04970	KEGG	Salivary secretion	8161	394
community_6	TRUE	5.51199897259253e-11	114	26	10	0.384615384615385	0.087719298245614	KEGG:04724	KEGG	Glutamatergic synapse	8161	348
community_6	TRUE	9.84231720135999e-07	153	26	8	0.307692307692308	0.0522875816993464	KEGG:04514	KEGG	Cell adhesion molecules	8161	309
community_6	TRUE	3.25562743421597e-06	67	26	6	0.230769230769231	0.0895522388059701	KEGG:04720	KEGG	Long-term potentiation	8161	344
community_6	TRUE	3.89426579795489e-06	69	26	6	0.230769230769231	0.0869565217391304	KEGG:05031	KEGG	Amphetamine addiction	8161	412
community_6	TRUE	8.29837205340623e-06	132	26	7	0.269230769230769	0.053030303030303	KEGG:04728	KEGG	Dopaminergic synapse	8161	352
community_6	TRUE	8.79410931991696e-06	40	26	5	0.192307692307692	0.125	KEGG:05033	KEGG	Nicotine addiction	8161	414
community_6	TRUE	3.02558025427709e-05	97	26	6	0.230769230769231	0.0618556701030928	KEGG:04713	KEGG	Circadian entrainment	8161	342
community_6	TRUE	0.00102707114278289	49	26	4	0.153846153846154	0.0816326530612245	KEGG:05030	KEGG	Cocaine addiction	8161	411
community_6	TRUE	0.00373915032105743	223	26	6	0.230769230769231	0.0269058295964126	KEGG:04024	KEGG	cAMP signaling pathway	8161	247
community_6	TRUE	0.00496338113803483	474	26	8	0.307692307692308	0.0168776371308017	KEGG:05022	KEGG	Pathways of neurodegeneration - multiple diseases	8161	410
community_7	TRUE	0.00601107869789224	71	3	2	0.666666666666667	0.028169014084507	KEGG:04520	KEGG	Adherens junction	8161	310
community_7	TRUE	0.048578387411739	202	3	2	0.666666666666667	0.0099009900990099	KEGG:04510	KEGG	Focal adhesion	8161	307
community_8	TRUE	0.0044671944968947	138	6	3	0.5	0.0217391304347826	KEGG:04371	KEGG	Apelin signaling pathway	8161	302
community_8	TRUE	0.0134560697706878	200	6	3	0.5	0.015	KEGG:05203	KEGG	Viral carcinogenesis	8161	448
community_8	TRUE	0.0358257551266896	58	6	2	0.333333333333333	0.0344827586206897	KEGG:04330	KEGG	Notch signaling pathway	8161	295
community_8	TRUE	0.0409302593146233	62	6	2	0.333333333333333	0.032258064516129	KEGG:03250	KEGG	Viral life cycle - HIV-1	8161	221
community_8	TRUE	0.0477781832679831	67	6	2	0.333333333333333	0.0298507462686567	KEGG:04720	KEGG	Long-term potentiation	8161	344
community_9	-	-	-	-	-	-	-	-	-	-	-	-
community_10	-	-	-	-	-	-	-	-	-	-	-	-

## Sheet: Communities, GO_BP enrichment
query	significant	p_value	term_size	query_size	intersection_size	precision	recall	term_id	source	term_name	effective_domain_size	source_order
community_1	TRUE	2.6959e-23	15	8	8	1	0.533333	GO:0007158	GO:BP	neuron cell-cell adhesion	16324	2785
community_1	TRUE	5.46842e-22	8	8	7	0.875	0.875	GO:0097104	GO:BP	postsynaptic membrane assembly	16324	19532
community_1	TRUE	7.81648e-19	16	8	7	0.875	0.4375	GO:0099068	GO:BP	postsynapse assembly	16324	20089
community_1	TRUE	1.16488e-17	22	8	7	0.875	0.318182	GO:0001941	GO:BP	postsynaptic membrane organization	16324	568
community_1	TRUE	1.17076e-16	10	8	6	0.75	0.6	GO:0097105	GO:BP	presynaptic membrane assembly	16324	19533
community_1	TRUE	2.57541e-16	11	8	6	0.75	0.545455	GO:0097090	GO:BP	presynaptic membrane organization	16324	19521
community_1	TRUE	9.56378e-16	13	8	6	0.75	0.461538	GO:0071625	GO:BP	vocalization behavior	16324	17755
community_1	TRUE	9.12329e-15	52	8	7	0.875	0.134615	GO:0071709	GO:BP	membrane assembly	16324	17827
community_1	TRUE	1.5812e-14	56	8	7	0.875	0.125	GO:0044091	GO:BP	membrane biogenesis	16324	11547
community_1	TRUE	2.64298e-13	29	8	6	0.75	0.206897	GO:0035176	GO:BP	social behavior	16324	9350
community_1	TRUE	4.09576e-13	31	8	6	0.75	0.193548	GO:0051703	GO:BP	biological process involved in intraspecies interaction between organisms	16324	14691
community_1	TRUE	5.0404e-13	32	8	6	0.75	0.1875	GO:0099054	GO:BP	presynapse assembly	16324	20088
community_1	TRUE	6.15984e-13	33	8	6	0.75	0.181818	GO:0099172	GO:BP	presynapse organization	16324	20142
community_1	TRUE	1.0888e-12	100	8	7	0.875	0.07	GO:0099173	GO:BP	postsynapse organization	16324	20143
community_1	TRUE	6.41975e-12	128	8	7	0.875	0.0546875	GO:0007416	GO:BP	synapse assembly	16324	2982
community_1	TRUE	1.27412e-11	53	8	6	0.75	0.113208	GO:0007612	GO:BP	learning	16324	3141
community_1	TRUE	1.85603e-10	6	8	4	0.5	0.666667	GO:0097119	GO:BP	postsynaptic density protein 95 clustering	16324	19544
community_1	TRUE	6.08435e-10	32	8	5	0.625	0.15625	GO:0098815	GO:BP	modulation of excitatory postsynaptic potential	16324	19959
community_1	TRUE	7.29687e-10	249	8	7	0.875	0.0281124	GO:0007610	GO:BP	behavior	16324	3139
community_1	TRUE	1.55141e-09	115	8	6	0.75	0.0521739	GO:0007611	GO:BP	learning or memory	16324	3140
community_1	TRUE	1.7241e-09	117	8	6	0.75	0.0512821	GO:0099504	GO:BP	synaptic vesicle cycle	16324	20162
community_1	TRUE	1.89456e-09	285	8	7	0.875	0.0245614	GO:0050808	GO:BP	synapse organization	16324	14020
community_1	TRUE	1.98566e-09	40	8	5	0.625	0.125	GO:0030534	GO:BP	adult behavior	16324	7202
community_1	TRUE	2.11776e-09	121	8	6	0.75	0.0495868	GO:0099003	GO:BP	vesicle-mediated transport in synapse	16324	20060
community_1	TRUE	2.59641e-09	10	8	4	0.5	0.4	GO:0098698	GO:BP	postsynaptic specialization assembly	16324	19882
community_1	TRUE	3.68405e-09	45	8	5	0.625	0.111111	GO:0060079	GO:BP	excitatory postsynaptic potential	16324	15169
community_1	TRUE	6.38394e-09	50	8	5	0.625	0.1	GO:0140238	GO:BP	presynaptic endocytosis	16324	20798
community_1	TRUE	6.38394e-09	50	8	5	0.625	0.1	GO:0048488	GO:BP	synaptic vesicle endocytosis	16324	13519
community_1	TRUE	7.07676e-09	51	8	5	0.625	0.0980392	GO:0099565	GO:BP	chemical synaptic transmission, postsynaptic	16324	20205
community_1	TRUE	7.13958e-09	344	8	7	0.875	0.0203488	GO:0034329	GO:BP	cell junction assembly	16324	9020
community_1	TRUE	8.83494e-09	13	8	4	0.5	0.307692	GO:0097106	GO:BP	postsynaptic density organization	16324	19534
community_1	TRUE	9.39329e-09	744	8	8	1	0.0107527	GO:0098609	GO:BP	cell-cell adhesion	16324	19855
community_1	TRUE	9.97052e-09	156	8	6	0.75	0.0384615	GO:0050890	GO:BP	cognition	16324	14087
community_1	TRUE	1.07965e-08	757	8	8	1	0.010568	GO:0050877	GO:BP	nervous system process	16324	14075
community_1	TRUE	1.23665e-08	14	8	4	0.5	0.285714	GO:0099084	GO:BP	postsynaptic specialization organization	16324	20097
community_1	TRUE	1.64306e-08	60	8	5	0.625	0.0833333	GO:0036465	GO:BP	synaptic vesicle recycling	16324	10145
community_1	TRUE	1.78948e-08	61	8	5	0.625	0.0819672	GO:0060078	GO:BP	regulation of postsynaptic membrane potential	16324	15168
community_1	TRUE	3.7774e-08	18	8	4	0.5	0.222222	GO:1904861	GO:BP	excitatory synapse assembly	16324	25329
community_1	TRUE	9.02288e-08	22	8	4	0.5	0.181818	GO:2000463	GO:BP	positive regulation of excitatory postsynaptic potential	16324	27049
community_1	TRUE	9.75213e-08	499	8	7	0.875	0.0140281	GO:0098916	GO:BP	anterograde trans-synaptic signaling	16324	20010
community_1	TRUE	9.75213e-08	499	8	7	0.875	0.0140281	GO:0007268	GO:BP	chemical synaptic transmission	16324	2865
community_1	TRUE	1.04355e-07	86	8	5	0.625	0.0581395	GO:0031644	GO:BP	regulation of nervous system process	16324	7658
community_1	TRUE	1.04586e-07	504	8	7	0.875	0.0138889	GO:0099537	GO:BP	trans-synaptic signaling	16324	20178
community_1	TRUE	1.09203e-07	23	8	4	0.5	0.173913	GO:0051968	GO:BP	positive regulation of synaptic transmission, glutamatergic	16324	14826
community_1	TRUE	1.39252e-07	525	8	7	0.875	0.0133333	GO:0099536	GO:BP	synaptic signaling	16324	20177
community_1	TRUE	1.46863e-07	529	8	7	0.875	0.0132325	GO:0034330	GO:BP	cell junction organization	16324	9021
community_1	TRUE	1.55943e-07	25	8	4	0.5	0.16	GO:2000311	GO:BP	regulation of AMPA receptor activity	16324	26906
community_1	TRUE	1.61585e-07	4	8	3	0.375	0.75	GO:0097116	GO:BP	gephyrin clustering involved in postsynaptic density assembly	16324	19541
community_1	TRUE	2.09804e-07	258	8	6	0.75	0.0232558	GO:0050804	GO:BP	modulation of chemical synaptic transmission	16324	14016
community_1	TRUE	2.14757e-07	259	8	6	0.75	0.023166	GO:0099177	GO:BP	regulation of trans-synaptic signaling	16324	20147
community_1	TRUE	4.91822e-07	1218	8	8	1	0.00656814	GO:0007155	GO:BP	cell adhesion	16324	2782
community_1	TRUE	5.70691e-07	34	8	4	0.5	0.117647	GO:0051965	GO:BP	positive regulation of synapse assembly	16324	14823
community_1	TRUE	8.07554e-07	6	8	3	0.375	0.5	GO:0002087	GO:BP	regulation of respiratory gaseous exchange by nervous system process	16324	690
community_1	TRUE	1.20533e-06	1362	8	8	1	0.00587372	GO:0003008	GO:BP	system process	16324	1478
community_1	TRUE	1.37522e-06	42	8	4	0.5	0.0952381	GO:0035418	GO:BP	protein localization to synapse	16324	9510
community_1	TRUE	1.5682e-06	742	8	7	0.875	0.00943396	GO:0061024	GO:BP	membrane organization	16324	16012
community_1	TRUE	2.26011e-06	8	8	3	0.375	0.375	GO:0097107	GO:BP	postsynaptic density assembly	16324	19535
community_1	TRUE	2.26011e-06	8	8	3	0.375	0.375	GO:0044065	GO:BP	regulation of respiratory system process	16324	11523
community_1	TRUE	3.38939e-06	9	8	3	0.375	0.333333	GO:0032230	GO:BP	positive regulation of synaptic transmission, GABAergic	16324	7839
community_1	TRUE	3.59001e-06	53	8	4	0.5	0.0754717	GO:0099601	GO:BP	regulation of neurotransmitter receptor activity	16324	20219
community_1	TRUE	4.17966e-06	55	8	4	0.5	0.0727273	GO:0051966	GO:BP	regulation of synaptic transmission, glutamatergic	16324	14824
community_1	TRUE	5.97014e-06	60	8	4	0.5	0.0666667	GO:0051963	GO:BP	regulation of synapse assembly	16324	14821
community_1	TRUE	6.1516e-06	1669	8	8	1	0.00479329	GO:0007399	GO:BP	nervous system development	16324	2969
community_1	TRUE	8.81341e-06	66	8	4	0.5	0.0606061	GO:1902414	GO:BP	protein localization to cell junction	16324	23300
community_1	TRUE	8.87085e-06	12	8	3	0.375	0.25	GO:0003016	GO:BP	respiratory system process	16324	1486
community_1	TRUE	9.37114e-06	67	8	4	0.5	0.0597015	GO:1901890	GO:BP	positive regulation of cell junction assembly	16324	22845
community_1	TRUE	1.12035e-05	70	8	4	0.5	0.0571429	GO:0035249	GO:BP	synaptic transmission, glutamatergic	16324	9406
community_1	TRUE	1.15295e-05	13	8	3	0.375	0.230769	GO:0043576	GO:BP	regulation of respiratory gaseous exchange	16324	11376
community_1	TRUE	3.28575e-05	18	8	3	0.375	0.166667	GO:0032228	GO:BP	regulation of synaptic transmission, GABAergic	16324	7837
community_1	TRUE	3.39943e-05	92	8	4	0.5	0.0434783	GO:0050806	GO:BP	positive regulation of synaptic transmission	16324	14018
community_1	TRUE	6.84781e-05	1276	8	7	0.875	0.00548589	GO:0007267	GO:BP	cell-cell signaling	16324	2864
community_1	TRUE	7.47201e-05	317	8	5	0.625	0.0157729	GO:0042391	GO:BP	regulation of membrane potential	16324	10714
community_1	TRUE	0.000106231	122	8	4	0.5	0.0327869	GO:0010469	GO:BP	regulation of signaling receptor activity	16324	4252
community_1	TRUE	0.000109917	2	8	2	0.25	1	GO:0090125	GO:BP	cell-cell adhesion involved in synapse maturation	16324	19048
community_1	TRUE	0.000109917	2	8	2	0.25	1	GO:0097118	GO:BP	neuroligin clustering involved in postsynaptic membrane assembly	16324	19543
community_1	TRUE	0.000124869	127	8	4	0.5	0.0314961	GO:0050807	GO:BP	regulation of synapse organization	16324	14019
community_1	TRUE	0.000145848	132	8	4	0.5	0.030303	GO:0050803	GO:BP	regulation of synapse structure or activity	16324	14015
community_1	TRUE	0.000146762	29	8	3	0.375	0.103448	GO:0007585	GO:BP	respiratory gaseous exchange by respiratory system	16324	3119
community_1	TRUE	0.000146762	29	8	3	0.375	0.103448	GO:0034331	GO:BP	cell junction maintenance	16324	9022
community_1	TRUE	0.000212145	391	8	5	0.625	0.0127877	GO:1905114	GO:BP	cell surface receptor signaling pathway involved in cell-cell signaling	16324	25551
community_1	TRUE	0.000218646	146	8	4	0.5	0.0273973	GO:1901888	GO:BP	regulation of cell junction assembly	16324	22843
community_1	TRUE	0.000218937	33	8	3	0.375	0.0909091	GO:0051932	GO:BP	synaptic transmission, GABAergic	16324	14791
community_1	TRUE	0.000223139	395	8	5	0.625	0.0126582	GO:0044057	GO:BP	regulation of system process	16324	11519
community_1	TRUE	0.000224718	147	8	4	0.5	0.0272109	GO:0051962	GO:BP	positive regulation of nervous system development	16324	14820
community_1	TRUE	0.000246285	2645	8	8	1	0.00302457	GO:0048731	GO:BP	system development	16324	13728
community_1	TRUE	0.000329669	3	8	2	0.25	0.666667	GO:1900073	GO:BP	regulation of neuromuscular synaptic transmission	16324	21281
community_1	TRUE	0.000329669	3	8	2	0.25	0.666667	GO:1900075	GO:BP	positive regulation of neuromuscular synaptic transmission	16324	21283
community_1	TRUE	0.000329669	3	8	2	0.25	0.666667	GO:0097114	GO:BP	NMDA glutamate receptor clustering	16324	19539
community_1	TRUE	0.000329669	3	8	2	0.25	0.666667	GO:0072553	GO:BP	terminal button organization	16324	18413
community_1	TRUE	0.000338129	38	8	3	0.375	0.0789474	GO:0043113	GO:BP	receptor clustering	16324	11121
community_1	TRUE	0.000591627	1742	8	7	0.875	0.00401837	GO:0051649	GO:BP	establishment of localization in cell	16324	14650
community_1	TRUE	0.00064858	47	8	3	0.375	0.0638298	GO:0043954	GO:BP	cellular component maintenance	16324	11484
community_1	TRUE	0.000983158	3144	8	8	1	0.00254453	GO:0007275	GO:BP	multicellular organism development	16324	2871
community_1	TRUE	0.00109836	5	8	2	0.25	0.4	GO:0098597	GO:BP	observational learning	16324	19853
community_1	TRUE	0.00109836	5	8	2	0.25	0.4	GO:0042297	GO:BP	vocal learning	16324	10648
community_1	TRUE	0.00109836	5	8	2	0.25	0.4	GO:0098596	GO:BP	imitative learning	16324	19852
community_1	TRUE	0.00127625	227	8	4	0.5	0.0176211	GO:0032412	GO:BP	regulation of monoatomic ion transmembrane transporter activity	16324	7970
community_1	TRUE	0.00146491	235	8	4	0.5	0.0170213	GO:0022898	GO:BP	regulation of transmembrane transporter activity	16324	6991
community_1	TRUE	0.00186616	607	8	5	0.625	0.00823723	GO:0006897	GO:BP	endocytosis	16324	2607
community_1	TRUE	0.00187361	250	8	4	0.5	0.016	GO:0032409	GO:BP	regulation of transporter activity	16324	7967
community_1	TRUE	0.00218956	260	8	4	0.5	0.0153846	GO:0051960	GO:BP	regulation of nervous system development	16324	14818
community_1	TRUE	0.00230542	7	8	2	0.25	0.285714	GO:0097091	GO:BP	synaptic vesicle clustering	16324	19522
community_1	TRUE	0.00307314	8	8	2	0.25	0.25	GO:0023041	GO:BP	neuronal signal transduction	16324	7000
community_1	TRUE	0.00307314	8	8	2	0.25	0.25	GO:0031223	GO:BP	auditory behavior	16324	7479
community_1	TRUE	0.00307314	8	8	2	0.25	0.25	GO:0007638	GO:BP	mechanosensory behavior	16324	3166
community_1	TRUE	0.00307314	8	8	2	0.25	0.25	GO:0098598	GO:BP	learned vocalization behavior or vocal learning	16324	19854
community_1	TRUE	0.00395021	9	8	2	0.25	0.222222	GO:0072578	GO:BP	neurotransmitter-gated ion channel clustering	16324	18425
community_1	TRUE	0.00395428	1347	8	6	0.75	0.00445434	GO:0016192	GO:BP	vesicle-mediated transport	16324	5292
community_1	TRUE	0.00407032	304	8	4	0.5	0.0131579	GO:0023061	GO:BP	signal release	16324	7007
community_1	TRUE	0.00547556	95	8	3	0.375	0.0315789	GO:0099643	GO:BP	signal release from synapse	16324	20245
community_1	TRUE	0.00547556	95	8	3	0.375	0.0315789	GO:0007269	GO:BP	neurotransmitter secretion	16324	2866
community_1	TRUE	0.00603209	11	8	2	0.25	0.181818	GO:0060080	GO:BP	inhibitory postsynaptic potential	16324	15170
community_1	TRUE	0.00723673	12	8	2	0.25	0.166667	GO:0099558	GO:BP	maintenance of synapse structure	16324	20198
community_1	TRUE	0.00855041	13	8	2	0.25	0.153846	GO:0010996	GO:BP	response to auditory stimulus	16324	4684
community_1	TRUE	0.00873109	2576	8	7	0.875	0.00271739	GO:0022607	GO:BP	cellular component assembly	16324	6977
community_1	TRUE	0.0100325	382	8	4	0.5	0.0104712	GO:0048667	GO:BP	cell morphogenesis involved in neuron differentiation	16324	13665
community_1	TRUE	0.010128	4207	8	8	1	0.00190159	GO:0048856	GO:BP	anatomical structure development	16324	13840
community_1	TRUE	0.0112193	393	8	4	0.5	0.0101781	GO:0034762	GO:BP	regulation of transmembrane transport	16324	9198
community_1	TRUE	0.0136206	2749	8	7	0.875	0.00254638	GO:0051641	GO:BP	cellular localization	16324	14642
community_1	TRUE	0.0139007	415	8	4	0.5	0.00963855	GO:0000904	GO:BP	cell morphogenesis involved in differentiation	16324	250
community_1	TRUE	0.0149841	423	8	4	0.5	0.00945626	GO:0044089	GO:BP	positive regulation of cellular component biogenesis	16324	11545
community_1	TRUE	0.0150524	930	8	5	0.625	0.00537634	GO:0030182	GO:BP	neuron differentiation	16324	7062
community_1	TRUE	0.0151075	2791	8	7	0.875	0.00250806	GO:0044085	GO:BP	cellular component biogenesis	16324	11542
community_1	TRUE	0.0167514	18	8	2	0.25	0.111111	GO:0007274	GO:BP	neuromuscular synaptic transmission	16324	2870
community_1	TRUE	0.0167514	18	8	2	0.25	0.111111	GO:2000310	GO:BP	regulation of NMDA receptor activity	16324	26905
community_1	TRUE	0.017523	140	8	3	0.375	0.0214286	GO:0006836	GO:BP	neurotransmitter transport	16324	2562
community_1	TRUE	0.0179651	443	8	4	0.5	0.00902935	GO:0048812	GO:BP	neuron projection morphogenesis	16324	13798
community_1	TRUE	0.0191255	977	8	5	0.625	0.00511771	GO:0048699	GO:BP	generation of neurons	16324	13696
community_1	TRUE	0.0204723	458	8	4	0.5	0.00873362	GO:0120039	GO:BP	plasma membrane bounded cell projection morphogenesis	16324	20550
community_1	TRUE	0.0207922	20	8	2	0.25	0.1	GO:0060074	GO:BP	synapse maturation	16324	15166
community_1	TRUE	0.0211081	149	8	3	0.375	0.0201342	GO:0001505	GO:BP	regulation of neurotransmitter levels	16324	335
community_1	TRUE	0.0211824	462	8	4	0.5	0.00865801	GO:0048858	GO:BP	cell projection morphogenesis	16324	13842
community_1	TRUE	0.0220753	4637	8	8	1	0.00172525	GO:0032502	GO:BP	developmental process	16324	8032
community_1	TRUE	0.0228464	471	8	4	0.5	0.00849257	GO:0032990	GO:BP	cell part morphogenesis	16324	8398
community_1	TRUE	0.0279748	496	8	4	0.5	0.00806452	GO:0072657	GO:BP	protein localization to membrane	16324	18453
community_1	TRUE	0.0351717	1108	8	5	0.625	0.00451264	GO:0022008	GO:BP	neurogenesis	16324	6923
community_1	TRUE	0.0437001	556	8	4	0.5	0.00719424	GO:0032989	GO:BP	cellular component morphogenesis	16324	8397
community_1	TRUE	0.0443317	29	8	2	0.25	0.0689655	GO:0022037	GO:BP	metencephalon development	16324	6951
community_1	TRUE	0.0443317	29	8	2	0.25	0.0689655	GO:0021549	GO:BP	cerebellum development	16324	6482
community_2	TRUE	3.69591e-08	39	12	5	0.416667	0.128205	GO:0034332	GO:BP	adherens junction organization	16324	9023
community_2	TRUE	9.65483e-06	38	12	4	0.333333	0.105263	GO:0016339	GO:BP	calcium-dependent cell-cell adhesion via plasma membrane cell adhesion molecules	16324	5340
community_2	TRUE	2.07131e-05	134	12	5	0.416667	0.0373134	GO:0007043	GO:BP	cell-cell junction assembly	16324	2706
community_2	TRUE	6.8288e-05	170	12	5	0.416667	0.0294118	GO:0045216	GO:BP	cell-cell junction organization	16324	12022
community_2	TRUE	0.000203932	744	12	7	0.583333	0.0094086	GO:0098609	GO:BP	cell-cell adhesion	16324	19855
community_2	TRUE	0.000392349	2	12	2	0.166667	1	GO:0044334	GO:BP	canonical Wnt signaling pathway involved in positive regulation of epithelial to mesenchymal transition	16324	11604
community_2	TRUE	0.000493411	253	12	5	0.416667	0.0197628	GO:0060070	GO:BP	canonical Wnt signaling pathway	16324	15163
community_2	TRUE	0.00117657	3	12	2	0.166667	0.666667	GO:0010909	GO:BP	positive regulation of heparan sulfate proteoglycan biosynthetic process	16324	4604
community_2	TRUE	0.00217901	342	12	5	0.416667	0.0146199	GO:0016055	GO:BP	Wnt signaling pathway	16324	5210
community_2	TRUE	0.00224223	344	12	5	0.416667	0.0145349	GO:0034329	GO:BP	cell junction assembly	16324	9020
community_2	TRUE	0.00230689	346	12	5	0.416667	0.0144509	GO:0198738	GO:BP	cell-cell signaling by wnt	16324	21224
community_2	TRUE	0.00235217	4	12	2	0.166667	0.5	GO:1902730	GO:BP	positive regulation of proteoglycan biosynthetic process	16324	23511
community_2	TRUE	0.00235217	4	12	2	0.166667	0.5	GO:0010908	GO:BP	regulation of heparan sulfate proteoglycan biosynthetic process	16324	4603
community_2	TRUE	0.00235217	4	12	2	0.166667	0.5	GO:1904954	GO:BP	canonical Wnt signaling pathway involved in midbrain dopaminergic neuron differentiation	16324	25412
community_2	TRUE	0.00391868	5	12	2	0.166667	0.4	GO:0051176	GO:BP	positive regulation of sulfur metabolic process	16324	14321
community_2	TRUE	0.00419655	391	12	5	0.416667	0.0127877	GO:1905114	GO:BP	cell surface receptor signaling pathway involved in cell-cell signaling	16324	25551
community_2	TRUE	0.00568553	1218	12	7	0.583333	0.00574713	GO:0007155	GO:BP	cell adhesion	16324	2782
community_2	TRUE	0.00732856	196	12	4	0.333333	0.0204082	GO:0098742	GO:BP	cell-cell adhesion via plasma-membrane adhesion molecules	16324	19918
community_2	TRUE	0.0182121	529	12	5	0.416667	0.0094518	GO:0034330	GO:BP	cell junction organization	16324	9021
community_2	TRUE	0.0215	11	12	2	0.166667	0.181818	GO:0042762	GO:BP	regulation of sulfur metabolic process	16324	10931
community_2	TRUE	0.0215	11	12	2	0.166667	0.181818	GO:0072497	GO:BP	mesenchymal stem cell differentiation	16324	18390
community_2	TRUE	0.0257895	12	12	2	0.166667	0.166667	GO:1904953	GO:BP	Wnt signaling pathway involved in midbrain dopaminergic neuron differentiation	16324	25411
community_2	TRUE	0.0341818	290	12	4	0.333333	0.0137931	GO:0001501	GO:BP	skeletal system development	16324	331
community_2	TRUE	0.0355292	14	12	2	0.166667	0.142857	GO:1904948	GO:BP	midbrain dopaminergic neuron differentiation	16324	25407
community_3	TRUE	2.99922e-14	258	9	9	1	0.0348837	GO:0050804	GO:BP	modulation of chemical synaptic transmission	16324	14016
community_3	TRUE	3.10719e-14	259	9	9	1	0.034749	GO:0099177	GO:BP	regulation of trans-synaptic signaling	16324	20147
community_3	TRUE	1.75485e-12	86	9	7	0.777778	0.0813953	GO:0031644	GO:BP	regulation of nervous system process	16324	7658
community_3	TRUE	1.21647e-11	499	9	9	1	0.0180361	GO:0007268	GO:BP	chemical synaptic transmission	16324	2865
community_3	TRUE	1.21647e-11	499	9	9	1	0.0180361	GO:0098916	GO:BP	anterograde trans-synaptic signaling	16324	20010
community_3	TRUE	1.33163e-11	504	9	9	1	0.0178571	GO:0099537	GO:BP	trans-synaptic signaling	16324	20178
community_3	TRUE	1.9284e-11	525	9	9	1	0.0171429	GO:0099536	GO:BP	synaptic signaling	16324	20177
community_3	TRUE	2.07704e-08	53	9	5	0.555556	0.0943396	GO:0099601	GO:BP	regulation of neurotransmitter receptor activity	16324	20219
community_3	TRUE	5.94405e-08	1276	9	9	1	0.00705329	GO:0007267	GO:BP	cell-cell signaling	16324	2864
community_3	TRUE	8.91181e-08	395	9	7	0.777778	0.0177215	GO:0044057	GO:BP	regulation of system process	16324	11519
community_3	TRUE	9.97975e-08	757	9	8	0.888889	0.010568	GO:0050877	GO:BP	nervous system process	16324	14075
community_3	TRUE	1.47924e-06	122	9	5	0.555556	0.0409836	GO:0010469	GO:BP	regulation of signaling receptor activity	16324	4252
community_3	TRUE	1.06843e-05	11	9	3	0.333333	0.272727	GO:0098962	GO:BP	regulation of postsynaptic neurotransmitter receptor activity	16324	20037
community_3	TRUE	1.07586e-05	1362	9	8	0.888889	0.00587372	GO:0003008	GO:BP	system process	16324	1478
community_3	TRUE	6.05354e-05	2750	9	9	1	0.00327273	GO:0023051	GO:BP	regulation of signaling	16324	7001
community_3	TRUE	6.29583e-05	2762	9	9	1	0.00325851	GO:0010646	GO:BP	regulation of cell communication	16324	4388
community_3	TRUE	6.52362e-05	92	9	4	0.444444	0.0434783	GO:0050806	GO:BP	positive regulation of synaptic transmission	16324	14018
community_3	TRUE	9.94176e-05	22	9	3	0.333333	0.136364	GO:2000463	GO:BP	positive regulation of excitatory postsynaptic potential	16324	27049
community_3	TRUE	0.000160497	115	9	4	0.444444	0.0347826	GO:0007611	GO:BP	learning or memory	16324	3140
community_3	TRUE	0.000210351	123	9	4	0.444444	0.0325203	GO:0048167	GO:BP	regulation of synaptic plasticity	16324	13297
community_3	TRUE	0.00031932	32	9	3	0.333333	0.09375	GO:0098815	GO:BP	modulation of excitatory postsynaptic potential	16324	19959
community_3	TRUE	0.000397124	2149	9	8	0.888889	0.00372266	GO:0065009	GO:BP	regulation of molecular function	16324	16813
community_3	TRUE	0.000513836	393	9	5	0.555556	0.0127226	GO:0034762	GO:BP	regulation of transmembrane transport	16324	9198
community_3	TRUE	0.000545568	156	9	4	0.444444	0.025641	GO:0050890	GO:BP	cognition	16324	14087
community_3	TRUE	0.000792092	43	9	3	0.333333	0.0697674	GO:0007215	GO:BP	glutamate receptor signaling pathway	16324	2836
community_3	TRUE	0.000910265	45	9	3	0.333333	0.0666667	GO:0060079	GO:BP	excitatory postsynaptic potential	16324	15169
community_3	TRUE	0.00129345	2497	9	8	0.888889	0.00320384	GO:0009966	GO:BP	regulation of signal transduction	16324	3882
community_3	TRUE	0.00133368	51	9	3	0.333333	0.0588235	GO:0099565	GO:BP	chemical synaptic transmission, postsynaptic	16324	20205
community_3	TRUE	0.00149942	53	9	3	0.333333	0.0566038	GO:0007612	GO:BP	learning	16324	3141
community_3	TRUE	0.00229852	61	9	3	0.333333	0.0491803	GO:0060078	GO:BP	regulation of postsynaptic membrane potential	16324	15168
community_3	TRUE	0.00241473	62	9	3	0.333333	0.0483871	GO:0097061	GO:BP	dendritic spine organization	16324	19503
community_3	TRUE	0.00243292	227	9	4	0.444444	0.0176211	GO:0032412	GO:BP	regulation of monoatomic ion transmembrane transporter activity	16324	7970
community_3	TRUE	0.00265869	64	9	3	0.333333	0.046875	GO:0060996	GO:BP	dendritic spine development	16324	15991
community_3	TRUE	0.00279146	235	9	4	0.444444	0.0170213	GO:0022898	GO:BP	regulation of transmembrane transporter activity	16324	6991
community_3	TRUE	0.00351142	249	9	4	0.444444	0.0160643	GO:0007610	GO:BP	behavior	16324	3139
community_3	TRUE	0.00356763	250	9	4	0.444444	0.016	GO:0032409	GO:BP	regulation of transporter activity	16324	7967
community_3	TRUE	0.00379738	72	9	3	0.333333	0.0416667	GO:0106027	GO:BP	neuron projection organization	16324	20283
community_3	TRUE	0.00599134	285	9	4	0.444444	0.0140351	GO:0050808	GO:BP	synapse organization	16324	14020
community_3	TRUE	0.00911725	317	9	4	0.444444	0.0126183	GO:0042391	GO:BP	regulation of membrane potential	16324	10714
community_3	TRUE	0.00988305	4841	9	9	1	0.00185912	GO:0007165	GO:BP	signal transduction	16324	2792
community_3	TRUE	0.0102163	100	9	3	0.333333	0.03	GO:0099173	GO:BP	postsynapse organization	16324	20143
community_3	TRUE	0.0117658	13	9	2	0.222222	0.153846	GO:0071625	GO:BP	vocalization behavior	16324	17755
community_3	TRUE	0.0135874	3373	9	8	0.888889	0.00237178	GO:0048583	GO:BP	regulation of response to stimulus	16324	13594
community_3	TRUE	0.0139284	1386	9	6	0.666667	0.004329	GO:0010647	GO:BP	positive regulation of cell communication	16324	4389
community_3	TRUE	0.0141034	1389	9	6	0.666667	0.00431965	GO:0023056	GO:BP	positive regulation of signaling	16324	7003
community_3	TRUE	0.0180857	16	9	2	0.222222	0.125	GO:0060292	GO:BP	long-term synaptic depression	16324	15340
community_3	TRUE	0.0193195	5215	9	9	1	0.00172579	GO:0023052	GO:BP	signaling	16324	7002
community_3	TRUE	0.0204036	2364	9	7	0.777778	0.00296108	GO:0051239	GO:BP	regulation of multicellular organismal process	16324	14358
community_3	TRUE	0.0218963	5288	9	9	1	0.00170197	GO:0007154	GO:BP	cell communication	16324	2781
community_3	TRUE	0.0347554	22	9	2	0.222222	0.0909091	GO:0060999	GO:BP	positive regulation of dendritic spine development	16324	15994
community_3	TRUE	0.0378761	155	9	3	0.333333	0.0193548	GO:0016358	GO:BP	dendrite development	16324	5346
community_3	TRUE	0.0450981	25	9	2	0.222222	0.08	GO:0050805	GO:BP	negative regulation of synaptic transmission	16324	14017
community_4	TRUE	4.17408e-07	387	7	6	0.857143	0.0155039	GO:0007264	GO:BP	small GTPase mediated signal transduction	16324	2861
community_4	TRUE	5.01472e-06	242	7	5	0.714286	0.0206612	GO:0051056	GO:BP	regulation of small GTPase mediated signal transduction	16324	14226
community_4	TRUE	0.0132392	2203	7	6	0.857143	0.00272356	GO:0035556	GO:BP	intracellular signal transduction	16324	9589
community_4	TRUE	0.0343157	1442	7	5	0.714286	0.00346741	GO:1902531	GO:BP	regulation of intracellular signal transduction	16324	23381
community_4	TRUE	0.0424906	722	7	4	0.571429	0.00554017	GO:0030029	GO:BP	actin filament-based process	16324	7015
