# Supplementary material for: Curation of causal interactions mediated by genes associated with autism accelerates the understanding of gene-phenotype relationships underlying neurodevelopmental disorders
Source: Mol Psychiatry. 2023 Dec 15;29(1):186–96. doi: 10.1038/s41380-023-02317-3 (PMC11078740; doi:10.1038/s41380-023-02317-3)
Supplement: Supplementary file 5 — Supplementary Table S4 [file 41380_2023_2317_MOESM5_ESM.xlsx]

## Sheet: Sheet1
Pathway_name	Pathway_id	Entity_name	Entity_id	Entity_type	SFARI_score
Axon guidance	SIGNOR-AG	ACTB	P60709	protein	1
Axon guidance	SIGNOR-AG	ACTB	P60709	protein	1
Axon guidance	SIGNOR-AG	Actin_cytoskeleton_reorganization	SIGNOR-PH84	phenotype
Axon guidance	SIGNOR-AG	Actin_cytoskeleton_reorganization	SIGNOR-PH84	phenotype
Axon guidance	SIGNOR-AG	Actin_cytoskeleton_reorganization	SIGNOR-PH84	phenotype
Axon guidance	SIGNOR-AG	Actin_cytoskeleton_reorganization	SIGNOR-PH84	phenotype
Axon guidance	SIGNOR-AG	ACTN1	P12814	protein
Axon guidance	SIGNOR-AG	ACTN1	P12814	protein
Axon guidance	SIGNOR-AG	ARHGDIA	P52565	protein
Axon guidance	SIGNOR-AG	ARHGDIA	P52565	protein
Axon guidance	SIGNOR-AG	Axonal_growth_cone_formation	SIGNOR-PH199	phenotype
Axon guidance	SIGNOR-AG	Axonal_growth_cone_formation	SIGNOR-PH199	phenotype
Axon guidance	SIGNOR-AG	Axonal_growth_cone_formation	SIGNOR-PH199	phenotype
Axon guidance	SIGNOR-AG	Axonal_growth_cone_formation	SIGNOR-PH199	phenotype
Axon guidance	SIGNOR-AG	Axonal_growth_cone_formation	SIGNOR-PH199	phenotype
Axon guidance	SIGNOR-AG	Axonal_growth_cone_formation	SIGNOR-PH199	phenotype
Axon guidance	SIGNOR-AG	Axonal_growth_cone_formation	SIGNOR-PH199	phenotype
Axon guidance	SIGNOR-AG	Axonal_growth_cone_formation	SIGNOR-PH199	phenotype
Axon guidance	SIGNOR-AG	Axonal_growth_cone_formation	SIGNOR-PH199	phenotype
Axon guidance	SIGNOR-AG	BAIAP2	Q9UQB8	protein
Axon guidance	SIGNOR-AG	BAIAP2	Q9UQB8	protein
Axon guidance	SIGNOR-AG	BAIAP2	Q9UQB8	protein
Axon guidance	SIGNOR-AG	CACNA1A	O00555	protein	1
Axon guidance	SIGNOR-AG	CACNA1A	O00555	protein	1
Axon guidance	SIGNOR-AG	Calcineurin	SIGNOR-C155	complex
Axon guidance	SIGNOR-AG	Calcineurin	SIGNOR-C155	complex
Axon guidance	SIGNOR-AG	calcium(2+)	CHEBI:29108	smallmolecule
Axon guidance	SIGNOR-AG	calcium(2+)	CHEBI:29108	smallmolecule
Axon guidance	SIGNOR-AG	calcium(2+)	CHEBI:29108	smallmolecule
Axon guidance	SIGNOR-AG	calcium(2+)	CHEBI:29108	smallmolecule
Axon guidance	SIGNOR-AG	CAMK2A	Q9UQM7	protein	3
Axon guidance	SIGNOR-AG	CAMK2A	Q9UQM7	protein	3
Axon guidance	SIGNOR-AG	CDC42	P60953	protein
Axon guidance	SIGNOR-AG	CDC42	P60953	protein
Axon guidance	SIGNOR-AG	CFL1	P23528	protein
Axon guidance	SIGNOR-AG	CFL1	P23528	protein
Axon guidance	SIGNOR-AG	CFL1	P23528	protein
Axon guidance	SIGNOR-AG	CFL1	P23528	protein
Axon guidance	SIGNOR-AG	Chemoattraction_of_axon	SIGNOR-PH197	phenotype
Axon guidance	SIGNOR-AG	Chemoattraction_of_axon	SIGNOR-PH197	phenotype
Axon guidance	SIGNOR-AG	Chemoattraction_of_axon	SIGNOR-PH197	phenotype
Axon guidance	SIGNOR-AG	Chemorepulsion_of_axon	SIGNOR-PH198	phenotype
Axon guidance	SIGNOR-AG	Chemorepulsion_of_axon	SIGNOR-PH198	phenotype
Axon guidance	SIGNOR-AG	Chemorepulsion_of_axon	SIGNOR-PH198	phenotype
Axon guidance	SIGNOR-AG	DCC	P43146	protein	2
Axon guidance	SIGNOR-AG	DCC	P43146	protein	2
Axon guidance	SIGNOR-AG	DCC	P43146	protein	2
Axon guidance	SIGNOR-AG	DCC	P43146	protein	2
Axon guidance	SIGNOR-AG	DCC	P43146	protein	2
Axon guidance	SIGNOR-AG	DCC	P43146	protein	2
Axon guidance	SIGNOR-AG	DCC	P43146	protein	2
Axon guidance	SIGNOR-AG	DCC	P43146	protein	2
Axon guidance	SIGNOR-AG	DCC	P43146	protein	2
Axon guidance	SIGNOR-AG	DCC	P43146	protein	2
Axon guidance	SIGNOR-AG	DSCAM	O60469	protein	1
Axon guidance	SIGNOR-AG	DSCAM	O60469	protein	1
Axon guidance	SIGNOR-AG	DSCAM	O60469	protein	1
Axon guidance	SIGNOR-AG	DSCAM	O60469	protein	1
Axon guidance	SIGNOR-AG	ENAH	Q8N8S7	protein
Axon guidance	SIGNOR-AG	ENAH	Q8N8S7	protein
Axon guidance	SIGNOR-AG	ENAH	Q8N8S7	protein
Axon guidance	SIGNOR-AG	ENAH	Q8N8S7	protein
Axon guidance	SIGNOR-AG	ENAH	Q8N8S7	protein
Axon guidance	SIGNOR-AG	EVL	Q9UI08	protein
Axon guidance	SIGNOR-AG	EVL	Q9UI08	protein
Axon guidance	SIGNOR-AG	EVL	Q9UI08	protein
Axon guidance	SIGNOR-AG	EVL	Q9UI08	protein
Axon guidance	SIGNOR-AG	F-actin_assembly	SIGNOR-PH18	phenotype
Axon guidance	SIGNOR-AG	F-actin_assembly	SIGNOR-PH18	phenotype
Axon guidance	SIGNOR-AG	F-actin_assembly	SIGNOR-PH18	phenotype
Axon guidance	SIGNOR-AG	FSCN1	Q16658	protein
Axon guidance	SIGNOR-AG	FSCN1	Q16658	protein
Axon guidance	SIGNOR-AG	MYO10	Q9HD67	protein
Axon guidance	SIGNOR-AG	MYO10	Q9HD67	protein
Axon guidance	SIGNOR-AG	MYO10	Q9HD67	protein
Axon guidance	SIGNOR-AG	NEO1	Q92859	protein	3
Axon guidance	SIGNOR-AG	NEO1	Q92859	protein	3
Axon guidance	SIGNOR-AG	NEO1	Q92859	protein	3
Axon guidance	SIGNOR-AG	NEO1	Q92859	protein	3
Axon guidance	SIGNOR-AG	Netrin	SIGNOR-PF97	proteinfamily
Axon guidance	SIGNOR-AG	Netrin	SIGNOR-PF97	proteinfamily
Axon guidance	SIGNOR-AG	Netrin	SIGNOR-PF97	proteinfamily
Axon guidance	SIGNOR-AG	NTN1	O95631	protein
Axon guidance	SIGNOR-AG	NTN1	O95631	protein
Axon guidance	SIGNOR-AG	NTN1	O95631	protein
Axon guidance	SIGNOR-AG	NTN1	O95631	protein
Axon guidance	SIGNOR-AG	NTN1	O95631	protein
Axon guidance	SIGNOR-AG	PICK1	Q9NRD5	protein
Axon guidance	SIGNOR-AG	PICK1	Q9NRD5	protein
Axon guidance	SIGNOR-AG	PKA	SIGNOR-PF17	proteinfamily
Axon guidance	SIGNOR-AG	PKA	SIGNOR-PF17	proteinfamily
Axon guidance	SIGNOR-AG	PKA	SIGNOR-PF17	proteinfamily
Axon guidance	SIGNOR-AG	PLXNB3	Q9ULL4	protein
Axon guidance	SIGNOR-AG	PLXNB3	Q9ULL4	protein
Axon guidance	SIGNOR-AG	PLXNB3	Q9ULL4	protein
Axon guidance	SIGNOR-AG	PRKCA	P17252	protein	3
Axon guidance	SIGNOR-AG	PRKCA	P17252	protein	3
Axon guidance	SIGNOR-AG	PRKCA	P17252	protein	3
Axon guidance	SIGNOR-AG	PRKCA	P17252	protein	3
Axon guidance	SIGNOR-AG	PRKG1	Q13976	protein
Axon guidance	SIGNOR-AG	PRKG1	Q13976	protein
Axon guidance	SIGNOR-AG	PRKG1	Q13976	protein
Axon guidance	SIGNOR-AG	PTK2	Q05397	protein
Axon guidance	SIGNOR-AG	PTK2	Q05397	protein
Axon guidance	SIGNOR-AG	PTK2	Q05397	protein
Axon guidance	SIGNOR-AG	RAC1	P63000	protein	S
Axon guidance	SIGNOR-AG	RAC1	P63000	protein	S
Axon guidance	SIGNOR-AG	RAPH1	Q70E73	protein
Axon guidance	SIGNOR-AG	RAPH1	Q70E73	protein
Axon guidance	SIGNOR-AG	RAPH1	Q70E73	protein
Axon guidance	SIGNOR-AG	RGMA	Q96B86	protein
Axon guidance	SIGNOR-AG	ROBO2	Q9HCK4	protein	2
Axon guidance	SIGNOR-AG	ROBO2	Q9HCK4	protein	2
Axon guidance	SIGNOR-AG	ROBO3	Q96MS0	protein
Axon guidance	SIGNOR-AG	ROBO3	Q96MS0	protein
Axon guidance	SIGNOR-AG	SEMA5A	Q13591	protein	2
Axon guidance	SIGNOR-AG	SLIT2	O94813	protein
Axon guidance	SIGNOR-AG	SLIT2	O94813	protein
Axon guidance	SIGNOR-AG	SRC	P12931	protein
Axon guidance	SIGNOR-AG	SRC	P12931	protein
Axon guidance	SIGNOR-AG	SRC	P12931	protein
Axon guidance	SIGNOR-AG	UNC5	SIGNOR-PF98	proteinfamily
Axon guidance	SIGNOR-AG	UNC5	SIGNOR-PF98	proteinfamily
Axon guidance	SIGNOR-AG	UNC5	SIGNOR-PF98	proteinfamily
Axon guidance	SIGNOR-AG	UNC5	SIGNOR-PF98	proteinfamily
Axon guidance	SIGNOR-AG	UNC5A	Q6ZN44	protein
Axon guidance	SIGNOR-AG	UNC5A	Q6ZN44	protein
Axon guidance	SIGNOR-AG	UNC5A	Q6ZN44	protein
Axon guidance	SIGNOR-AG	UNC5A	Q6ZN44	protein
Axon guidance	SIGNOR-AG	UNC5A	Q6ZN44	protein
Axon guidance	SIGNOR-AG	VASP	P50552	protein
Axon guidance	SIGNOR-AG	VASP	P50552	protein
Axon guidance	SIGNOR-AG	VASP	P50552	protein
Axon guidance	SIGNOR-AG	VASP	P50552	protein
Carnitine biosynthesis	SIGNOR-CB	2-oxoglutarate(2-)	CHEBI:16810	smallmolecule
Carnitine biosynthesis	SIGNOR-CB	3-hydroxy-N(6),N(6),N(6)-trimethyl-L-lysine	CHEBI:15786	smallmolecule
Carnitine biosynthesis	SIGNOR-CB	3-hydroxy-N(6),N(6),N(6)-trimethyl-L-lysine	CHEBI:15786	smallmolecule
Carnitine biosynthesis	SIGNOR-CB	3-hydroxy-N(6),N(6),N(6)-trimethyl-L-lysine	CHEBI:15786	smallmolecule
Carnitine biosynthesis	SIGNOR-CB	3-hydroxy-N(6),N(6),N(6)-trimethyl-L-lysine	CHEBI:15786	smallmolecule
Carnitine biosynthesis	SIGNOR-CB	4-(trimethylammonio)butanoate	CHEBI:16244	smallmolecule
Carnitine biosynthesis	SIGNOR-CB	4-(trimethylammonio)butanoate	CHEBI:16244	smallmolecule
Carnitine biosynthesis	SIGNOR-CB	4-(trimethylammonio)butanoate	CHEBI:16244	smallmolecule
Carnitine biosynthesis	SIGNOR-CB	4-trimethylammoniobutanal	CHEBI:18020	smallmolecule
Carnitine biosynthesis	SIGNOR-CB	4-trimethylammoniobutanal	CHEBI:18020	smallmolecule
Carnitine biosynthesis	SIGNOR-CB	4-trimethylammoniobutanal	CHEBI:18020	smallmolecule
Carnitine biosynthesis	SIGNOR-CB	ALDH9A1	P49189	protein
Carnitine biosynthesis	SIGNOR-CB	BBOX1	O75936	protein
Carnitine biosynthesis	SIGNOR-CB	BBOX1	O75936	protein
Carnitine biosynthesis	SIGNOR-CB	carnitine	CHEBI:17126	smallmolecule
Carnitine biosynthesis	SIGNOR-CB	carnitine	CHEBI:17126	smallmolecule
Carnitine biosynthesis	SIGNOR-CB	glycine zwitterion	CHEBI:57305	smallmolecule
Carnitine biosynthesis	SIGNOR-CB	glycine zwitterion	CHEBI:57305	smallmolecule
Carnitine biosynthesis	SIGNOR-CB	N(6),N(6),N(6)-trimethyl-L-lysine	CHEBI:17311	smallmolecule
Carnitine biosynthesis	SIGNOR-CB	SHMT1	P34896	protein
Carnitine biosynthesis	SIGNOR-CB	SHMT1	P34896	protein
Carnitine biosynthesis	SIGNOR-CB	succinate(2-)	CHEBI:30031	smallmolecule
Carnitine biosynthesis	SIGNOR-CB	succinate(2-)	CHEBI:30031	smallmolecule
Carnitine biosynthesis	SIGNOR-CB	succinate(2-)	CHEBI:30031	smallmolecule
Carnitine biosynthesis	SIGNOR-CB	TMLHE	Q9NVH6	protein	2
Carnitine biosynthesis	SIGNOR-CB	TMLHE	Q9NVH6	protein	2
Catecholamine metabolism	SIGNOR-CM	3-methoxytyramine	CHEBI:1582	smallmolecule
Catecholamine metabolism	SIGNOR-CM	3-methoxytyramine	CHEBI:1582	smallmolecule
Catecholamine metabolism	SIGNOR-CM	3-methoxytyramine	CHEBI:1582	smallmolecule
Catecholamine metabolism	SIGNOR-CM	3,4-dihydroxyphenylacetaldehyde	CHEBI:27978	smallmolecule
Catecholamine metabolism	SIGNOR-CM	3,4-dihydroxyphenylacetaldehyde	CHEBI:27978	smallmolecule
Catecholamine metabolism	SIGNOR-CM	3,4-dihydroxyphenylacetaldehyde	CHEBI:27978	smallmolecule
Catecholamine metabolism	SIGNOR-CM	3,4-dihydroxyphenylacetaldehyde	CHEBI:27978	smallmolecule
Catecholamine metabolism	SIGNOR-CM	5-hydroxy-L-tryptophan	CHEBI:17780	smallmolecule
Catecholamine metabolism	SIGNOR-CM	5-hydroxy-L-tryptophan	CHEBI:17780	smallmolecule
Catecholamine metabolism	SIGNOR-CM	5-hydroxy-L-tryptophan	CHEBI:17780	smallmolecule
Catecholamine metabolism	SIGNOR-CM	adrenaline	CHEBI:33568	smallmolecule
Catecholamine metabolism	SIGNOR-CM	adrenaline	CHEBI:33568	smallmolecule
Catecholamine metabolism	SIGNOR-CM	COMT	P21964	protein
Catecholamine metabolism	SIGNOR-CM	CYP2D6	P10635	protein
Catecholamine metabolism	SIGNOR-CM	DBH	P09172	protein
Catecholamine metabolism	SIGNOR-CM	DDC	P20711	protein	3
Catecholamine metabolism	SIGNOR-CM	DDC	P20711	protein	3
Catecholamine metabolism	SIGNOR-CM	DDC	P20711	protein	3
Catecholamine metabolism	SIGNOR-CM	dopamine	CHEBI:18243	smallmolecule
Catecholamine metabolism	SIGNOR-CM	dopamine	CHEBI:18243	smallmolecule
Catecholamine metabolism	SIGNOR-CM	dopamine	CHEBI:18243	smallmolecule
Catecholamine metabolism	SIGNOR-CM	dopamine	CHEBI:18243	smallmolecule
Catecholamine metabolism	SIGNOR-CM	dopamine	CHEBI:18243	smallmolecule
Catecholamine metabolism	SIGNOR-CM	dopamine	CHEBI:18243	smallmolecule
Catecholamine metabolism	SIGNOR-CM	dopamine	CHEBI:18243	smallmolecule
Catecholamine metabolism	SIGNOR-CM	L-dopa	CHEBI:15765	smallmolecule
Catecholamine metabolism	SIGNOR-CM	L-dopa	CHEBI:15765	smallmolecule
Catecholamine metabolism	SIGNOR-CM	L-dopa	CHEBI:15765	smallmolecule
Catecholamine metabolism	SIGNOR-CM	L-tryptophan	CHEBI:16828	smallmolecule
Catecholamine metabolism	SIGNOR-CM	MAOA	P21397	protein	3
Catecholamine metabolism	SIGNOR-CM	noradrenaline	CHEBI:33569	smallmolecule
Catecholamine metabolism	SIGNOR-CM	noradrenaline	CHEBI:33569	smallmolecule
Catecholamine metabolism	SIGNOR-CM	noradrenaline	CHEBI:33569	smallmolecule
Catecholamine metabolism	SIGNOR-CM	PAH	P00439	protein	1
Catecholamine metabolism	SIGNOR-CM	phenylalanine	CHEBI:28044	smallmolecule
Catecholamine metabolism	SIGNOR-CM	PNMT	P11086	protein
Catecholamine metabolism	SIGNOR-CM	serotonin	CHEBI:28790	smallmolecule
Catecholamine metabolism	SIGNOR-CM	serotonin	CHEBI:28790	smallmolecule
Catecholamine metabolism	SIGNOR-CM	serotonin	CHEBI:28790	smallmolecule
Catecholamine metabolism	SIGNOR-CM	TH	P07101	protein
Catecholamine metabolism	SIGNOR-CM	TPH1	P17752	protein
Catecholamine metabolism	SIGNOR-CM	tyramine	CHEBI:15760	smallmolecule
Catecholamine metabolism	SIGNOR-CM	tyramine	CHEBI:15760	smallmolecule
Catecholamine metabolism	SIGNOR-CM	tyramine	CHEBI:15760	smallmolecule
Catecholamine metabolism	SIGNOR-CM	tyrosine	CHEBI:18186	smallmolecule
Catecholamine metabolism	SIGNOR-CM	tyrosine	CHEBI:18186	smallmolecule
Catecholamine metabolism	SIGNOR-CM	tyrosine	CHEBI:18186	smallmolecule
Catecholamine metabolism	SIGNOR-CM	tyrosine	CHEBI:18186	smallmolecule
Circadian clock	SIGNOR-CC	Adipogenesis	SIGNOR-PH26	phenotype
Circadian clock	SIGNOR-CC	AMPK	SIGNOR-C15	complex
Circadian clock	SIGNOR-CC	AMPK	SIGNOR-C15	complex
Circadian clock	SIGNOR-CC	AMPK	SIGNOR-C15	complex
Circadian clock	SIGNOR-CC	AMPK	SIGNOR-C15	complex
Circadian clock	SIGNOR-CC	ARNTL	O00327	protein
Circadian clock	SIGNOR-CC	ARNTL	O00327	protein
Circadian clock	SIGNOR-CC	ARNTL	O00327	protein
Circadian clock	SIGNOR-CC	ARNTL	O00327	protein
Circadian clock	SIGNOR-CC	ARNTL	O00327	protein
Circadian clock	SIGNOR-CC	ARNTL	O00327	protein
Circadian clock	SIGNOR-CC	ARNTL	O00327	protein
Circadian clock	SIGNOR-CC	ARNTL	O00327	protein
Circadian clock	SIGNOR-CC	ARNTL	O00327	protein
Circadian clock	SIGNOR-CC	ARNTL	O00327	protein
Circadian clock	SIGNOR-CC	ARNTL	O00327	protein
Circadian clock	SIGNOR-CC	ARNTL	O00327	protein
Circadian clock	SIGNOR-CC	BMAL1/NPAS2	SIGNOR-C431	complex
Circadian clock	SIGNOR-CC	BMAL1/NPAS2	SIGNOR-C431	complex
Circadian clock	SIGNOR-CC	BMAL1/NPAS2	SIGNOR-C431	complex
Circadian clock	SIGNOR-CC	BMAL1/NPAS2	SIGNOR-C431	complex
Circadian clock	SIGNOR-CC	BMAL1/NPAS2	SIGNOR-C431	complex
Circadian clock	SIGNOR-CC	BMAL1/NPAS2	SIGNOR-C431	complex
Circadian clock	SIGNOR-CC	BMAL1/NPAS2	SIGNOR-C431	complex
Circadian clock	SIGNOR-CC	BMAL1/NPAS2	SIGNOR-C431	complex
Circadian clock	SIGNOR-CC	BMAL1/NPAS2	SIGNOR-C431	complex
Circadian clock	SIGNOR-CC	BMAL1/NPAS2	SIGNOR-C431	complex
Circadian clock	SIGNOR-CC	CLOCK	O15516	protein
Circadian clock	SIGNOR-CC	CLOCK	O15516	protein
Circadian clock	SIGNOR-CC	CLOCK	O15516	protein
Circadian clock	SIGNOR-CC	CLOCK	O15516	protein
Circadian clock	SIGNOR-CC	CLOCK/BMAL1	SIGNOR-C195	complex
Circadian clock	SIGNOR-CC	CLOCK/BMAL1	SIGNOR-C195	complex
Circadian clock	SIGNOR-CC	CLOCK/BMAL1	SIGNOR-C195	complex
Circadian clock	SIGNOR-CC	CLOCK/BMAL1	SIGNOR-C195	complex
Circadian clock	SIGNOR-CC	CLOCK/BMAL1	SIGNOR-C195	complex
Circadian clock	SIGNOR-CC	CLOCK/BMAL1	SIGNOR-C195	complex
Circadian clock	SIGNOR-CC	CLOCK/BMAL1	SIGNOR-C195	complex
Circadian clock	SIGNOR-CC	CLOCK/BMAL1	SIGNOR-C195	complex
Circadian clock	SIGNOR-CC	CLOCK/BMAL1	SIGNOR-C195	complex
Circadian clock	SIGNOR-CC	CLOCK/BMAL1	SIGNOR-C195	complex
Circadian clock	SIGNOR-CC	CLOCK/BMAL1	SIGNOR-C195	complex
Circadian clock	SIGNOR-CC	CLOCK/BMAL1	SIGNOR-C195	complex
Circadian clock	SIGNOR-CC	CLOCK/BMAL1	SIGNOR-C195	complex
Circadian clock	SIGNOR-CC	CLOCK/BMAL1	SIGNOR-C195	complex
Circadian clock	SIGNOR-CC	CLOCK/BMAL1	SIGNOR-C195	complex
Circadian clock	SIGNOR-CC	CLOCK/BMAL1	SIGNOR-C195	complex
Circadian clock	SIGNOR-CC	CLOCK/BMAL2	SIGNOR-C196	complex
Circadian clock	SIGNOR-CC	CLOCK/BMAL2	SIGNOR-C196	complex
Circadian clock	SIGNOR-CC	CRY1	Q16526	protein
Circadian clock	SIGNOR-CC	CRY1	Q16526	protein
Circadian clock	SIGNOR-CC	CRY1	Q16526	protein
Circadian clock	SIGNOR-CC	CRY1	Q16526	protein
Circadian clock	SIGNOR-CC	CRY1	Q16526	protein
Circadian clock	SIGNOR-CC	CRY1	Q16526	protein
Circadian clock	SIGNOR-CC	CRY1	Q16526	protein
Circadian clock	SIGNOR-CC	CRY2	Q49AN0	protein
Circadian clock	SIGNOR-CC	CRY2	Q49AN0	protein
Circadian clock	SIGNOR-CC	CRY2	Q49AN0	protein
Circadian clock	SIGNOR-CC	CRY2	Q49AN0	protein
Circadian clock	SIGNOR-CC	CSNK1D	P48730	protein
Circadian clock	SIGNOR-CC	CSNK1D	P48730	protein
Circadian clock	SIGNOR-CC	CSNK1D	P48730	protein
Circadian clock	SIGNOR-CC	CSNK1D	P48730	protein
Circadian clock	SIGNOR-CC	CSNK1E	P49674	protein	3
Circadian clock	SIGNOR-CC	CSNK1E	P49674	protein	3
Circadian clock	SIGNOR-CC	CSNK1E	P49674	protein	3
Circadian clock	SIGNOR-CC	DBP	Q10586	protein
Circadian clock	SIGNOR-CC	DBP	Q10586	protein
Circadian clock	SIGNOR-CC	FASN	P49327	protein
Circadian clock	SIGNOR-CC	FASN	P49327	protein
Circadian clock	SIGNOR-CC	Fatty_Acid_Biosynthesis	SIGNOR-PH190	phenotype
Circadian clock	SIGNOR-CC	Fatty_acid_oxidation	SIGNOR-PH129	phenotype
Circadian clock	SIGNOR-CC	Fibrinolysis	SIGNOR-PH6	phenotype
Circadian clock	SIGNOR-CC	glucocorticoid	CHEBI:24261	smallmolecule
Circadian clock	SIGNOR-CC	Gluconeogenesis	SIGNOR-PH35	phenotype
Circadian clock	SIGNOR-CC	Gluconeogenesis	SIGNOR-PH35	phenotype
Circadian clock	SIGNOR-CC	NAD(1-)	CHEBI:57540	smallmolecule
Circadian clock	SIGNOR-CC	NAD(1-)	CHEBI:57540	smallmolecule
Circadian clock	SIGNOR-CC	NAMPT	P43490	protein
Circadian clock	SIGNOR-CC	NAMPT	P43490	protein
Circadian clock	SIGNOR-CC	NFIL3	Q16649	protein
Circadian clock	SIGNOR-CC	NFIL3	Q16649	protein
Circadian clock	SIGNOR-CC	NPAS2	Q99743	protein	3
Circadian clock	SIGNOR-CC	NPAS2	Q99743	protein	3
Circadian clock	SIGNOR-CC	NPAS2	Q99743	protein	3
Circadian clock	SIGNOR-CC	NR1D1	P20393	protein	3
Circadian clock	SIGNOR-CC	NR1D1	P20393	protein	3
Circadian clock	SIGNOR-CC	NR1D1	P20393	protein	3
Circadian clock	SIGNOR-CC	NR1D1	P20393	protein	3
Circadian clock	SIGNOR-CC	NR1D1	P20393	protein	3
Circadian clock	SIGNOR-CC	NR1D1	P20393	protein	3
Circadian clock	SIGNOR-CC	NR1D1	P20393	protein	3
Circadian clock	SIGNOR-CC	NR1D2	Q14995	protein
Circadian clock	SIGNOR-CC	NR3C1	P04150	protein
Circadian clock	SIGNOR-CC	NR3C1	P04150	protein
Circadian clock	SIGNOR-CC	NR3C1	P04150	protein
Circadian clock	SIGNOR-CC	NR3C1	P04150	protein
Circadian clock	SIGNOR-CC	NR3C1	P04150	protein
Circadian clock	SIGNOR-CC	PER1	O15534	protein	3
Circadian clock	SIGNOR-CC	PER1	O15534	protein	3
Circadian clock	SIGNOR-CC	PER1	O15534	protein	3
Circadian clock	SIGNOR-CC	PER1	O15534	protein	3
Circadian clock	SIGNOR-CC	PER1	O15534	protein	3
Circadian clock	SIGNOR-CC	PER1	O15534	protein	3
Circadian clock	SIGNOR-CC	PER1	O15534	protein	3
Circadian clock	SIGNOR-CC	PER1	O15534	protein	3
Circadian clock	SIGNOR-CC	PER1	O15534	protein	3
Circadian clock	SIGNOR-CC	PER2	O15055	protein	2
Circadian clock	SIGNOR-CC	PER2	O15055	protein	2
Circadian clock	SIGNOR-CC	PER2	O15055	protein	2
Circadian clock	SIGNOR-CC	PER2	O15055	protein	2
Circadian clock	SIGNOR-CC	PER2	O15055	protein	2
Circadian clock	SIGNOR-CC	PER2	O15055	protein	2
Circadian clock	SIGNOR-CC	PER2	O15055	protein	2
Circadian clock	SIGNOR-CC	PER2	O15055	protein	2
Circadian clock	SIGNOR-CC	PER3	P56645	protein
Circadian clock	SIGNOR-CC	PER3	P56645	protein
Circadian clock	SIGNOR-CC	PER3	P56645	protein
Circadian clock	SIGNOR-CC	PPARA	Q07869	protein
Circadian clock	SIGNOR-CC	PPARA	Q07869	protein
Circadian clock	SIGNOR-CC	PPARA	Q07869	protein
Circadian clock	SIGNOR-CC	PPARG	P37231	protein
Circadian clock	SIGNOR-CC	PPARG	P37231	protein
Circadian clock	SIGNOR-CC	PPARG	P37231	protein
Circadian clock	SIGNOR-CC	PPARG	P37231	protein
Circadian clock	SIGNOR-CC	PPARGC1A	Q9UBK2	protein
Circadian clock	SIGNOR-CC	PPARGC1A	Q9UBK2	protein
Circadian clock	SIGNOR-CC	PPARGC1A	Q9UBK2	protein
Circadian clock	SIGNOR-CC	PPARGC1A	Q9UBK2	protein
Circadian clock	SIGNOR-CC	PPARGC1A	Q9UBK2	protein
Circadian clock	SIGNOR-CC	PPARGC1A	Q9UBK2	protein
Circadian clock	SIGNOR-CC	RAI1	Q7Z5J4	protein	1
Circadian clock	SIGNOR-CC	RORA	P35398	protein	S
Circadian clock	SIGNOR-CC	RORA	P35398	protein	S
Circadian clock	SIGNOR-CC	RORA	P35398	protein	S
Circadian clock	SIGNOR-CC	RORA	P35398	protein	S
Circadian clock	SIGNOR-CC	RORB	Q92753	protein	1
Circadian clock	SIGNOR-CC	RORC	P51449	protein
Circadian clock	SIGNOR-CC	SCF-betaTRCP	SIGNOR-C5	complex
Circadian clock	SIGNOR-CC	SERPINE1	P05121	protein	3
Circadian clock	SIGNOR-CC	SERPINE1	P05121	protein	3
Circadian clock	SIGNOR-CC	SERPINE1	P05121	protein	3
Circadian clock	SIGNOR-CC	SIRT1	Q96EB6	protein
Circadian clock	SIGNOR-CC	SIRT1	Q96EB6	protein
Circadian clock	SIGNOR-CC	SIRT1	Q96EB6	protein
Circadian clock	SIGNOR-CC	SIRT1	Q96EB6	protein
Circadian clock	SIGNOR-CC	SIRT6	Q8N6T7	protein
Circadian clock	SIGNOR-CC	SIRT6	Q8N6T7	protein
Circadian clock	SIGNOR-CC	SREBF1	P36956	protein
Circadian clock	SIGNOR-CC	SREBF1	P36956	protein
Circadian clock	SIGNOR-CC	SREBF1	P36956	protein
Circadian clock	SIGNOR-CC	TIMELESS	Q9UNS1	protein
Circadian clock	SIGNOR-CC	TIMELESS	Q9UNS1	protein
Dopaminergic Synapse	SIGNOR-DS	1D-myo-inositol 1,4,5-trisphosphate	CHEBI:16595	smallmolecule
Dopaminergic Synapse	SIGNOR-DS	1D-myo-inositol 1,4,5-trisphosphate	CHEBI:16595	smallmolecule
Dopaminergic Synapse	SIGNOR-DS	3',5'-cyclic AMP	CHEBI:17489	smallmolecule
Dopaminergic Synapse	SIGNOR-DS	3',5'-cyclic AMP	CHEBI:17489	smallmolecule
Dopaminergic Synapse	SIGNOR-DS	ADCY5	O95622	protein	3
Dopaminergic Synapse	SIGNOR-DS	ADCY5	O95622	protein	3
Dopaminergic Synapse	SIGNOR-DS	ADCY5	O95622	protein	3
Dopaminergic Synapse	SIGNOR-DS	AMPA	SIGNOR-PF58	proteinfamily
Dopaminergic Synapse	SIGNOR-DS	AMPA	SIGNOR-PF58	proteinfamily
Dopaminergic Synapse	SIGNOR-DS	AMPA	SIGNOR-PF58	proteinfamily
Dopaminergic Synapse	SIGNOR-DS	BDNF	P23560	protein
Dopaminergic Synapse	SIGNOR-DS	BDNF	P23560	protein
Dopaminergic Synapse	SIGNOR-DS	calcium(2+)	CHEBI:29108	smallmolecule
Dopaminergic Synapse	SIGNOR-DS	calcium(2+)	CHEBI:29108	smallmolecule
Dopaminergic Synapse	SIGNOR-DS	calcium(2+)	CHEBI:29108	smallmolecule
Dopaminergic Synapse	SIGNOR-DS	CDK5	Q00535	protein
Dopaminergic Synapse	SIGNOR-DS	CREB1	P16220	protein
Dopaminergic Synapse	SIGNOR-DS	CREB1	P16220	protein
Dopaminergic Synapse	SIGNOR-DS	dopamine	CHEBI:18243	smallmolecule
Dopaminergic Synapse	SIGNOR-DS	dopamine	CHEBI:18243	smallmolecule
Dopaminergic Synapse	SIGNOR-DS	dopamine	CHEBI:18243	smallmolecule
Dopaminergic Synapse	SIGNOR-DS	dopamine	CHEBI:18243	smallmolecule
Dopaminergic Synapse	SIGNOR-DS	dopamine	CHEBI:18243	smallmolecule
Dopaminergic Synapse	SIGNOR-DS	dopamine	CHEBI:18243	smallmolecule
Dopaminergic Synapse	SIGNOR-DS	dopamine	CHEBI:18243	smallmolecule
Dopaminergic Synapse	SIGNOR-DS	dopamine	CHEBI:18243	smallmolecule
Dopaminergic Synapse	SIGNOR-DS	dopamine	CHEBI:18243	smallmolecule
Dopaminergic Synapse	SIGNOR-DS	DRD1	P21728	protein	3
Dopaminergic Synapse	SIGNOR-DS	DRD1	P21728	protein	3
Dopaminergic Synapse	SIGNOR-DS	DRD1	P21728	protein	3
Dopaminergic Synapse	SIGNOR-DS	DRD2	P14416	protein	3
Dopaminergic Synapse	SIGNOR-DS	DRD2	P14416	protein	3
Dopaminergic Synapse	SIGNOR-DS	DRD2	P14416	protein	3
Dopaminergic Synapse	SIGNOR-DS	DRD2	P14416	protein	3
Dopaminergic Synapse	SIGNOR-DS	DRD3	P35462	protein	3
Dopaminergic Synapse	SIGNOR-DS	DRD3	P35462	protein	3
Dopaminergic Synapse	SIGNOR-DS	DRD3	P35462	protein	3
Dopaminergic Synapse	SIGNOR-DS	DRD3	P35462	protein	3
Dopaminergic Synapse	SIGNOR-DS	DRD4	P21917	protein
Dopaminergic Synapse	SIGNOR-DS	DRD4	P21917	protein
Dopaminergic Synapse	SIGNOR-DS	DRD5	P21918	protein
Dopaminergic Synapse	SIGNOR-DS	DRD5	P21918	protein
Dopaminergic Synapse	SIGNOR-DS	DRD5	P21918	protein
Dopaminergic Synapse	SIGNOR-DS	Excitatory_synaptic_transmission	SIGNOR-PH133	phenotype
Dopaminergic Synapse	SIGNOR-DS	Excitatory_synaptic_transmission	SIGNOR-PH133	phenotype
Dopaminergic Synapse	SIGNOR-DS	Excitatory_synaptic_transmission	SIGNOR-PH133	phenotype
Dopaminergic Synapse	SIGNOR-DS	glutamic acid	CHEBI:18237	smallmolecule
Dopaminergic Synapse	SIGNOR-DS	glutamic acid	CHEBI:18237	smallmolecule
Dopaminergic Synapse	SIGNOR-DS	GNAL	P38405	protein
Dopaminergic Synapse	SIGNOR-DS	GNAL	P38405	protein
Dopaminergic Synapse	SIGNOR-DS	GNAL	P38405	protein
Dopaminergic Synapse	SIGNOR-DS	GNAQ	P50148	protein
Dopaminergic Synapse	SIGNOR-DS	GNAQ	P50148	protein
Dopaminergic Synapse	SIGNOR-DS	GNAQ	P50148	protein
Dopaminergic Synapse	SIGNOR-DS	GNB5	O14775	protein
Dopaminergic Synapse	SIGNOR-DS	GNB5	O14775	protein
Dopaminergic Synapse	SIGNOR-DS	GNB5	O14775	protein
Dopaminergic Synapse	SIGNOR-DS	GNB5	O14775	protein
Dopaminergic Synapse	SIGNOR-DS	ITPR1	Q14643	protein	3
Dopaminergic Synapse	SIGNOR-DS	ITPR1	Q14643	protein	3
Dopaminergic Synapse	SIGNOR-DS	NMDA	SIGNOR-PF56	proteinfamily
Dopaminergic Synapse	SIGNOR-DS	NMDA	SIGNOR-PF56	proteinfamily
Dopaminergic Synapse	SIGNOR-DS	NMDA	SIGNOR-PF56	proteinfamily
Dopaminergic Synapse	SIGNOR-DS	PKA	SIGNOR-PF17	proteinfamily
Dopaminergic Synapse	SIGNOR-DS	PKA	SIGNOR-PF17	proteinfamily
Dopaminergic Synapse	SIGNOR-DS	PKA	SIGNOR-PF17	proteinfamily
Dopaminergic Synapse	SIGNOR-DS	PKA	SIGNOR-PF17	proteinfamily
Dopaminergic Synapse	SIGNOR-DS	PLCB1	Q9NQ66	protein	2
Dopaminergic Synapse	SIGNOR-DS	PLCB1	Q9NQ66	protein	2
Dopaminergic Synapse	SIGNOR-DS	PPP1CA	P62136	protein
Dopaminergic Synapse	SIGNOR-DS	PPP1CA	P62136	protein
Dopaminergic Synapse	SIGNOR-DS	PPP1CA	P62136	protein
Dopaminergic Synapse	SIGNOR-DS	PPP1R1B	Q9UD71	protein	3
Dopaminergic Synapse	SIGNOR-DS	PPP1R1B	Q9UD71	protein	3
Dopaminergic Synapse	SIGNOR-DS	PPP1R1B	Q9UD71	protein	3
Dopaminergic Synapse	SIGNOR-DS	PPP1R1B	Q9UD71	protein	3
Dopaminergic Synapse	SIGNOR-DS	Synaptic_plasticity	SIGNOR-PH158	phenotype
Dopaminergic Synapse	SIGNOR-DS	Synaptic_plasticity	SIGNOR-PH158	phenotype
GABAergic synapse	SIGNOR-GSP	3',5'-cyclic AMP	CHEBI:17489	smallmolecule
GABAergic synapse	SIGNOR-GSP	3',5'-cyclic AMP	CHEBI:17489	smallmolecule
GABAergic synapse	SIGNOR-GSP	ADCY1	Q08828	protein
GABAergic synapse	SIGNOR-GSP	ADCY1	Q08828	protein
GABAergic synapse	SIGNOR-GSP	AP-2 complex	SIGNOR-C245	complex
GABAergic synapse	SIGNOR-GSP	ARHGEF9	O43307	protein	1
GABAergic synapse	SIGNOR-GSP	ARHGEF9	O43307	protein	1
GABAergic synapse	SIGNOR-GSP	BDNF	P23560	protein
GABAergic synapse	SIGNOR-GSP	BDNF	P23560	protein
GABAergic synapse	SIGNOR-GSP	CACNA1B	Q00975	protein	3
GABAergic synapse	SIGNOR-GSP	CACNA1B	Q00975	protein	3
GABAergic synapse	SIGNOR-GSP	calcium(2+)	CHEBI:29108	smallmolecule
GABAergic synapse	SIGNOR-GSP	calcium(2+)	CHEBI:29108	smallmolecule
GABAergic synapse	SIGNOR-GSP	chloride	CHEBI:17996	smallmolecule
GABAergic synapse	SIGNOR-GSP	chloride	CHEBI:17996	smallmolecule
GABAergic synapse	SIGNOR-GSP	chloride	CHEBI:17996	smallmolecule
GABAergic synapse	SIGNOR-GSP	chloride	CHEBI:17996	smallmolecule
GABAergic synapse	SIGNOR-GSP	chloride	CHEBI:17996	smallmolecule
GABAergic synapse	SIGNOR-GSP	CREB1	P16220	protein
GABAergic synapse	SIGNOR-GSP	CREB1	P16220	protein
GABAergic synapse	SIGNOR-GSP	Excitatory_synaptic_transmission	SIGNOR-PH133	phenotype
GABAergic synapse	SIGNOR-GSP	Excitatory_synaptic_transmission	SIGNOR-PH133	phenotype
GABAergic synapse	SIGNOR-GSP	GABA-A	SIGNOR-PF61	proteinfamily
GABAergic synapse	SIGNOR-GSP	GABA-A	SIGNOR-PF61	proteinfamily
GABAergic synapse	SIGNOR-GSP	GABA-A	SIGNOR-PF61	proteinfamily
GABAergic synapse	SIGNOR-GSP	GABA-A	SIGNOR-PF61	proteinfamily
GABAergic synapse	SIGNOR-GSP	GABA-A	SIGNOR-PF61	proteinfamily
GABAergic synapse	SIGNOR-GSP	GABA-A	SIGNOR-PF61	proteinfamily
GABAergic synapse	SIGNOR-GSP	GABA-B receptor	SIGNOR-C336	complex
GABAergic synapse	SIGNOR-GSP	GABA-B receptor	SIGNOR-C336	complex
GABAergic synapse	SIGNOR-GSP	GABA-B receptor	SIGNOR-C336	complex
GABAergic synapse	SIGNOR-GSP	GABARAP	O95166	protein
GABAergic synapse	SIGNOR-GSP	GABARAP	O95166	protein
GABAergic synapse	SIGNOR-GSP	gamma-aminobutyric acid	CHEBI:16865	smallmolecule
GABAergic synapse	SIGNOR-GSP	gamma-aminobutyric acid	CHEBI:16865	smallmolecule
GABAergic synapse	SIGNOR-GSP	glycine	CHEBI:15428	smallmolecule
GABAergic synapse	SIGNOR-GSP	GlyR	SIGNOR-PF62	proteinfamily
GABAergic synapse	SIGNOR-GSP	GlyR	SIGNOR-PF62	proteinfamily
GABAergic synapse	SIGNOR-GSP	GNB/GNG	SIGNOR-C202	complex
GABAergic synapse	SIGNOR-GSP	GNB/GNG	SIGNOR-C202	complex
GABAergic synapse	SIGNOR-GSP	GNB5	O14775	protein
GABAergic synapse	SIGNOR-GSP	GNB5	O14775	protein
GABAergic synapse	SIGNOR-GSP	GPHN	Q9NQX3	protein	2
GABAergic synapse	SIGNOR-GSP	GPHN	Q9NQX3	protein	2
GABAergic synapse	SIGNOR-GSP	GPHN	Q9NQX3	protein	2
GABAergic synapse	SIGNOR-GSP	GPHN	Q9NQX3	protein	2
GABAergic synapse	SIGNOR-GSP	GPHN	Q9NQX3	protein	2
GABAergic synapse	SIGNOR-GSP	NLGN2	Q8NFZ4	protein	1
GABAergic synapse	SIGNOR-GSP	NLGN2	Q8NFZ4	protein	1
GABAergic synapse	SIGNOR-GSP	PKA	SIGNOR-PF17	proteinfamily
GABAergic synapse	SIGNOR-GSP	PKA	SIGNOR-PF17	proteinfamily
GABAergic synapse	SIGNOR-GSP	PKA	SIGNOR-PF17	proteinfamily
GABAergic synapse	SIGNOR-GSP	SLC12A2	P55011	protein
GABAergic synapse	SIGNOR-GSP	SLC12A5	Q9H2X9	protein	2
GABAergic synapse	SIGNOR-GSP	Synaptic_plasticity	SIGNOR-PH158	phenotype
GABAergic synapse	SIGNOR-GSP	Synaptic_plasticity	SIGNOR-PH158	phenotype
GABAergic synapse	SIGNOR-GSP	Synaptic_plasticity	SIGNOR-PH158	phenotype
GABAergic synapse	SIGNOR-GSP	Synaptic_plasticity	SIGNOR-PH158	phenotype
Glucocorticoid receptor Signaling	SIGNOR-GCR	6alpha-methylprednisolone	CHEBI:6888	chemical
Glucocorticoid receptor Signaling	SIGNOR-GCR	6alpha-methylprednisolone	CHEBI:6888	chemical
Glucocorticoid receptor Signaling	SIGNOR-GCR	6alpha-methylprednisolone	CHEBI:6888	chemical
Glucocorticoid receptor Signaling	SIGNOR-GCR	Adipogenesis	SIGNOR-PH26	phenotype
Glucocorticoid receptor Signaling	SIGNOR-GCR	betamethasone	CHEBI:3077	chemical
Glucocorticoid receptor Signaling	SIGNOR-GCR	budesonide	CHEBI:3207	chemical
Glucocorticoid receptor Signaling	SIGNOR-GCR	budesonide	CHEBI:3207	chemical
Glucocorticoid receptor Signaling	SIGNOR-GCR	budesonide	CHEBI:3207	chemical
Glucocorticoid receptor Signaling	SIGNOR-GCR	budesonide	CHEBI:3207	chemical
Glucocorticoid receptor Signaling	SIGNOR-GCR	budesonide	CHEBI:3207	chemical
Glucocorticoid receptor Signaling	SIGNOR-GCR	cortisone	CHEBI:16962	chemical
Glucocorticoid receptor Signaling	SIGNOR-GCR	dehydroepiandrosterone	CHEBI:28689	chemical
Glucocorticoid receptor Signaling	SIGNOR-GCR	dexamethasone	CHEBI:41879	chemical
Glucocorticoid receptor Signaling	SIGNOR-GCR	dexamethasone	CHEBI:41879	chemical
Glucocorticoid receptor Signaling	SIGNOR-GCR	dexamethasone	CHEBI:41879	chemical
Glucocorticoid receptor Signaling	SIGNOR-GCR	HNF4A	P41235	protein
Glucocorticoid receptor Signaling	SIGNOR-GCR	HSP90AA1	P07900	protein
Glucocorticoid receptor Signaling	SIGNOR-GCR	Inflammation	SIGNOR-PH12	phenotype
Glucocorticoid receptor Signaling	SIGNOR-GCR	Inflammation	SIGNOR-PH12	phenotype
Glucocorticoid receptor Signaling	SIGNOR-GCR	JUN	P05412	protein
Glucocorticoid receptor Signaling	SIGNOR-GCR	JUN	P05412	protein
Glucocorticoid receptor Signaling	SIGNOR-GCR	JUN	P05412	protein
Glucocorticoid receptor Signaling	SIGNOR-GCR	JUN	P05412	protein
Glucocorticoid receptor Signaling	SIGNOR-GCR	JUN	P05412	protein
Glucocorticoid receptor Signaling	SIGNOR-GCR	JUN	P05412	protein
Glucocorticoid receptor Signaling	SIGNOR-GCR	JUN	P05412	protein
Glucocorticoid receptor Signaling	SIGNOR-GCR	MAPK1	P28482	protein
Glucocorticoid receptor Signaling	SIGNOR-GCR	MAPK1	P28482	protein
Glucocorticoid receptor Signaling	SIGNOR-GCR	MAPK1	P28482	protein
Glucocorticoid receptor Signaling	SIGNOR-GCR	MAPK1	P28482	protein
Glucocorticoid receptor Signaling	SIGNOR-GCR	MAPK1	P28482	protein
Glucocorticoid receptor Signaling	SIGNOR-GCR	MAPK1	P28482	protein
Glucocorticoid receptor Signaling	SIGNOR-GCR	MAPK1	P28482	protein
Glucocorticoid receptor Signaling	SIGNOR-GCR	MAPK1	P28482	protein
Glucocorticoid receptor Signaling	SIGNOR-GCR	MAPK14	Q16539	protein
Glucocorticoid receptor Signaling	SIGNOR-GCR	MAPK14	Q16539	protein
Glucocorticoid receptor Signaling	SIGNOR-GCR	MAPK14	Q16539	protein
Glucocorticoid receptor Signaling	SIGNOR-GCR	MAPK14	Q16539	protein
Glucocorticoid receptor Signaling	SIGNOR-GCR	MAPK14	Q16539	protein
Glucocorticoid receptor Signaling	SIGNOR-GCR	MAPK14	Q16539	protein
Glucocorticoid receptor Signaling	SIGNOR-GCR	MAPK3	P27361	protein	3
Glucocorticoid receptor Signaling	SIGNOR-GCR	MAPK3	P27361	protein	3
Glucocorticoid receptor Signaling	SIGNOR-GCR	MAPK3	P27361	protein	3
Glucocorticoid receptor Signaling	SIGNOR-GCR	MAPK3	P27361	protein	3
Glucocorticoid receptor Signaling	SIGNOR-GCR	MAPK3	P27361	protein	3
Glucocorticoid receptor Signaling	SIGNOR-GCR	MAPK3	P27361	protein	3
Glucocorticoid receptor Signaling	SIGNOR-GCR	MAPK8	P45983	protein
Glucocorticoid receptor Signaling	SIGNOR-GCR	MAPK8	P45983	protein
Glucocorticoid receptor Signaling	SIGNOR-GCR	MAPK8	P45983	protein
Glucocorticoid receptor Signaling	SIGNOR-GCR	NCOA1	Q15788	protein	1
Glucocorticoid receptor Signaling	SIGNOR-GCR	NCOA1	Q15788	protein	1
Glucocorticoid receptor Signaling	SIGNOR-GCR	NCOA1	Q15788	protein	1
Glucocorticoid receptor Signaling	SIGNOR-GCR	NCOA1	Q15788	protein	1
Glucocorticoid receptor Signaling	SIGNOR-GCR	NCOA1	Q15788	protein	1
Glucocorticoid receptor Signaling	SIGNOR-GCR	NCOA1	Q15788	protein	1
Glucocorticoid receptor Signaling	SIGNOR-GCR	NCOA1	Q15788	protein	1
Glucocorticoid receptor Signaling	SIGNOR-GCR	NfKb-p65/p50	SIGNOR-C13	complex
Glucocorticoid receptor Signaling	SIGNOR-GCR	NfKb-p65/p50	SIGNOR-C13	complex
Glucocorticoid receptor Signaling	SIGNOR-GCR	NFKB1	P19838	protein
Glucocorticoid receptor Signaling	SIGNOR-GCR	NFKB1	P19838	protein
Glucocorticoid receptor Signaling	SIGNOR-GCR	NR3C1	P04150	protein
Glucocorticoid receptor Signaling	SIGNOR-GCR	NR3C1	P04150	protein
Glucocorticoid receptor Signaling	SIGNOR-GCR	NR3C1	P04150	protein
Glucocorticoid receptor Signaling	SIGNOR-GCR	NR3C1	P04150	protein
Glucocorticoid receptor Signaling	SIGNOR-GCR	NR3C1	P04150	protein
Glucocorticoid receptor Signaling	SIGNOR-GCR	NR3C1	P04150	protein
Glucocorticoid receptor Signaling	SIGNOR-GCR	NR3C1	P04150	protein
Glucocorticoid receptor Signaling	SIGNOR-GCR	NR3C1	P04150	protein
Glucocorticoid receptor Signaling	SIGNOR-GCR	NR3C1	P04150	protein
Glucocorticoid receptor Signaling	SIGNOR-GCR	NR3C1	P04150	protein
Glucocorticoid receptor Signaling	SIGNOR-GCR	NR3C1	P04150	protein
Glucocorticoid receptor Signaling	SIGNOR-GCR	NR3C1	P04150	protein
Glucocorticoid receptor Signaling	SIGNOR-GCR	NR3C1	P04150	protein
Glucocorticoid receptor Signaling	SIGNOR-GCR	NR3C1	P04150	protein
Glucocorticoid receptor Signaling	SIGNOR-GCR	NR3C1	P04150	protein
Glucocorticoid receptor Signaling	SIGNOR-GCR	NR3C1	P04150	protein
Glucocorticoid receptor Signaling	SIGNOR-GCR	NR3C1	P04150	protein
Glucocorticoid receptor Signaling	SIGNOR-GCR	NR3C1	P04150	protein
Glucocorticoid receptor Signaling	SIGNOR-GCR	NR3C1	P04150	protein
Glucocorticoid receptor Signaling	SIGNOR-GCR	NR3C1	P04150	protein
Glucocorticoid receptor Signaling	SIGNOR-GCR	NR3C1	P04150	protein
Glucocorticoid receptor Signaling	SIGNOR-GCR	NR3C1	P04150	protein
Glucocorticoid receptor Signaling	SIGNOR-GCR	NR3C1	P04150	protein
Glucocorticoid receptor Signaling	SIGNOR-GCR	NR3C1	P04150	protein
Glucocorticoid receptor Signaling	SIGNOR-GCR	NR3C1	P04150	protein
Glucocorticoid receptor Signaling	SIGNOR-GCR	NR3C1	P04150	protein
Glucocorticoid receptor Signaling	SIGNOR-GCR	NR3C1	P04150	protein
Glucocorticoid receptor Signaling	SIGNOR-GCR	NR3C1	P04150	protein
Glucocorticoid receptor Signaling	SIGNOR-GCR	NR3C1	P04150	protein
Glucocorticoid receptor Signaling	SIGNOR-GCR	NR3C1	P04150	protein
Glucocorticoid receptor Signaling	SIGNOR-GCR	NR3C1	P04150	protein
Glucocorticoid receptor Signaling	SIGNOR-GCR	NR3C1	P04150	protein
Glucocorticoid receptor Signaling	SIGNOR-GCR	NR3C1	P04150	protein
Glucocorticoid receptor Signaling	SIGNOR-GCR	NR3C1	P04150	protein
Glucocorticoid receptor Signaling	SIGNOR-GCR	NR3C1	P04150	protein
Glucocorticoid receptor Signaling	SIGNOR-GCR	NR3C1	P04150	protein
Glucocorticoid receptor Signaling	SIGNOR-GCR	NR3C1	P04150	protein
Glucocorticoid receptor Signaling	SIGNOR-GCR	NR3C1/STAT5A	SIGNOR-C84	complex
Glucocorticoid receptor Signaling	SIGNOR-GCR	NR3C1/STAT5A	SIGNOR-C84	complex
Glucocorticoid receptor Signaling	SIGNOR-GCR	prednisolone	CHEBI:8378	chemical
Glucocorticoid receptor Signaling	SIGNOR-GCR	prednisolone	CHEBI:8378	chemical
Glucocorticoid receptor Signaling	SIGNOR-GCR	prednisolone	CHEBI:8378	chemical
Glucocorticoid receptor Signaling	SIGNOR-GCR	prednisolone	CHEBI:8378	chemical
Glucocorticoid receptor Signaling	SIGNOR-GCR	prednisone	CHEBI:8382	chemical
Glucocorticoid receptor Signaling	SIGNOR-GCR	prednisone	CHEBI:8382	chemical
Glucocorticoid receptor Signaling	SIGNOR-GCR	prednisone	CHEBI:8382	chemical
Glucocorticoid receptor Signaling	SIGNOR-GCR	prednisone	CHEBI:8382	chemical
Glucocorticoid receptor Signaling	SIGNOR-GCR	prednisone	CHEBI:8382	chemical
Glucocorticoid receptor Signaling	SIGNOR-GCR	Proliferation	SIGNOR-PH4	phenotype
Glucocorticoid receptor Signaling	SIGNOR-GCR	Proliferation	SIGNOR-PH4	phenotype
Glucocorticoid receptor Signaling	SIGNOR-GCR	STAT5A	P42229	protein
Glucocorticoid receptor Signaling	SIGNOR-GCR	STAT5A	P42229	protein
Glutamatergic synapse	SIGNOR-GS	1D-myo-inositol 1,4,5-trisphosphate	CHEBI:16595	smallmolecule
Glutamatergic synapse	SIGNOR-GS	1D-myo-inositol 1,4,5-trisphosphate	CHEBI:16595	smallmolecule
Glutamatergic synapse	SIGNOR-GS	3',5'-cyclic AMP	CHEBI:17489	smallmolecule
Glutamatergic synapse	SIGNOR-GS	3',5'-cyclic AMP	CHEBI:17489	smallmolecule
Glutamatergic synapse	SIGNOR-GS	Actin_cytoskeleton_reorganization	SIGNOR-PH84	phenotype
Glutamatergic synapse	SIGNOR-GS	ACTN1	P12814	protein
Glutamatergic synapse	SIGNOR-GS	ACTN1	P12814	protein
Glutamatergic synapse	SIGNOR-GS	ADCY1	Q08828	protein
Glutamatergic synapse	SIGNOR-GS	ADCY1	Q08828	protein
Glutamatergic synapse	SIGNOR-GS	AMPA	SIGNOR-PF58	proteinfamily
Glutamatergic synapse	SIGNOR-GS	AMPA	SIGNOR-PF58	proteinfamily
Glutamatergic synapse	SIGNOR-GS	AMPA	SIGNOR-PF58	proteinfamily
Glutamatergic synapse	SIGNOR-GS	ANKS1B	Q7Z6G8	protein	3
Glutamatergic synapse	SIGNOR-GS	ANKS1B	Q7Z6G8	protein	3
Glutamatergic synapse	SIGNOR-GS	ANKS1B	Q7Z6G8	protein	3
Glutamatergic synapse	SIGNOR-GS	calcium(2+)	CHEBI:29108	smallmolecule
Glutamatergic synapse	SIGNOR-GS	calcium(2+)	CHEBI:29108	smallmolecule
Glutamatergic synapse	SIGNOR-GS	calcium(2+)	CHEBI:29108	smallmolecule
Glutamatergic synapse	SIGNOR-GS	calcium(2+)	CHEBI:29108	smallmolecule
Glutamatergic synapse	SIGNOR-GS	calcium(2+)	CHEBI:29108	smallmolecule
Glutamatergic synapse	SIGNOR-GS	calcium(2+)	CHEBI:29108	smallmolecule
Glutamatergic synapse	SIGNOR-GS	calcium(2+)	CHEBI:29108	smallmolecule
Glutamatergic synapse	SIGNOR-GS	CAMK2A	Q9UQM7	protein	3
Glutamatergic synapse	SIGNOR-GS	CAMK2A	Q9UQM7	protein	3
Glutamatergic synapse	SIGNOR-GS	CAMK2A	Q9UQM7	protein	3
Glutamatergic synapse	SIGNOR-GS	CAMK2A	Q9UQM7	protein	3
Glutamatergic synapse	SIGNOR-GS	DLG4	P78352	protein	1
Glutamatergic synapse	SIGNOR-GS	DLG4	P78352	protein	1
Glutamatergic synapse	SIGNOR-GS	DLG4	P78352	protein	1
Glutamatergic synapse	SIGNOR-GS	DLG4	P78352	protein	1
Glutamatergic synapse	SIGNOR-GS	DLG4	P78352	protein	1
Glutamatergic synapse	SIGNOR-GS	DLG4	P78352	protein	1
Glutamatergic synapse	SIGNOR-GS	DLG4	P78352	protein	1
Glutamatergic synapse	SIGNOR-GS	DLG4	P78352	protein	1
Glutamatergic synapse	SIGNOR-GS	DLGAP1	O14490	protein	2
Glutamatergic synapse	SIGNOR-GS	DLGAP1	O14490	protein	2
Glutamatergic synapse	SIGNOR-GS	DLGAP1	O14490	protein	2
Glutamatergic synapse	SIGNOR-GS	DLGAP1	O14490	protein	2
Glutamatergic synapse	SIGNOR-GS	Excitatory_synaptic_transmission	SIGNOR-PH133	phenotype
Glutamatergic synapse	SIGNOR-GS	glutamic acid	CHEBI:18237	smallmolecule
Glutamatergic synapse	SIGNOR-GS	glutamic acid	CHEBI:18237	smallmolecule
Glutamatergic synapse	SIGNOR-GS	glutamic acid	CHEBI:18237	smallmolecule
Glutamatergic synapse	SIGNOR-GS	glutamic acid	CHEBI:18237	smallmolecule
Glutamatergic synapse	SIGNOR-GS	GNAS	P63092	protein	3
Glutamatergic synapse	SIGNOR-GS	GNAS	P63092	protein	3
Glutamatergic synapse	SIGNOR-GS	GNAS	P63092	protein	3
Glutamatergic synapse	SIGNOR-GS	HOMER	SIGNOR-PF59	proteinfamily
Glutamatergic synapse	SIGNOR-GS	HOMER	SIGNOR-PF59	proteinfamily
Glutamatergic synapse	SIGNOR-GS	HOMER	SIGNOR-PF59	proteinfamily
Glutamatergic synapse	SIGNOR-GS	ITPR1	Q14643	protein	3
Glutamatergic synapse	SIGNOR-GS	ITPR1	Q14643	protein	3
Glutamatergic synapse	SIGNOR-GS	KAR	SIGNOR-PF57	proteinfamily
Glutamatergic synapse	SIGNOR-GS	KAR	SIGNOR-PF57	proteinfamily
Glutamatergic synapse	SIGNOR-GS	MGluR	SIGNOR-PF55	proteinfamily
Glutamatergic synapse	SIGNOR-GS	MGluR	SIGNOR-PF55	proteinfamily
Glutamatergic synapse	SIGNOR-GS	NLGN1	Q8N2Q7	protein	2
Glutamatergic synapse	SIGNOR-GS	NMDA	SIGNOR-PF56	proteinfamily
Glutamatergic synapse	SIGNOR-GS	NMDA	SIGNOR-PF56	proteinfamily
Glutamatergic synapse	SIGNOR-GS	NMDA	SIGNOR-PF56	proteinfamily
Glutamatergic synapse	SIGNOR-GS	NMDA	SIGNOR-PF56	proteinfamily
Glutamatergic synapse	SIGNOR-GS	PKA	SIGNOR-PF17	proteinfamily
Glutamatergic synapse	SIGNOR-GS	PKA	SIGNOR-PF17	proteinfamily
Glutamatergic synapse	SIGNOR-GS	PKA	SIGNOR-PF17	proteinfamily
Glutamatergic synapse	SIGNOR-GS	PLCB1	Q9NQ66	protein	2
Glutamatergic synapse	SIGNOR-GS	PLCB1	Q9NQ66	protein	2
Glutamatergic synapse	SIGNOR-GS	Postsynaptic density assembly	SIGNOR-PH163	phenotype
Glutamatergic synapse	SIGNOR-GS	Postsynaptic density assembly	SIGNOR-PH163	phenotype
Glutamatergic synapse	SIGNOR-GS	Postsynaptic density assembly	SIGNOR-PH163	phenotype
Glutamatergic synapse	SIGNOR-GS	Postsynaptic density assembly	SIGNOR-PH163	phenotype
Glutamatergic synapse	SIGNOR-GS	Postsynaptic density assembly	SIGNOR-PH163	phenotype
Glutamatergic synapse	SIGNOR-GS	SHANK1	Q9Y566	protein	2
Glutamatergic synapse	SIGNOR-GS	SHANK1	Q9Y566	protein	2
Glutamatergic synapse	SIGNOR-GS	SHANK1	Q9Y566	protein	2
Glutamatergic synapse	SIGNOR-GS	SHANK3	Q9BYB0	protein	1
Glutamatergic synapse	SIGNOR-GS	SHANK3	Q9BYB0	protein	1
Glutamatergic synapse	SIGNOR-GS	SHANK3	Q9BYB0	protein	1
Glutamatergic synapse	SIGNOR-GS	SHANK3	Q9BYB0	protein	1
Glutamatergic synapse	SIGNOR-GS	SHANK3	Q9BYB0	protein	1
Glutamatergic synapse	SIGNOR-GS	SHANK3	Q9BYB0	protein	1
Glutamatergic synapse	SIGNOR-GS	Synaptic_plasticity	SIGNOR-PH158	phenotype
Glutamatergic synapse	SIGNOR-GS	Synaptic_plasticity	SIGNOR-PH158	phenotype
Glutamatergic synapse	SIGNOR-GS	Synaptic_plasticity	SIGNOR-PH158	phenotype
Glutamatergic synapse	SIGNOR-GS	SYNGAP1	Q96PV0	protein	1
Glutamatergic synapse	SIGNOR-GS	SYNGAP1	Q96PV0	protein	1
mRNA maturation	SIGNOR-mRNA_Maturation	Cap-binding complex	SIGNOR-C440	complex
mRNA maturation	SIGNOR-mRNA_Maturation	CCR4-NOT complex	SIGNOR-C439	complex
mRNA maturation	SIGNOR-mRNA_Maturation	CPSF complex	SIGNOR-C53	complex
mRNA maturation	SIGNOR-mRNA_Maturation	CSTF complex	SIGNOR-C441	complex
mRNA maturation	SIGNOR-mRNA_Maturation	Exon junction complex	SIGNOR-C369	complex
mRNA maturation	SIGNOR-mRNA_Maturation	Exon junction complex	SIGNOR-C369	complex
mRNA maturation	SIGNOR-mRNA_Maturation	messenger RNA	CHEBI:33699	smallmolecule
mRNA maturation	SIGNOR-mRNA_Maturation	messenger RNA	CHEBI:33699	smallmolecule
mRNA maturation	SIGNOR-mRNA_Maturation	messenger RNA	CHEBI:33699	smallmolecule
mRNA maturation	SIGNOR-mRNA_Maturation	messenger RNA	CHEBI:33699	smallmolecule
mRNA maturation	SIGNOR-mRNA_Maturation	messenger RNA	CHEBI:33699	smallmolecule
mRNA maturation	SIGNOR-mRNA_Maturation	messenger RNA	CHEBI:33699	smallmolecule
mRNA maturation	SIGNOR-mRNA_Maturation	messenger RNA	CHEBI:33699	smallmolecule
mRNA maturation	SIGNOR-mRNA_Maturation	messenger RNA	CHEBI:33699	smallmolecule
mRNA maturation	SIGNOR-mRNA_Maturation	mRNA_capping	SIGNOR-PH178	phenotype
mRNA maturation	SIGNOR-mRNA_Maturation	mRNA_capping	SIGNOR-PH178	phenotype
mRNA maturation	SIGNOR-mRNA_Maturation	mRNA_capping	SIGNOR-PH178	phenotype
mRNA maturation	SIGNOR-mRNA_Maturation	mRNA_polyadenylation	SIGNOR-PH200	phenotype
mRNA maturation	SIGNOR-mRNA_Maturation	mRNA_polyadenylation	SIGNOR-PH200	phenotype
mRNA maturation	SIGNOR-mRNA_Maturation	mRNA_polyadenylation	SIGNOR-PH200	phenotype
mRNA maturation	SIGNOR-mRNA_Maturation	mRNA_polyadenylation	SIGNOR-PH200	phenotype
mRNA maturation	SIGNOR-mRNA_Maturation	mRNA_polyadenylation	SIGNOR-PH200	phenotype
mRNA maturation	SIGNOR-mRNA_Maturation	mRNA_polyadenylation	SIGNOR-PH200	phenotype
mRNA maturation	SIGNOR-mRNA_Maturation	Nonsense-mediated mRNA decay	SIGNOR-PH175	phenotype
mRNA maturation	SIGNOR-mRNA_Maturation	PABPC1	P11940	protein
mRNA maturation	SIGNOR-mRNA_Maturation	PAPOLA	P51003	protein
mRNA maturation	SIGNOR-mRNA_Maturation	PAPOLA	P51003	protein
mRNA maturation	SIGNOR-mRNA_Maturation	precursor messenger RNA	CHEBI:139356	smallmolecule
mRNA maturation	SIGNOR-mRNA_Maturation	precursor messenger RNA	CHEBI:139356	smallmolecule
mRNA maturation	SIGNOR-mRNA_Maturation	RAMAC	Q9BTL3	protein
mRNA maturation	SIGNOR-mRNA_Maturation	RNA Polymerase II	SIGNOR-C391	complex
mRNA maturation	SIGNOR-mRNA_Maturation	RNA_splicing	SIGNOR-PH201	phenotype
mRNA maturation	SIGNOR-mRNA_Maturation	RNGTT	O60942	protein
mRNA maturation	SIGNOR-mRNA_Maturation	RNMT	O43148	protein
mRNA maturation	SIGNOR-mRNA_Maturation	RNMT	O43148	protein
mRNA maturation	SIGNOR-mRNA_Maturation	TUT4	Q5TAX3	protein
mRNA maturation	SIGNOR-mRNA_Maturation	TUT7	Q5VYS8	protein
mRNA maturation	SIGNOR-mRNA_Maturation	TUT7	Q5VYS8	protein
mRNA maturation	SIGNOR-mRNA_Maturation	Upf-EJC	SIGNOR-C367	complex
mRNA maturation	SIGNOR-mRNA_Maturation	Upf-EJC	SIGNOR-C367	complex
Neurotransmitters release	SIGNOR-NR	3',5'-cyclic AMP	CHEBI:17489	smallmolecule
Neurotransmitters release	SIGNOR-NR	3',5'-cyclic AMP	CHEBI:17489	smallmolecule
Neurotransmitters release	SIGNOR-NR	ADCY1	Q08828	protein
Neurotransmitters release	SIGNOR-NR	ADCY1	Q08828	protein
Neurotransmitters release	SIGNOR-NR	APBA1	Q02410	protein
Neurotransmitters release	SIGNOR-NR	APBA1	Q02410	protein
Neurotransmitters release	SIGNOR-NR	CACNA1A	O00555	protein	1
Neurotransmitters release	SIGNOR-NR	Cadherins	SIGNOR-PF71	proteinfamily
Neurotransmitters release	SIGNOR-NR	calcium(2+)	CHEBI:29108	smallmolecule
Neurotransmitters release	SIGNOR-NR	calcium(2+)	CHEBI:29108	smallmolecule
Neurotransmitters release	SIGNOR-NR	calcium(2+)	CHEBI:29108	smallmolecule
Neurotransmitters release	SIGNOR-NR	calcium(2+)	CHEBI:29108	smallmolecule
Neurotransmitters release	SIGNOR-NR	calcium(2+)	CHEBI:29108	smallmolecule
Neurotransmitters release	SIGNOR-NR	CAMK2A	Q9UQM7	protein	3
Neurotransmitters release	SIGNOR-NR	CAMK2A	Q9UQM7	protein	3
Neurotransmitters release	SIGNOR-NR	CSNK2A1	P68400	protein	1
Neurotransmitters release	SIGNOR-NR	CSNK2A1	P68400	protein	1
Neurotransmitters release	SIGNOR-NR	CTNNB1	P35222	protein	1
Neurotransmitters release	SIGNOR-NR	CTNNB1	P35222	protein	1
Neurotransmitters release	SIGNOR-NR	DAPK1	P53355	protein
Neurotransmitters release	SIGNOR-NR	Dense-core_vesicle_exocytosis	SIGNOR-PH184	phenotype
Neurotransmitters release	SIGNOR-NR	DNM1	Q05193	protein
Neurotransmitters release	SIGNOR-NR	DNM1	Q05193	protein
Neurotransmitters release	SIGNOR-NR	DNM1	Q05193	protein
Neurotransmitters release	SIGNOR-NR	GNAI1	P63096	protein	1
Neurotransmitters release	SIGNOR-NR	GNAI1	P63096	protein	1
Neurotransmitters release	SIGNOR-NR	GPCR	SIGNOR-PF33	proteinfamily
Neurotransmitters release	SIGNOR-NR	ITPR1	Q14643	protein	3
Neurotransmitters release	SIGNOR-NR	NRXN1	Q9ULB1	protein	1
Neurotransmitters release	SIGNOR-NR	PKA	SIGNOR-PF17	proteinfamily
Neurotransmitters release	SIGNOR-NR	PKA	SIGNOR-PF17	proteinfamily
Neurotransmitters release	SIGNOR-NR	RAB3A	P20336	protein
Neurotransmitters release	SIGNOR-NR	RAB3A	P20336	protein
Neurotransmitters release	SIGNOR-NR	RIMS1	Q86UR5	protein	1
Neurotransmitters release	SIGNOR-NR	RIMS1	Q86UR5	protein	1
Neurotransmitters release	SIGNOR-NR	RIMS1	Q86UR5	protein	1
Neurotransmitters release	SIGNOR-NR	SCRIB	Q14160	protein
Neurotransmitters release	SIGNOR-NR	SCRIB	Q14160	protein
Neurotransmitters release	SIGNOR-NR	SNAP25	P60880	protein	3
Neurotransmitters release	SIGNOR-NR	SNAP25	P60880	protein	3
Neurotransmitters release	SIGNOR-NR	SNARE_complex	SIGNOR-C346	complex
Neurotransmitters release	SIGNOR-NR	SNARE_complex	SIGNOR-C346	complex
Neurotransmitters release	SIGNOR-NR	SNARE_complex	SIGNOR-C346	complex
Neurotransmitters release	SIGNOR-NR	SNARE_complex	SIGNOR-C346	complex
Neurotransmitters release	SIGNOR-NR	SNARE_complex	SIGNOR-C346	complex
Neurotransmitters release	SIGNOR-NR	SNCA	P37840	protein
Neurotransmitters release	SIGNOR-NR	SNCA	P37840	protein
Neurotransmitters release	SIGNOR-NR	SNX9	Q9Y5X1	protein
Neurotransmitters release	SIGNOR-NR	STON2	Q8WXE9	protein
Neurotransmitters release	SIGNOR-NR	STON2	Q8WXE9	protein
Neurotransmitters release	SIGNOR-NR	STX1A	Q16623	protein	3
Neurotransmitters release	SIGNOR-NR	STX1A	Q16623	protein	3
Neurotransmitters release	SIGNOR-NR	STX1A	Q16623	protein	3
Neurotransmitters release	SIGNOR-NR	STX1A	Q16623	protein	3
Neurotransmitters release	SIGNOR-NR	STX1A	Q16623	protein	3
Neurotransmitters release	SIGNOR-NR	STXBP1	P61764	protein	1
Neurotransmitters release	SIGNOR-NR	STXBP1	P61764	protein	1
Neurotransmitters release	SIGNOR-NR	SV2A	Q7L0J3	protein
Neurotransmitters release	SIGNOR-NR	SYBU	Q9NX95	protein	3
Neurotransmitters release	SIGNOR-NR	SYN1	P17600	protein	1
Neurotransmitters release	SIGNOR-NR	SYN1	P17600	protein	1
Neurotransmitters release	SIGNOR-NR	Synaptic_vesicle_exocytosis	SIGNOR-PH160	phenotype
Neurotransmitters release	SIGNOR-NR	Synaptic_vesicle_exocytosis	SIGNOR-PH160	phenotype
Neurotransmitters release	SIGNOR-NR	Synaptic_vesicle_exocytosis	SIGNOR-PH160	phenotype
Neurotransmitters release	SIGNOR-NR	Synaptic_vesicle_exocytosis	SIGNOR-PH160	phenotype
Neurotransmitters release	SIGNOR-NR	Synaptic_vesicle_recycling	SIGNOR-PH161	phenotype
Neurotransmitters release	SIGNOR-NR	Synaptic_vesicle_recycling	SIGNOR-PH161	phenotype
Neurotransmitters release	SIGNOR-NR	SYP	P08247	protein	3
Neurotransmitters release	SIGNOR-NR	SYP	P08247	protein	3
Neurotransmitters release	SIGNOR-NR	SYP	P08247	protein	3
Neurotransmitters release	SIGNOR-NR	SYT1	P21579	protein	S
Neurotransmitters release	SIGNOR-NR	SYT1	P21579	protein	S
Neurotransmitters release	SIGNOR-NR	SYT1	P21579	protein	S
Neurotransmitters release	SIGNOR-NR	SYT1	P21579	protein	S
Neurotransmitters release	SIGNOR-NR	UNC13B	O14795	protein
Neurotransmitters release	SIGNOR-NR	UNC13B	O14795	protein
Neurotransmitters release	SIGNOR-NR	VAMP2	P63027	protein	S
Neurotransmitters release	SIGNOR-NR	VAMP2	P63027	protein	S
Neurotransmitters release	SIGNOR-NR	VAMP2	P63027	protein	S
Neurotransmitters release	SIGNOR-NR	VAMP2	P63027	protein	S
One-carbon Metabolism	SIGNOR-FM	(6R)-5,10-methenyltetrahydrofolate	CHEBI:57455	smallmolecule
One-carbon Metabolism	SIGNOR-FM	(6R)-5,10-methenyltetrahydrofolate	CHEBI:57455	smallmolecule
One-carbon Metabolism	SIGNOR-FM	(6R)-5,10-methenyltetrahydrofolate	CHEBI:57455	smallmolecule
One-carbon Metabolism	SIGNOR-FM	(6R)-5,10-methylenetetrahydrofolate(2-)	CHEBI:15636	smallmolecule
One-carbon Metabolism	SIGNOR-FM	(6R)-5,10-methylenetetrahydrofolate(2-)	CHEBI:15636	smallmolecule
One-carbon Metabolism	SIGNOR-FM	(6R)-5,10-methylenetetrahydrofolate(2-)	CHEBI:15636	smallmolecule
One-carbon Metabolism	SIGNOR-FM	(6R)-5,10-methylenetetrahydrofolate(2-)	CHEBI:15636	smallmolecule
One-carbon Metabolism	SIGNOR-FM	(6R)-5,10-methylenetetrahydrofolate(2-)	CHEBI:15636	smallmolecule
One-carbon Metabolism	SIGNOR-FM	(6R)-5,10-methylenetetrahydrofolate(2-)	CHEBI:15636	smallmolecule
One-carbon Metabolism	SIGNOR-FM	(6R)-5,10-methylenetetrahydrofolate(2-)	CHEBI:15636	smallmolecule
One-carbon Metabolism	SIGNOR-FM	(6R)-5,10-methylenetetrahydrofolate(2-)	CHEBI:15636	smallmolecule
One-carbon Metabolism	SIGNOR-FM	(6S)-5-methyltetrahydrofolate(2-)	CHEBI:18608	smallmolecule
One-carbon Metabolism	SIGNOR-FM	(6S)-5-methyltetrahydrofolate(2-)	CHEBI:18608	smallmolecule
One-carbon Metabolism	SIGNOR-FM	(6S)-5-methyltetrahydrofolate(2-)	CHEBI:18608	smallmolecule
One-carbon Metabolism	SIGNOR-FM	(6S)-5,6,7,8-tetrahydrofolate(2-)	CHEBI:57453	smallmolecule
One-carbon Metabolism	SIGNOR-FM	(6S)-5,6,7,8-tetrahydrofolate(2-)	CHEBI:57453	smallmolecule
One-carbon Metabolism	SIGNOR-FM	(6S)-5,6,7,8-tetrahydrofolate(2-)	CHEBI:57453	smallmolecule
One-carbon Metabolism	SIGNOR-FM	10-formyltetrahydrofolate(2-)	CHEBI:57454	smallmolecule
One-carbon Metabolism	SIGNOR-FM	10-formyltetrahydrofolate(2-)	CHEBI:57454	smallmolecule
One-carbon Metabolism	SIGNOR-FM	10-formyltetrahydrofolate(2-)	CHEBI:57454	smallmolecule
One-carbon Metabolism	SIGNOR-FM	carbon dioxide	CHEBI:16526	smallmolecule
One-carbon Metabolism	SIGNOR-FM	Chromatine_condensation	SIGNOR-PH21	phenotype
One-carbon Metabolism	SIGNOR-FM	DHFR	P00374	protein
One-carbon Metabolism	SIGNOR-FM	DHFR	P00374	protein
One-carbon Metabolism	SIGNOR-FM	dihydrofolate(2-)	CHEBI:57451	smallmolecule
One-carbon Metabolism	SIGNOR-FM	dihydrofolate(2-)	CHEBI:57451	smallmolecule
One-carbon Metabolism	SIGNOR-FM	dihydrofolate(2-)	CHEBI:57451	smallmolecule
One-carbon Metabolism	SIGNOR-FM	dihydrofolate(2-)	CHEBI:57451	smallmolecule
One-carbon Metabolism	SIGNOR-FM	dihydrofolate(2-)	CHEBI:57451	smallmolecule
One-carbon Metabolism	SIGNOR-FM	folic acid	CHEBI:27470	smallmolecule
One-carbon Metabolism	SIGNOR-FM	folic acid	CHEBI:27470	smallmolecule
One-carbon Metabolism	SIGNOR-FM	Food intake	SIGNOR-PH152	phenotype
One-carbon Metabolism	SIGNOR-FM	formate	CHEBI:15740	smallmolecule
One-carbon Metabolism	SIGNOR-FM	formate	CHEBI:15740	smallmolecule
One-carbon Metabolism	SIGNOR-FM	glycine	CHEBI:15428	smallmolecule
One-carbon Metabolism	SIGNOR-FM	glycine	CHEBI:15428	smallmolecule
One-carbon Metabolism	SIGNOR-FM	glycine	CHEBI:15428	smallmolecule
One-carbon Metabolism	SIGNOR-FM	glycine	CHEBI:15428	smallmolecule
One-carbon Metabolism	SIGNOR-FM	glycine	CHEBI:15428	smallmolecule
One-carbon Metabolism	SIGNOR-FM	Glycine cleavage system	SIGNOR-C437	complex
One-carbon Metabolism	SIGNOR-FM	Glycine cleavage system	SIGNOR-C437	complex
One-carbon Metabolism	SIGNOR-FM	Glycine cleavage system	SIGNOR-C437	complex
One-carbon Metabolism	SIGNOR-FM	homocysteine	CHEBI:17230	smallmolecule
One-carbon Metabolism	SIGNOR-FM	homocysteine	CHEBI:17230	smallmolecule
One-carbon Metabolism	SIGNOR-FM	L-serine	CHEBI:17115	chemical
One-carbon Metabolism	SIGNOR-FM	L-serine	CHEBI:17115	chemical
One-carbon Metabolism	SIGNOR-FM	L-serine	CHEBI:17115	chemical
One-carbon Metabolism	SIGNOR-FM	methionine	CHEBI:16811	smallmolecule
One-carbon Metabolism	SIGNOR-FM	methionine	CHEBI:16811	smallmolecule
One-carbon Metabolism	SIGNOR-FM	methionine	CHEBI:16811	smallmolecule
One-carbon Metabolism	SIGNOR-FM	MTHFD1	P11586	protein
One-carbon Metabolism	SIGNOR-FM	MTHFD1	P11586	protein
One-carbon Metabolism	SIGNOR-FM	MTHFD1	P11586	protein
One-carbon Metabolism	SIGNOR-FM	MTHFR	P42898	protein	3
One-carbon Metabolism	SIGNOR-FM	MTHFR	P42898	protein	3
One-carbon Metabolism	SIGNOR-FM	MTR	Q99707	protein
One-carbon Metabolism	SIGNOR-FM	MTR	Q99707	protein
One-carbon Metabolism	SIGNOR-FM	Purine biosynthesis	SIGNOR-PH186	phenotype
One-carbon Metabolism	SIGNOR-FM	pyruvate	CHEBI:15361	smallmolecule
One-carbon Metabolism	SIGNOR-FM	SFXN1	Q9H9B4	protein
One-carbon Metabolism	SIGNOR-FM	SHMT1	P34896	protein
One-carbon Metabolism	SIGNOR-FM	SHMT1	P34896	protein
One-carbon Metabolism	SIGNOR-FM	SHMT2	P34897	protein
One-carbon Metabolism	SIGNOR-FM	SHMT2	P34897	protein
One-carbon Metabolism	SIGNOR-FM	TYMS	P04818	protein
One-carbon Metabolism	SIGNOR-FM	TYMS	P04818	protein
Retinoic Acid Metabolism	SIGNOR-RAM	ALDH1A1	P00352	protein
Retinoic Acid Metabolism	SIGNOR-RAM	ALDH1A2	O94788	protein
Retinoic Acid Metabolism	SIGNOR-RAM	ALDH1A3	P47895	protein	S
Retinoic Acid Metabolism	SIGNOR-RAM	all-trans-retinoic acid	CHEBI:15367	smallmolecule
Retinoic Acid Metabolism	SIGNOR-RAM	all-trans-retinoic acid	CHEBI:15367	smallmolecule
Retinoic Acid Metabolism	SIGNOR-RAM	all-trans-retinoic acid	CHEBI:15367	smallmolecule
Retinoic Acid Metabolism	SIGNOR-RAM	all-trans-retinoic acid	CHEBI:15367	smallmolecule
Retinoic Acid Metabolism	SIGNOR-RAM	all-trans-retinoic acid	CHEBI:15367	smallmolecule
Retinoic Acid Metabolism	SIGNOR-RAM	all-trans-retinoic acid	CHEBI:15367	smallmolecule
Retinoic Acid Metabolism	SIGNOR-RAM	all-trans-retinoic acid	CHEBI:15367	smallmolecule
Retinoic Acid Metabolism	SIGNOR-RAM	all-trans-retinoic acid	CHEBI:15367	smallmolecule
Retinoic Acid Metabolism	SIGNOR-RAM	CYP26A1	O43174	protein
Retinoic Acid Metabolism	SIGNOR-RAM	DHRS9	Q9BPW9	protein
Retinoic Acid Metabolism	SIGNOR-RAM	RBP1	P09455	protein
Retinoic Acid Metabolism	SIGNOR-RAM	RBP2	P50120	protein
Retinoic Acid Metabolism	SIGNOR-RAM	RBP4	P02753	protein
Retinoic Acid Metabolism	SIGNOR-RAM	RDH10	Q8IZV5	protein
Retinoic Acid Metabolism	SIGNOR-RAM	RDH5	Q92781	protein
Retinoic Acid Metabolism	SIGNOR-RAM	retinal	CHEBI:15035	smallmolecule
Retinoic Acid Metabolism	SIGNOR-RAM	retinal	CHEBI:15035	smallmolecule
Retinoic Acid Metabolism	SIGNOR-RAM	retinal	CHEBI:15035	smallmolecule
Retinoic Acid Metabolism	SIGNOR-RAM	retinal	CHEBI:15035	smallmolecule
Retinoic Acid Metabolism	SIGNOR-RAM	retinal	CHEBI:15035	smallmolecule
Retinoic Acid Metabolism	SIGNOR-RAM	retinal	CHEBI:15035	smallmolecule
Retinoic Acid Metabolism	SIGNOR-RAM	retinal	CHEBI:15035	smallmolecule
Retinoic Acid Metabolism	SIGNOR-RAM	retinal	CHEBI:15035	smallmolecule
Retinoic Acid Metabolism	SIGNOR-RAM	retinal	CHEBI:15035	smallmolecule
Retinoic Acid Metabolism	SIGNOR-RAM	retinol	CHEBI:50211	smallmolecule
Retinoic Acid Metabolism	SIGNOR-RAM	retinol	CHEBI:50211	smallmolecule
Retinoic Acid Metabolism	SIGNOR-RAM	retinol	CHEBI:50211	smallmolecule
Retinoic Acid Metabolism	SIGNOR-RAM	retinol	CHEBI:50211	smallmolecule
Retinoic Acid Metabolism	SIGNOR-RAM	retinol	CHEBI:50211	smallmolecule
Retinoic Acid Metabolism	SIGNOR-RAM	retinol	CHEBI:50211	smallmolecule
Retinoic Acid Metabolism	SIGNOR-RAM	STRA6	Q9BX79	protein
Retinoic acid Signaling	SIGNOR-RAS	all-trans-retinoic acid	CHEBI:15367	smallmolecule
Retinoic acid Signaling	SIGNOR-RAS	all-trans-retinoic acid	CHEBI:15367	smallmolecule
Retinoic acid Signaling	SIGNOR-RAS	all-trans-retinoic acid	CHEBI:15367	smallmolecule
Retinoic acid Signaling	SIGNOR-RAS	ASCL1	P50553	protein
Retinoic acid Signaling	SIGNOR-RAS	ASCL1	P50553	protein
Retinoic acid Signaling	SIGNOR-RAS	CTNNB1	P35222	protein	1
Retinoic acid Signaling	SIGNOR-RAS	CTNNB1	P35222	protein	1
Retinoic acid Signaling	SIGNOR-RAS	CTNNB1	P35222	protein	1
Retinoic acid Signaling	SIGNOR-RAS	HES1	Q14469	protein
Retinoic acid Signaling	SIGNOR-RAS	HES1	Q14469	protein
Retinoic acid Signaling	SIGNOR-RAS	HES1	Q14469	protein
Retinoic acid Signaling	SIGNOR-RAS	HES1	Q14469	protein
Retinoic acid Signaling	SIGNOR-RAS	NEUROG1	Q92886	protein
Retinoic acid Signaling	SIGNOR-RAS	NEUROG1	Q92886	protein
Retinoic acid Signaling	SIGNOR-RAS	NEUROG2	Q9H2A3	protein
Retinoic acid Signaling	SIGNOR-RAS	NEUROG2	Q9H2A3	protein
Retinoic acid Signaling	SIGNOR-RAS	Neurogenesis	SIGNOR-PH168	phenotype
Retinoic acid Signaling	SIGNOR-RAS	Neurogenesis	SIGNOR-PH168	phenotype
Retinoic acid Signaling	SIGNOR-RAS	Neurogenesis	SIGNOR-PH168	phenotype
Retinoic acid Signaling	SIGNOR-RAS	NOTCH1	P46531	protein
Retinoic acid Signaling	SIGNOR-RAS	NOTCH1	P46531	protein
Retinoic acid Signaling	SIGNOR-RAS	Proliferation	SIGNOR-PH4	phenotype
Retinoic acid Signaling	SIGNOR-RAS	RARA	P10276	protein
Retinoic acid Signaling	SIGNOR-RAS	RARA	P10276	protein
Retinoic acid Signaling	SIGNOR-RAS	RARB	P10826	protein
Retinoic acid Signaling	SIGNOR-RAS	RARB	P10826	protein
Retinoic acid Signaling	SIGNOR-RAS	RARG	P13631	protein
Retinoic acid Signaling	SIGNOR-RAS	RARG	P13631	protein
Retinoic acid Signaling	SIGNOR-RAS	RBPJ/NOTCH	SIGNOR-C97	complex
Retinoic acid Signaling	SIGNOR-RAS	RBPJ/NOTCH	SIGNOR-C97	complex
Retinoic acid Signaling	SIGNOR-RAS	RXRA	P19793	protein
Retinoic acid Signaling	SIGNOR-RAS	RXRA	P19793	protein
Retinoic acid Signaling	SIGNOR-RAS	RXRA	P19793	protein
Retinoic acid Signaling	SIGNOR-RAS	RXRA	P19793	protein
Sex Hormone Biosynthesis	SIGNOR-SHB	11-deoxycorticosterone	CHEBI:16973	smallmolecule
Sex Hormone Biosynthesis	SIGNOR-SHB	11-deoxycorticosterone	CHEBI:16973	smallmolecule
Sex Hormone Biosynthesis	SIGNOR-SHB	11-deoxycorticosterone	CHEBI:16973	smallmolecule
Sex Hormone Biosynthesis	SIGNOR-SHB	11-deoxycortisol	CHEBI:28324	smallmolecule
Sex Hormone Biosynthesis	SIGNOR-SHB	11-deoxycortisol	CHEBI:28324	smallmolecule
Sex Hormone Biosynthesis	SIGNOR-SHB	17alpha-hydroxypregnenolone	CHEBI:28750	smallmolecule
Sex Hormone Biosynthesis	SIGNOR-SHB	17alpha-hydroxypregnenolone	CHEBI:28750	smallmolecule
Sex Hormone Biosynthesis	SIGNOR-SHB	17alpha-hydroxypregnenolone	CHEBI:28750	smallmolecule
Sex Hormone Biosynthesis	SIGNOR-SHB	17alpha-hydroxypregnenolone	CHEBI:28750	smallmolecule
Sex Hormone Biosynthesis	SIGNOR-SHB	17alpha-hydroxyprogesterone	CHEBI:17252	smallmolecule
Sex Hormone Biosynthesis	SIGNOR-SHB	17alpha-hydroxyprogesterone	CHEBI:17252	smallmolecule
Sex Hormone Biosynthesis	SIGNOR-SHB	17alpha-hydroxyprogesterone	CHEBI:17252	smallmolecule
Sex Hormone Biosynthesis	SIGNOR-SHB	17alpha-hydroxyprogesterone	CHEBI:17252	smallmolecule
Sex Hormone Biosynthesis	SIGNOR-SHB	17alpha-hydroxyprogesterone	CHEBI:17252	smallmolecule
Sex Hormone Biosynthesis	SIGNOR-SHB	17alpha-hydroxyprogesterone	CHEBI:17252	smallmolecule
Sex Hormone Biosynthesis	SIGNOR-SHB	17alpha-hydroxyprogesterone	CHEBI:17252	smallmolecule
Sex Hormone Biosynthesis	SIGNOR-SHB	17beta-estradiol	CHEBI:16469	smallmolecule
Sex Hormone Biosynthesis	SIGNOR-SHB	17beta-estradiol	CHEBI:16469	smallmolecule
Sex Hormone Biosynthesis	SIGNOR-SHB	17beta-estradiol	CHEBI:16469	smallmolecule
Sex Hormone Biosynthesis	SIGNOR-SHB	17beta-estradiol	CHEBI:16469	smallmolecule
Sex Hormone Biosynthesis	SIGNOR-SHB	17beta-estradiol	CHEBI:16469	smallmolecule
Sex Hormone Biosynthesis	SIGNOR-SHB	18-hydroxycorticosterone	CHEBI:16485	smallmolecule
Sex Hormone Biosynthesis	SIGNOR-SHB	18-hydroxycorticosterone	CHEBI:16485	smallmolecule
Sex Hormone Biosynthesis	SIGNOR-SHB	18-hydroxycorticosterone	CHEBI:16485	smallmolecule
Sex Hormone Biosynthesis	SIGNOR-SHB	aldosterone	CHEBI:27584	smallmolecule
Sex Hormone Biosynthesis	SIGNOR-SHB	aldosterone	CHEBI:27584	smallmolecule
Sex Hormone Biosynthesis	SIGNOR-SHB	androst-4-ene-3,17-dione	CHEBI:16422	smallmolecule
Sex Hormone Biosynthesis	SIGNOR-SHB	androst-4-ene-3,17-dione	CHEBI:16422	smallmolecule
Sex Hormone Biosynthesis	SIGNOR-SHB	androst-4-ene-3,17-dione	CHEBI:16422	smallmolecule
Sex Hormone Biosynthesis	SIGNOR-SHB	androst-4-ene-3,17-dione	CHEBI:16422	smallmolecule
Sex Hormone Biosynthesis	SIGNOR-SHB	androst-4-ene-3,17-dione	CHEBI:16422	smallmolecule
Sex Hormone Biosynthesis	SIGNOR-SHB	androst-4-ene-3,17-dione	CHEBI:16422	smallmolecule
Sex Hormone Biosynthesis	SIGNOR-SHB	androst-5-ene-3beta,17beta-diol	CHEBI:2710	smallmolecule
Sex Hormone Biosynthesis	SIGNOR-SHB	androst-5-ene-3beta,17beta-diol	CHEBI:2710	smallmolecule
Sex Hormone Biosynthesis	SIGNOR-SHB	androst-5-ene-3beta,17beta-diol	CHEBI:2710	smallmolecule
Sex Hormone Biosynthesis	SIGNOR-SHB	cholesterol	CHEBI:16113	smallmolecule
Sex Hormone Biosynthesis	SIGNOR-SHB	cholesterol	CHEBI:16113	smallmolecule
Sex Hormone Biosynthesis	SIGNOR-SHB	corticosterone	CHEBI:16827	smallmolecule
Sex Hormone Biosynthesis	SIGNOR-SHB	corticosterone	CHEBI:16827	smallmolecule
Sex Hormone Biosynthesis	SIGNOR-SHB	corticosterone	CHEBI:16827	smallmolecule
Sex Hormone Biosynthesis	SIGNOR-SHB	corticosterone	CHEBI:16827	smallmolecule
Sex Hormone Biosynthesis	SIGNOR-SHB	cortisol	CHEBI:17650	smallmolecule
Sex Hormone Biosynthesis	SIGNOR-SHB	cortisol	CHEBI:17650	smallmolecule
Sex Hormone Biosynthesis	SIGNOR-SHB	cortisol	CHEBI:17650	smallmolecule
Sex Hormone Biosynthesis	SIGNOR-SHB	CYP11A1	P05108	protein
Sex Hormone Biosynthesis	SIGNOR-SHB	CYP11B1	P15538	protein	3
Sex Hormone Biosynthesis	SIGNOR-SHB	CYP11B1	P15538	protein	3
Sex Hormone Biosynthesis	SIGNOR-SHB	CYP11B2	P19099	protein
Sex Hormone Biosynthesis	SIGNOR-SHB	CYP11B2	P19099	protein
Sex Hormone Biosynthesis	SIGNOR-SHB	CYP11B2	P19099	protein
Sex Hormone Biosynthesis	SIGNOR-SHB	CYP11B2	P19099	protein
Sex Hormone Biosynthesis	SIGNOR-SHB	CYP17A1	P05093	protein
Sex Hormone Biosynthesis	SIGNOR-SHB	CYP17A1	P05093	protein
Sex Hormone Biosynthesis	SIGNOR-SHB	CYP17A1	P05093	protein
Sex Hormone Biosynthesis	SIGNOR-SHB	CYP17A1	P05093	protein
Sex Hormone Biosynthesis	SIGNOR-SHB	CYP19A1	P11511	protein
Sex Hormone Biosynthesis	SIGNOR-SHB	CYP19A1	P11511	protein
Sex Hormone Biosynthesis	SIGNOR-SHB	CYP21A2	P08686	protein
Sex Hormone Biosynthesis	SIGNOR-SHB	CYP21A2	P08686	protein
Sex Hormone Biosynthesis	SIGNOR-SHB	dehydroepiandrosterone	CHEBI:28689	chemical
Sex Hormone Biosynthesis	SIGNOR-SHB	dehydroepiandrosterone	CHEBI:28689	chemical
Sex Hormone Biosynthesis	SIGNOR-SHB	dehydroepiandrosterone	CHEBI:28689	chemical
Sex Hormone Biosynthesis	SIGNOR-SHB	dehydroepiandrosterone	CHEBI:28689	chemical
Sex Hormone Biosynthesis	SIGNOR-SHB	estrone	CHEBI:17263	smallmolecule
Sex Hormone Biosynthesis	SIGNOR-SHB	estrone	CHEBI:17263	smallmolecule
Sex Hormone Biosynthesis	SIGNOR-SHB	estrone	CHEBI:17263	smallmolecule
Sex Hormone Biosynthesis	SIGNOR-SHB	estrone	CHEBI:17263	smallmolecule
Sex Hormone Biosynthesis	SIGNOR-SHB	estrone	CHEBI:17263	smallmolecule
Sex Hormone Biosynthesis	SIGNOR-SHB	HSD17B11	Q8NBQ5	protein
Sex Hormone Biosynthesis	SIGNOR-SHB	HSD17B11	Q8NBQ5	protein
Sex Hormone Biosynthesis	SIGNOR-SHB	HSD17B11	Q8NBQ5	protein
Sex Hormone Biosynthesis	SIGNOR-SHB	HSD17B11	Q8NBQ5	protein
Sex Hormone Biosynthesis	SIGNOR-SHB	HSD3B1	P14060	protein
Sex Hormone Biosynthesis	SIGNOR-SHB	HSD3B1	P14060	protein
Sex Hormone Biosynthesis	SIGNOR-SHB	HSD3B1	P14060	protein
Sex Hormone Biosynthesis	SIGNOR-SHB	HSD3B1	P14060	protein
Sex Hormone Biosynthesis	SIGNOR-SHB	HSD3B2	P26439	protein
Sex Hormone Biosynthesis	SIGNOR-SHB	pregnenolone	CHEBI:16581	smallmolecule
Sex Hormone Biosynthesis	SIGNOR-SHB	pregnenolone	CHEBI:16581	smallmolecule
Sex Hormone Biosynthesis	SIGNOR-SHB	pregnenolone	CHEBI:16581	smallmolecule
Sex Hormone Biosynthesis	SIGNOR-SHB	pregnenolone	CHEBI:16581	smallmolecule
Sex Hormone Biosynthesis	SIGNOR-SHB	progesterone	CHEBI:17026	smallmolecule
Sex Hormone Biosynthesis	SIGNOR-SHB	progesterone	CHEBI:17026	smallmolecule
Sex Hormone Biosynthesis	SIGNOR-SHB	progesterone	CHEBI:17026	smallmolecule
Sex Hormone Biosynthesis	SIGNOR-SHB	progesterone	CHEBI:17026	smallmolecule
Sex Hormone Biosynthesis	SIGNOR-SHB	progesterone	CHEBI:17026	smallmolecule
Sex Hormone Biosynthesis	SIGNOR-SHB	STAR	P49675	protein
Sex Hormone Biosynthesis	SIGNOR-SHB	testosterone	CHEBI:17347	smallmolecule
Sex Hormone Biosynthesis	SIGNOR-SHB	testosterone	CHEBI:17347	smallmolecule
Sex Hormone Biosynthesis	SIGNOR-SHB	testosterone	CHEBI:17347	smallmolecule
Sex Hormone Biosynthesis	SIGNOR-SHB	testosterone	CHEBI:17347	smallmolecule
Sex Hormone Biosynthesis	SIGNOR-SHB	testosterone	CHEBI:17347	smallmolecule
Sonic Hedgehog	SIGNOR-Hedgehog	3',5'-cyclic AMP	CHEBI:17489	smallmolecule
Sonic Hedgehog	SIGNOR-Hedgehog	3',5'-cyclic AMP	CHEBI:17489	smallmolecule
Sonic Hedgehog	SIGNOR-Hedgehog	3',5'-cyclic AMP	CHEBI:17489	smallmolecule
Sonic Hedgehog	SIGNOR-Hedgehog	3',5'-cyclic AMP	CHEBI:17489	smallmolecule
Sonic Hedgehog	SIGNOR-Hedgehog	ADCY1	Q08828	protein
Sonic Hedgehog	SIGNOR-Hedgehog	ADCY1	Q08828	protein
Sonic Hedgehog	SIGNOR-Hedgehog	ADCY1	Q08828	protein
Sonic Hedgehog	SIGNOR-Hedgehog	Cell_growth	SIGNOR-PH33	phenotype
Sonic Hedgehog	SIGNOR-Hedgehog	Cyclopamine	CHEBI:4021	chemical
Sonic Hedgehog	SIGNOR-Hedgehog	DISP1	Q96F81	protein
Sonic Hedgehog	SIGNOR-Hedgehog	GLI1	P08151	protein
Sonic Hedgehog	SIGNOR-Hedgehog	GLI1	P08151	protein
Sonic Hedgehog	SIGNOR-Hedgehog	GLI1	P08151	protein
Sonic Hedgehog	SIGNOR-Hedgehog	GLI1	P08151	protein
Sonic Hedgehog	SIGNOR-Hedgehog	GLI1	P08151	protein
Sonic Hedgehog	SIGNOR-Hedgehog	GLI1	P08151	protein
Sonic Hedgehog	SIGNOR-Hedgehog	GLI1	P08151	protein
Sonic Hedgehog	SIGNOR-Hedgehog	GLI1	P08151	protein
Sonic Hedgehog	SIGNOR-Hedgehog	GLI2	P10070	protein
Sonic Hedgehog	SIGNOR-Hedgehog	GLI2	P10070	protein
Sonic Hedgehog	SIGNOR-Hedgehog	GLI2	P10070	protein
Sonic Hedgehog	SIGNOR-Hedgehog	GLI2	P10070	protein
Sonic Hedgehog	SIGNOR-Hedgehog	GLI2	P10070	protein
Sonic Hedgehog	SIGNOR-Hedgehog	GLI2	P10070	protein
Sonic Hedgehog	SIGNOR-Hedgehog	GLI2	P10070	protein
Sonic Hedgehog	SIGNOR-Hedgehog	GLI2	P10070	protein
Sonic Hedgehog	SIGNOR-Hedgehog	GLI3	P10071	protein
Sonic Hedgehog	SIGNOR-Hedgehog	GLI3	P10071	protein
Sonic Hedgehog	SIGNOR-Hedgehog	GLI3	P10071	protein
Sonic Hedgehog	SIGNOR-Hedgehog	GLI3	P10071	protein
Sonic Hedgehog	SIGNOR-Hedgehog	GLI3	P10071	protein
Sonic Hedgehog	SIGNOR-Hedgehog	GLI3	P10071	protein
Sonic Hedgehog	SIGNOR-Hedgehog	GLI3	P10071	protein
Sonic Hedgehog	SIGNOR-Hedgehog	GLI3	P10071	protein
Sonic Hedgehog	SIGNOR-Hedgehog	GLI3	P10071	protein
Sonic Hedgehog	SIGNOR-Hedgehog	GLI3	P10071	protein
Sonic Hedgehog	SIGNOR-Hedgehog	GLI3	P10071	protein
Sonic Hedgehog	SIGNOR-Hedgehog	GLI3	P10071	protein
Sonic Hedgehog	SIGNOR-Hedgehog	GLI3	P10071	protein
Sonic Hedgehog	SIGNOR-Hedgehog	GNAI2	P04899	protein
Sonic Hedgehog	SIGNOR-Hedgehog	GNAI2	P04899	protein
Sonic Hedgehog	SIGNOR-Hedgehog	GNAI2	P04899	protein
Sonic Hedgehog	SIGNOR-Hedgehog	GSK3B	P49841	protein
Sonic Hedgehog	SIGNOR-Hedgehog	GSK3B	P49841	protein
Sonic Hedgehog	SIGNOR-Hedgehog	HHIP	Q96QV1	protein
Sonic Hedgehog	SIGNOR-Hedgehog	HHIP	Q96QV1	protein
Sonic Hedgehog	SIGNOR-Hedgehog	HHIP	Q96QV1	protein
Sonic Hedgehog	SIGNOR-Hedgehog	HHIP	Q96QV1	protein
Sonic Hedgehog	SIGNOR-Hedgehog	IHH	Q14623	protein
Sonic Hedgehog	SIGNOR-Hedgehog	IHH	Q14623	protein
Sonic Hedgehog	SIGNOR-Hedgehog	KIF7	Q2M1P5	protein
Sonic Hedgehog	SIGNOR-Hedgehog	KIF7	Q2M1P5	protein
Sonic Hedgehog	SIGNOR-Hedgehog	KIF7	Q2M1P5	protein
Sonic Hedgehog	SIGNOR-Hedgehog	KIF7	Q2M1P5	protein
Sonic Hedgehog	SIGNOR-Hedgehog	PRKACA	P17612	protein
Sonic Hedgehog	SIGNOR-Hedgehog	PRKACA	P17612	protein
Sonic Hedgehog	SIGNOR-Hedgehog	PRKACA	P17612	protein
Sonic Hedgehog	SIGNOR-Hedgehog	PRKACA	P17612	protein
Sonic Hedgehog	SIGNOR-Hedgehog	PRKACA	P17612	protein
Sonic Hedgehog	SIGNOR-Hedgehog	PRKACA	P17612	protein
Sonic Hedgehog	SIGNOR-Hedgehog	PRKACA	P17612	protein
Sonic Hedgehog	SIGNOR-Hedgehog	PRKACA	P17612	protein
Sonic Hedgehog	SIGNOR-Hedgehog	PRKACA	P17612	protein
Sonic Hedgehog	SIGNOR-Hedgehog	PRKACA	P17612	protein
Sonic Hedgehog	SIGNOR-Hedgehog	PRKACA	P17612	protein
Sonic Hedgehog	SIGNOR-Hedgehog	PTCH1	Q13635	protein
Sonic Hedgehog	SIGNOR-Hedgehog	PTCH1	Q13635	protein
Sonic Hedgehog	SIGNOR-Hedgehog	PTCH1	Q13635	protein
Sonic Hedgehog	SIGNOR-Hedgehog	PTCH1	Q13635	protein
Sonic Hedgehog	SIGNOR-Hedgehog	PTCH1	Q13635	protein
Sonic Hedgehog	SIGNOR-Hedgehog	PTCH1	Q13635	protein
Sonic Hedgehog	SIGNOR-Hedgehog	PTCH1	Q13635	protein
Sonic Hedgehog	SIGNOR-Hedgehog	PTCH1	Q13635	protein
Sonic Hedgehog	SIGNOR-Hedgehog	PTCH1	Q13635	protein
Sonic Hedgehog	SIGNOR-Hedgehog	SHH	Q15465	protein
Sonic Hedgehog	SIGNOR-Hedgehog	SHH	Q15465	protein
Sonic Hedgehog	SIGNOR-Hedgehog	SHH	Q15465	protein
Sonic Hedgehog	SIGNOR-Hedgehog	SHH	Q15465	protein
Sonic Hedgehog	SIGNOR-Hedgehog	SMO	Q99835	protein
Sonic Hedgehog	SIGNOR-Hedgehog	SMO	Q99835	protein
Sonic Hedgehog	SIGNOR-Hedgehog	SMO	Q99835	protein
Sonic Hedgehog	SIGNOR-Hedgehog	SMO	Q99835	protein
Sonic Hedgehog	SIGNOR-Hedgehog	SMO	Q99835	protein
Sonic Hedgehog	SIGNOR-Hedgehog	SMO	Q99835	protein
Sonic Hedgehog	SIGNOR-Hedgehog	SUFU	Q9UMX1	protein
Sonic Hedgehog	SIGNOR-Hedgehog	SUFU	Q9UMX1	protein
Sonic Hedgehog	SIGNOR-Hedgehog	SUFU	Q9UMX1	protein
Sonic Hedgehog	SIGNOR-Hedgehog	SUFU	Q9UMX1	protein
Sonic Hedgehog	SIGNOR-Hedgehog	SUFU	Q9UMX1	protein
Sonic Hedgehog	SIGNOR-Hedgehog	SUFU	Q9UMX1	protein
WNT Signaling	SIGNOR-WNT	3',5'-cyclic AMP	CHEBI:17489	smallmolecule
WNT Signaling	SIGNOR-WNT	3',5'-cyclic AMP	CHEBI:17489	smallmolecule
WNT Signaling	SIGNOR-WNT	ADCY1	Q08828	protein
WNT Signaling	SIGNOR-WNT	ADCY1	Q08828	protein
WNT Signaling	SIGNOR-WNT	Cell_migration	SIGNOR-PH38	phenotype
WNT Signaling	SIGNOR-WNT	CREB1	P16220	protein
WNT Signaling	SIGNOR-WNT	CREB1	P16220	protein
WNT Signaling	SIGNOR-WNT	CSNK1A1	P48729	protein
WNT Signaling	SIGNOR-WNT	CTNNB1	P35222	protein	1
WNT Signaling	SIGNOR-WNT	CTNNB1	P35222	protein	1
WNT Signaling	SIGNOR-WNT	CTNNB1	P35222	protein	1
WNT Signaling	SIGNOR-WNT	CTNNB1	P35222	protein	1
WNT Signaling	SIGNOR-WNT	CTNNB1	P35222	protein	1
WNT Signaling	SIGNOR-WNT	CTNNB1	P35222	protein	1
WNT Signaling	SIGNOR-WNT	CTNNB1	P35222	protein	1
WNT Signaling	SIGNOR-WNT	CTNNB1	P35222	protein	1
WNT Signaling	SIGNOR-WNT	CTNNB1	P35222	protein	1
WNT Signaling	SIGNOR-WNT	CTNNB1	P35222	protein	1
WNT Signaling	SIGNOR-WNT	CTNNB1	P35222	protein	1
WNT Signaling	SIGNOR-WNT	CTNNB1	P35222	protein	1
WNT Signaling	SIGNOR-WNT	CTNNB1	P35222	protein	1
WNT Signaling	SIGNOR-WNT	CTNNB1	P35222	protein	1
WNT Signaling	SIGNOR-WNT	CTNNB1	P35222	protein	1
WNT Signaling	SIGNOR-WNT	CTNNB1	P35222	protein	1
WNT Signaling	SIGNOR-WNT	CTNNB1	P35222	protein	1
WNT Signaling	SIGNOR-WNT	CTNNB1	P35222	protein	1
WNT Signaling	SIGNOR-WNT	CTNNB1	P35222	protein	1
WNT Signaling	SIGNOR-WNT	DAAM1	Q9Y4D1	protein
WNT Signaling	SIGNOR-WNT	DAAM1	Q9Y4D1	protein
WNT Signaling	SIGNOR-WNT	DAAM1	Q9Y4D1	protein
WNT Signaling	SIGNOR-WNT	DKK1	O94907	protein
WNT Signaling	SIGNOR-WNT	DKK1	O94907	protein
WNT Signaling	SIGNOR-WNT	DVL1	O14640	protein
WNT Signaling	SIGNOR-WNT	DVL1	O14640	protein
WNT Signaling	SIGNOR-WNT	DVL1	O14640	protein
WNT Signaling	SIGNOR-WNT	DVL1	O14640	protein
WNT Signaling	SIGNOR-WNT	DVL1	O14640	protein
WNT Signaling	SIGNOR-WNT	DVL1	O14640	protein
WNT Signaling	SIGNOR-WNT	Frizzled	SIGNOR-PF11	proteinfamily
WNT Signaling	SIGNOR-WNT	Frizzled	SIGNOR-PF11	proteinfamily
WNT Signaling	SIGNOR-WNT	Frizzled	SIGNOR-PF11	proteinfamily
WNT Signaling	SIGNOR-WNT	Frizzled	SIGNOR-PF11	proteinfamily
WNT Signaling	SIGNOR-WNT	Frizzled	SIGNOR-PF11	proteinfamily
WNT Signaling	SIGNOR-WNT	Frizzled	SIGNOR-PF11	proteinfamily
WNT Signaling	SIGNOR-WNT	Frizzled	SIGNOR-PF11	proteinfamily
WNT Signaling	SIGNOR-WNT	Frizzled	SIGNOR-PF11	proteinfamily
WNT Signaling	SIGNOR-WNT	GNAS	P63092	protein	3
WNT Signaling	SIGNOR-WNT	GNAS	P63092	protein	3
WNT Signaling	SIGNOR-WNT	GNAS	P63092	protein	3
WNT Signaling	SIGNOR-WNT	GSK3B/Axin/APC	SIGNOR-C110	complex
WNT Signaling	SIGNOR-WNT	GSK3B/Axin/APC	SIGNOR-C110	complex
WNT Signaling	SIGNOR-WNT	GSK3B/Axin/APC	SIGNOR-C110	complex
WNT Signaling	SIGNOR-WNT	GSK3B/Axin/APC	SIGNOR-C110	complex
WNT Signaling	SIGNOR-WNT	GSK3B/Axin/APC	SIGNOR-C110	complex
WNT Signaling	SIGNOR-WNT	GSK3B/Axin/APC	SIGNOR-C110	complex
WNT Signaling	SIGNOR-WNT	GSK3B/Axin/APC	SIGNOR-C110	complex
WNT Signaling	SIGNOR-WNT	GSK3B/Axin/APC	SIGNOR-C110	complex
WNT Signaling	SIGNOR-WNT	GSK3B/Axin/APC	SIGNOR-C110	complex
WNT Signaling	SIGNOR-WNT	GSK3B/Axin/APC	SIGNOR-C110	complex
WNT Signaling	SIGNOR-WNT	GSK3B/Axin/APC	SIGNOR-C110	complex
WNT Signaling	SIGNOR-WNT	GSK3B/Axin/APC	SIGNOR-C110	complex
WNT Signaling	SIGNOR-WNT	GSK3B/Axin/APC	SIGNOR-C110	complex
WNT Signaling	SIGNOR-WNT	GSK3B/Axin/APC	SIGNOR-C110	complex
WNT Signaling	SIGNOR-WNT	GSK3B/Axin/APC	SIGNOR-C110	complex
WNT Signaling	SIGNOR-WNT	GSK3B/Axin/APC	SIGNOR-C110	complex
WNT Signaling	SIGNOR-WNT	JUN	P05412	protein
WNT Signaling	SIGNOR-WNT	JUN	P05412	protein
WNT Signaling	SIGNOR-WNT	JUN	P05412	protein
WNT Signaling	SIGNOR-WNT	JUN	P05412	protein
WNT Signaling	SIGNOR-WNT	LEF1	Q9UJU2	protein
WNT Signaling	SIGNOR-WNT	LEF1	Q9UJU2	protein
WNT Signaling	SIGNOR-WNT	LEF1	Q9UJU2	protein
WNT Signaling	SIGNOR-WNT	LEF1	Q9UJU2	protein
WNT Signaling	SIGNOR-WNT	LEF1	Q9UJU2	protein
WNT Signaling	SIGNOR-WNT	LEF1	Q9UJU2	protein
WNT Signaling	SIGNOR-WNT	LRP5	O75197	protein
WNT Signaling	SIGNOR-WNT	LRP5	O75197	protein
WNT Signaling	SIGNOR-WNT	LRP5	O75197	protein
WNT Signaling	SIGNOR-WNT	LRP5	O75197	protein
WNT Signaling	SIGNOR-WNT	LRP5	O75197	protein
WNT Signaling	SIGNOR-WNT	LRP5	O75197	protein
WNT Signaling	SIGNOR-WNT	LRP6	O75581	protein
WNT Signaling	SIGNOR-WNT	LRP6	O75581	protein
WNT Signaling	SIGNOR-WNT	LRP6	O75581	protein
WNT Signaling	SIGNOR-WNT	LRP6	O75581	protein
WNT Signaling	SIGNOR-WNT	LRP6	O75581	protein
WNT Signaling	SIGNOR-WNT	LRP6	O75581	protein
WNT Signaling	SIGNOR-WNT	LRP6	O75581	protein
WNT Signaling	SIGNOR-WNT	LRP6	O75581	protein
WNT Signaling	SIGNOR-WNT	LRP6	O75581	protein
WNT Signaling	SIGNOR-WNT	LRP6	O75581	protein
WNT Signaling	SIGNOR-WNT	LRP6	O75581	protein
WNT Signaling	SIGNOR-WNT	MAPK8	P45983	protein
WNT Signaling	SIGNOR-WNT	MAPK8	P45983	protein
WNT Signaling	SIGNOR-WNT	MAPK8	P45983	protein
WNT Signaling	SIGNOR-WNT	MAPK8	P45983	protein
WNT Signaling	SIGNOR-WNT	MAPK8	P45983	protein
WNT Signaling	SIGNOR-WNT	MAPK8	P45983	protein
WNT Signaling	SIGNOR-WNT	MAPK8	P45983	protein
WNT Signaling	SIGNOR-WNT	MYC	P01106	protein
WNT Signaling	SIGNOR-WNT	MYC	P01106	protein
WNT Signaling	SIGNOR-WNT	MYC	P01106	protein
WNT Signaling	SIGNOR-WNT	MYC	P01106	protein
WNT Signaling	SIGNOR-WNT	MYC	P01106	protein
WNT Signaling	SIGNOR-WNT	MYC	P01106	protein
WNT Signaling	SIGNOR-WNT	MYC	P01106	protein
WNT Signaling	SIGNOR-WNT	PRKACA	P17612	protein
WNT Signaling	SIGNOR-WNT	PRKACA	P17612	protein
WNT Signaling	SIGNOR-WNT	PRKACA	P17612	protein
WNT Signaling	SIGNOR-WNT	PRKACA	P17612	protein
WNT Signaling	SIGNOR-WNT	Proliferation	SIGNOR-PH4	phenotype
WNT Signaling	SIGNOR-WNT	Proliferation	SIGNOR-PH4	phenotype
WNT Signaling	SIGNOR-WNT	Proliferation	SIGNOR-PH4	phenotype
WNT Signaling	SIGNOR-WNT	RAC1	P63000	protein	S
WNT Signaling	SIGNOR-WNT	RAC1	P63000	protein	S
WNT Signaling	SIGNOR-WNT	RAC1	P63000	protein	S
WNT Signaling	SIGNOR-WNT	RAC1	P63000	protein	S
WNT Signaling	SIGNOR-WNT	RHOA	P61586	protein
WNT Signaling	SIGNOR-WNT	RHOA	P61586	protein
WNT Signaling	SIGNOR-WNT	ROCK1	Q13464	protein
WNT Signaling	SIGNOR-WNT	SFRP1	Q8N474	protein
WNT Signaling	SIGNOR-WNT	SFRP1	Q8N474	protein
WNT Signaling	SIGNOR-WNT	Survival	SIGNOR-PH13	phenotype
WNT Signaling	SIGNOR-WNT	Survival	SIGNOR-PH13	phenotype
WNT Signaling	SIGNOR-WNT	Wnt	SIGNOR-PF40	proteinfamily
WNT Signaling	SIGNOR-WNT	Wnt	SIGNOR-PF40	proteinfamily
WNT Signaling	SIGNOR-WNT	WNT1	P04628	protein	3
WNT Signaling	SIGNOR-WNT	WNT1	P04628	protein	3
WNT Signaling	SIGNOR-WNT	WNT1	P04628	protein	3
WNT Signaling	SIGNOR-WNT	WNT1	P04628	protein	3
WNT Signaling	SIGNOR-WNT	WNT1	P04628	protein	3
WNT Signaling	SIGNOR-WNT	WNT11	O96014	protein
WNT Signaling	SIGNOR-WNT	WNT11	O96014	protein
WNT Signaling	SIGNOR-WNT	WNT3A	P56704	protein
WNT Signaling	SIGNOR-WNT	WNT3A	P56704	protein
WNT Signaling	SIGNOR-WNT	WNT3A	P56704	protein
WNT Signaling	SIGNOR-WNT	WNT3A	P56704	protein
WNT Signaling	SIGNOR-WNT	WNT3A	P56704	protein
WNT Signaling	SIGNOR-WNT	WNT3A	P56704	protein
WNT Signaling	SIGNOR-WNT	WNT5A	P41221	protein
WNT Signaling	SIGNOR-WNT	WNT5A	P41221	protein
WNT Signaling	SIGNOR-WNT	WNT7A	O00755	protein
WNT Signaling	SIGNOR-WNT	WNT7A	O00755	protein
WNT Signaling	SIGNOR-WNT	WNT7A	O00755	protein
