# Supplementary material for: Curation of causal interactions mediated by genes associated with autism accelerates the understanding of gene-phenotype relationships underlying neurodevelopmental disorders
Source: Mol Psychiatry. 2023 Dec 15;29(1):186–96. doi: 10.1038/s41380-023-02317-3 (PMC11078740; doi:10.1038/s41380-023-02317-3)
Supplement: Supplementary file 6 — Supplementary Table S5 [file 41380_2023_2317_MOESM6_ESM.xlsx]

## Sheet: Supplementary_Table5
Phenotype	diffusion_output_heat	diffusion_heat_delta	diffusion_heat_random	diffusion_heat_randSD	diffusion_heat_randMedian	type	z_score	p_value	adj_p	sign
Chromosome_segregation	0.168717282890403	0.16074750233737	0.00796978055303389	0.0146513875731193	0.0033127635902332	phenotype	10.9714865936855	5.24e-14	5e-11	TRUE
Synaptic_plasticity	0.178951797347987	0.157624648124615	0.0213271492233712	0.0198410112768014	0.0113062500153215	phenotype	7.94438579392949	0.195	35.1	TRUE
Postsynaptic density assembly	0.13344442533388	0.121464137922364	0.0119802874115157	0.0212315000184733	0.00377798470526503	phenotype	5.72094000973455	1060000	75500000	TRUE
Dendritic_spine_morphogenesis	0.12689724455503	0.11790557248105	0.00899167207397989	0.017051973106673	0.00388887314124495	phenotype	6.91448266681288	470	4730	TRUE
Neurogenesis	0.132967450642292	0.114998970698799	0.0179684799434929	0.0153054450028596	0.0107034122721698	phenotype	7.51359863612675	5.75	963	TRUE
Neurite_outgrowth	0.140180940197491	0.114767891875732	0.0254130483217594	0.0217929748569552	0.0259913060189505	phenotype	5.2662792771086	13900000	742000000	TRUE
Epigenetic_regulation	0.121564443758595	0.109087519885541	0.012476923873054	0.0115127099033928	0.00830780763070015	phenotype	9.47539899823173	2.66e-07	7.05e-05	TRUE
Action_potential	0.106415010951596	0.0893855773737845	0.017029433577812	0.0207001129200206	0.00376347349741106	phenotype	4.31812027881903	1570000000	0.000575432521719797	TRUE
Excitatory_synaptic_transmission	0.103947970187125	0.0869580046306545	0.0169899655564701	0.0106613781471147	0.0167367874726637	phenotype	8.15635684530974	0.0345	7.32	TRUE
Microtubule_polimerization	0.105422816199306	0.0837740591398008	0.0216487570595052	0.0218579270373266	0.0102831087489586	phenotype	3.8326625849167	0.000126763766509574	0.00410113012734703	TRUE
Autophagy	0.0945331621403767	0.0794718825519881	0.0150612795883887	0.0185997292916976	0.00770860072933422	phenotype	4.27274404404703	1930000000	0.000700674932564736	TRUE
Exocytosis	0.0840872088345024	0.077219203675942	0.00686800515856034	0.0199318797907226	0.00032795578290784	phenotype	3.87415559830359	0.000106995037503904	0.00352124357909398	TRUE
Axonal_growth_cone_formation	0.089398984691229	0.074849189376781	0.014549795314448	0.0230238728600962	0.00542617444807238	phenotype	3.25093826879603	0.00115024829986137	0.0327700590264983	TRUE
Immortality	0.0786364920966535	0.0705596917998918	0.00807680029676175	0.0151348630393711	0.00320722765874338	phenotype	4.66206345021696	313000000	0.000128784199858203	TRUE
Acrosome_assembly	0.0748402632758944	0.0705550995055192	0.00428516377037518	0.0171681612752573	587000000	phenotype	4.1096479916695	3960000000	0.00138532277517619	TRUE
Chromatine_condensation	0.081529106574082	0.0701062783004845	0.0114228282735975	0.0108854531678757	0.00757064753153319	phenotype	6.44036377900892	11900	102000	TRUE
Demyelination	0.0667933931105863	0.0581413455018569	0.00865204760872944	0.0148308384773761	0.00470901148016371	phenotype	3.92030063509553	8840000000	0.0029512508363093	TRUE
Actin_cytoskeleton_reorganization	0.074889810936882	0.0549715536175184	0.0199182573193636	0.0166670649485894	0.0114017728091177	phenotype	3.29821439990074	0.000973018079877124	0.0280558445750673	TRUE
F-actin_assembly	0.0470771224134394	0.0331373929735859	0.0139397294398535	0.0101507128593266	0.0101001774492731	phenotype	3.26453850412474	0.00109642559459826	0.0314242819064439	TRUE
Nonsense-mediated mRNA decay	0.0038691469868603	0.00359476900097163	0.000274377985888669	0.00106972063935491	49000000	phenotype	3.36047456571412	0.000778086945135358	0.0231138665901053	TRUE
