# Supplementary material for: Curation of causal interactions mediated by genes associated with autism accelerates the understanding of gene-phenotype relationships underlying neurodevelopmental disorders
Source: Mol Psychiatry. 2023 Dec 15;29(1):186–96. doi: 10.1038/s41380-023-02317-3 (PMC11078740; doi:10.1038/s41380-023-02317-3)
Supplement: Supplementary file 7 — Supplementary Table S6 [file 41380_2023_2317_MOESM7_ESM.xlsx]

## Sheet: Supplementary_Table2
Protein	Endpoint	End-point based ranking (distance score)	Class	Most proximal SAFRI1 protein
NTNG1	SFARI1	0.35	SFARI3	LRRC4C
PAFAH1B1	SFARI1	0.361	Proteome	DYNC1H1
KEAP1	SFARI1	0.398	Proteome	CUL3
APBA1	SFARI1	0.399	Proteome	CASK
ANGPT2	SFARI1	0.429	Proteome	TEK
NDEL1	SFARI1	0.441	Proteome	DYNC1H1
DCAF7	SFARI1	0.486	Proteome	DYRK1A
DHCR24	SFARI1	0.492	Proteome	DHCR7
TSC2	SFARI1	0.52	SFARI1	TSC1
ARID5B	SFARI1	0.57	Proteome	PHF2
GAN	SFARI1	0.577	Proteome	CUL3
IST1	SFARI1	0.595	Proteome	SPAST
DLGAP2	SFARI1	0.598	SFARI3	SHANK2
SMARCA4	SFARI1	0.607	SFARI1	SMARCC2
DLGAP1	SFARI1	0.615	SFARI2	SHANK2
NRCAM	SFARI1	0.618	SFARI3	ANK2
KCNQ2	SFARI1	0.623	SFARI2	KCNQ3
GPHN	SFARI1	0.625	SFARI2	ARHGEF9
ANGPT1	SFARI1	0.635	Proteome	TEK
MAP1LC3C	SFARI1	0.636	Proteome	WDFY3
FSTL1	SFARI1	0.638	Proteome	DIP2A
SMARCA2	SFARI1	0.64	SFARI1	SMARCC2
NRXN2	SFARI1	0.643	SFARI1	NLGN2
NRXN3	SFARI1	0.646	SFARI1	NLGN2
CASK	SFARI1	0.647	SFARI1	TBR1
NRXN1	SFARI1	0.647	SFARI1	NLGN2
DLGAP3	SFARI1	0.649	SFARI3	SHANK2
RLIM	SFARI1	0.649	Proteome	LDB1
APBA2	SFARI1	0.659	SFARI3	STXBP1
SQSTM1	SFARI1	0.66	Proteome	WDFY3
PICK1	SFARI1	0.662	Proteome	GRIA2
ANGPT4	SFARI1	0.666	Proteome	TEK
MEN1	SFARI1	0.668	Proteome	KMT2A
BAP1	SFARI1	0.677	Proteome	ASXL3
NFASC	SFARI1	0.679	Proteome	ANK2
DLGAP4	SFARI1	0.686	Proteome	SHANK2
NTN1	SFARI1	0.69	Proteome	DSCAM
TBR1	SFARI1	0.714	SFARI1	FOXP2
SMARCB1	SFARI1	0.721	Proteome	SMARCA2
APBB1	SFARI1	0.732	SFARI2	TSHZ3
KIRREL3	SFARI1	0.742	SFARI2	CASK
OBSCN	SFARI1	0.759	Proteome	ANK2
TNIK	SFARI1	0.784	Proteome	TCF7L2
NLGN3	SFARI1	0.793	SFARI1	NRXN2
NLGN1	SFARI1	0.794	SFARI2	NRXN2
APBA3	SFARI1	0.813	Proteome	STXBP1
CNOT4	SFARI1	0.815	Proteome	KDM5C
FRS2	SFARI1	0.829	Proteome	PTPN11
HDLBP	SFARI1	0.834	SFARI1	CTCF
NLK	SFARI1	0.84	Proteome	TCF7L2
NLGN2	SFARI1	0.844	SFARI1	NRXN2
RAB6A	SFARI1	0.851	Proteome	VPS13B
ANGPTL1	SFARI1	0.856	Proteome	TEK
NLGN4X	SFARI1	0.866	SFARI1	NRXN2
HSP90AA1	SFARI1	0.886	Proteome	PPP5C
PRDM1	SFARI1	0.894	Proteome	PAX5
CBX3	SFARI1	0.9	Proteome	NIPBL
FRG1	SFARI1	0.9	Proteome	KMT5B
FOXF2	SFARI1	0.906	Proteome	IRF2BPL
PRDM16	SFARI1	0.906	Proteome	SKI
KLF11	SFARI1	0.908	Proteome	SIN3A
MKX	SFARI1	0.915	SFARI1	SOX5
RBM15	SFARI1	0.917	Proteome	SON
GLDN	SFARI1	0.919	Proteome	ANK3
PHF12	SFARI1	0.926	SFARI1	SIN3A
BRD2	SFARI1	0.927	Proteome	ZMYND8
KLF16	SFARI1	0.927	SFARI3	SIN3A
CHL1	SFARI1	0.934	Proteome	ANK2
KLF9	SFARI1	0.948	Proteome	SIN3A
RNF111	SFARI1	0.948	Proteome	SKI
CDKL5	SFARI1	0.95	SFARI1	CDKL5
KLF2	SFARI1	0.95	Proteome	RELN
ARNTL	SFARI1	0.953	Proteome	MAGEL2
KLF13	SFARI1	0.959	Proteome	SIN3A
UBQLN2	SFARI1	0.959	Proteome	HNRNPU
DLGAP5	SFARI1	0.966	Proteome	SHANK2
RIMBP2	SFARI1	0.98	Proteome	RIMS1
PTPRE	SFARI1	0.982	Proteome	KCNB1
KLF4	SFARI1	0.987	Proteome	MEIS2
KLF10	SFARI1	0.996	Proteome	SIN3A
CNOT9	SFARI1	1	Proteome	GIGYF1
DPP3	SFARI1	1	SFARI3	CUL3
EGLN2	SFARI1	1	Proteome	ADSL
IPO5	SFARI1	1	Proteome	DSCAM
NR2F1	SFARI1	1	SFARI3	PCDH19
RAB6B	SFARI1	1	Proteome	VPS13B
RAB6C	SFARI1	1	Proteome	VPS13B
FOXP2	SFARI1	1013	SFARI1	RELN
HIPK2	SFARI1	1.03	Proteome	MECP2
KDM5B	SFARI1	1042	SFARI1	FOXG1
NRAS	SFARI1	1044	Proteome	BRAF
SS18L1	SFARI1	1047	Proteome	CREBBP
RIT1	SFARI1	1048	Proteome	BRAF
RNF138	SFARI1	1058	Proteome	TCF7L2
SATB2	SFARI1	1071	SFARI3	NR4A2
SPOP	SFARI1	1073	Proteome	CUL3
ANK2	SFARI1	1088	SFARI1	CACNA1A
EID1	SFARI1	1.09	Proteome	CREBBP
ROCK2	SFARI1	1091	Proteome	DPYSL2
SRP54	SFARI1	1.1	Proteome	SRPRA
ID2	SFARI1	1101	Proteome	TCF4
KHDRBS1	SFARI1	1103	Proteome	CREBBP
NXPH1	SFARI1	1104	SFARI3	NRXN3
ELAVL3	SFARI1	1107	SFARI1	ANK3
RIMBP3B	SFARI1	1113	Proteome	RIMS1
RIMBP3	SFARI1	1116	Proteome	RIMS1
HRAS	SFARI1	1125	SFARI1	BRAF
PTK2	SFARI1	1125	Proteome	TRIO
NUDCD2	SFARI1	1129	SFARI2	DYNC1H1
ADNP	SFARI1	1145	SFARI1	CTCF
PARP1	SFARI1	1.15	Proteome	CHD2
RACK1	SFARI1	1.15	Proteome	PTK7
CTNNB1	SFARI1	1154	SFARI1	TCF7L2
NFX1	SFARI1	1167	Proteome	SIN3A
HOOK1	SFARI1	1172	Proteome	PTPN11
CAMK4	SFARI1	1173	SFARI3	CREBBP
ID1	SFARI1	1174	Proteome	TCF4
KRAS	SFARI1	1177	Proteome	BRAF
LEPR	SFARI1	1177	Proteome	PTPN11
TAGLN2	SFARI1	1177	Proteome	ACTB
RIMBP3C	SFARI1	1.18	Proteome	RIMS1
RUNX2	SFARI1	1184	Proteome	CREBBP
ID3	SFARI1	1189	Proteome	TCF4
RASA1	SFARI1	1.19	Proteome	HRAS
STXBP1	SFARI1	1196	SFARI1	NRXN1
CLOCK	SFARI1	1.2	Proteome	MAGEL2
CTTNBP2	SFARI1	1.2	SFARI2	SHANK3
DCC	SFARI1	1.2	SFARI2	CACNA1A
DOT1L	SFARI1	1.2	Proteome	HECTD4
PTMS	SFARI1	1.2	Proteome	NCOA1
PTPRA	SFARI1	1.2	Proteome	KCNB1
DDR1	SFARI1	1217	Proteome	PTPN11
DISC1	SFARI1	1219	SFARI2	DYNC1H1
FOXO3	SFARI1	1224	Proteome	TSC1
MYO5A	SFARI1	1244	SFARI2	ACTB
ATG7	SFARI1	1247	Proteome	WDFY3
RNF149	SFARI1	1247	Proteome	BRAF
SOS1	SFARI1	1247	Proteome	HRAS
PAK3	SFARI1	1.25	Proteome	SYN1
TSPOAP1	SFARI1	1.25	SFARI3	RIMS1
ATG4B	SFARI1	1251	Proteome	WDFY3
CAMK1	SFARI1	1252	Proteome	SYN1
NF1	SFARI1	1253	SFARI1	HRAS
GFAP	SFARI1	1254	SFARI1	ACTB
RELA	SFARI1	1257	Proteome	CREBBP
MAST2	SFARI1	1269	Proteome	PTEN
IGF2BP1	SFARI1	1283	Proteome	ACTB
HDAC9	SFARI1	1285	Proteome	MEF2C
PDGFRB	SFARI1	1291	Proteome	PTPN11
KCNQ3	SFARI1	1296	SFARI1	KCNQ3
SOS2	SFARI1	1299	Proteome	HRAS
PAX7	SFARI1	1.3	Proteome	KMT2A
TEK	SFARI1	1.3	SFARI1	TEK
WT1	SFARI1	1.3	Proteome	DNMT3A
TTN	SFARI1	1301	SFARI3	ANK2
RNF7	SFARI1	1309	Proteome	NF1
FGF12	SFARI1	1314	Proteome	SCN1A
RNF4	SFARI1	1316	Proteome	KDM5B
FGF14	SFARI1	1322	SFARI3	SCN8A
KIT	SFARI1	1323	Proteome	PTPN11
YWHAE	SFARI1	1325	SFARI3	DYNC1H1
PTPN5	SFARI1	1328	Proteome	GRIN2B
ASXL1	SFARI1	1331	Proteome	NCOA1
CUL3	SFARI1	1334	SFARI1	LZTR1
SRP19	SFARI1	1336	Proteome	SRPRA
FOXO1	SFARI1	1337	Proteome	TCF4
PHF2	SFARI1	1.34	SFARI1	PHF2
HDAC4	SFARI1	1346	SFARI3	MEF2C
IQSEC2	SFARI1	1.35	SFARI1	GRIA2
SHANK3	SFARI1	1.35	SFARI1	GRIA2
ZMYND8	SFARI1	1.35	SFARI1	ZMYND8
CHFR	SFARI1	1359	Proteome	SMARCA4
HDAC5	SFARI1	1365	Proteome	MEF2C
CKB	SFARI1	1367	Proteome	ACTB
SYN1	SFARI1	1367	SFARI1	ACTB
GABARAP	SFARI1	1.38	Proteome	ARHGEF9
MAST3	SFARI1	1385	Proteome	PTEN
CD2AP	SFARI1	1.4	Proteome	ACTB
FUS	SFARI1	1.4	Proteome	CSDE1
NLGN4Y	SFARI1	1.4	SFARI3	NRXN2
SYN2	SFARI1	1.4	SFARI3	ACTB
SYN3	SFARI1	1.4	Proteome	ACTB
PTGES3	SFARI1	1426	Proteome	PPP5C
MAST1	SFARI1	1427	Proteome	PTEN
MYOD1	SFARI1	1431	Proteome	SMARCA4
FGF13	SFARI1	1435	Proteome	SCN1A
JAK1	SFARI1	1445	Proteome	PTPN11
FGF11	SFARI1	1.45	Proteome	SCN1A
FKBP15	SFARI1	1.45	Proteome	ACTB
MECOM	SFARI1	1.45	Proteome	TEK
ASH1L	SFARI1	1451	SFARI1	NRXN1
GABARAPL2	SFARI1	1453	Proteome	WDFY3
STIP1	SFARI1	1458	Proteome	PPP5C
FGFR2	SFARI1	1461	Proteome	PTPN11
RXRB	SFARI1	1464	Proteome	NR4A2
RAB39B	SFARI1	1467	SFARI3	GRIA2
MYLK2	SFARI1	1484	Proteome	MEF2C
EPHB1	SFARI1	1486	Proteome	ANK2
TCAP	SFARI1	1493	Proteome	ANK2
JUN	SFARI1	1494	Proteome	TCF4
EPAS1	SFARI1	1.5	Proteome	KDM6B
PLCE1	SFARI1	1515	Proteome	HRAS
CALM1	SFARI1	1519	Proteome	SCN8A
CALM2	SFARI1	1.52	Proteome	SCN8A
CALM3	SFARI1	1.52	Proteome	SCN8A
PREX2	SFARI1	1.52	Proteome	PTEN
STAT5A	SFARI1	1532	Proteome	DNMT3A
LEP	SFARI1	1539	SFARI3	PTPN11
GABARAPL1	SFARI1	1.54	Proteome	WDFY3
CAMK2B	SFARI1	1545	Proteome	GRIN2B
MAPK7	SFARI1	1547	Proteome	MEF2C
HABP4	SFARI1	1559	Proteome	MEF2C
RIN1	SFARI1	1561	Proteome	HRAS
GTF2B	SFARI1	1575	Proteome	IRF2BPL
FBXW7	SFARI1	1585	Proteome	MED13
FLT3	SFARI1	1585	Proteome	PTPN11
FOXJ3	SFARI1	1586	Proteome	MEF2C
MAP1LC3B	SFARI1	1587	Proteome	WDFY3
TTC5	SFARI1	1589	Proteome	EP300
UNC5A	SFARI1	1589	Proteome	GRIA2
PIK3C3	SFARI1	1.6	Proteome	PTEN
GRIP1	SFARI1	1602	SFARI2	MEF2C
STK11	SFARI1	1605	Proteome	BRSK2
UBE2K	SFARI1	1611	Proteome	TCF7L2
MYOM1	SFARI1	1617	Proteome	ANK2
IKBKB	SFARI1	1618	Proteome	TSC1
MYLK3	SFARI1	1626	Proteome	MEF2C
MAP1LC3A	SFARI1	1635	Proteome	WDFY3
PAX5	SFARI1	1638	SFARI1	PAX5
PBK	SFARI1	1652	Proteome	PTEN
FGFR4	SFARI1	1661	Proteome	PTPN11
WSB1	SFARI1	1675	Proteome	MECP2
KIF1C	SFARI1	1676	Proteome	VPS13B
PPP4C	SFARI1	1678	Proteome	DYNC1H1
ZDHHC9	SFARI1	1685	Proteome	HRAS
FNTB	SFARI1	1686	Proteome	HRAS
AHSA1	SFARI1	1698	Proteome	PPP5C
RAPGEF5	SFARI1	1699	Proteome	HRAS
LRFN4	SFARI1	1712	Proteome	DLG4
RASGEF1A	SFARI1	1725	Proteome	HRAS
FNTA	SFARI1	1728	Proteome	HRAS
NEDD4L	SFARI1	1733	Proteome	SCN2A
NTRK1	SFARI1	1735	SFARI3	PTPN11
GNAQ	SFARI1	1738	Proteome	HRAS
HDAC11	SFARI1	1741	Proteome	ZMYND8
TP53INP1	SFARI1	1741	Proteome	WDFY3
RAPGEF6	SFARI1	1748	Proteome	HRAS
PRPF4B	SFARI1	1.75	Proteome	SIN3A
TET1	SFARI1	1756	Proteome	PTEN
PRKAA2	SFARI1	1.76	Proteome	TSC1
FGFR1	SFARI1	1761	SFARI2	PTPN11
RALGDS	SFARI1	1768	Proteome	BRAF
SYNGAP1	SFARI1	1772	SFARI1	DLG4
BRMS1	SFARI1	1776	Proteome	EP300
RASGEF1B	SFARI1	1776	Proteome	HRAS
EPHB2	SFARI1	1781	SFARI3	ANK2
BRD3	SFARI1	1785	Proteome	EP300
MN1	SFARI1	1793	Proteome	EP300
AXIN1	SFARI1	1803	Proteome	SKI
SYK	SFARI1	1806	Proteome	PAX5
BRD4	SFARI1	1814	SFARI3	EP300
GOLGA7	SFARI1	1817	Proteome	HRAS
UBE3A	SFARI1	1828	SFARI1	TSC2
HIF1A	SFARI1	1839	Proteome	KDM6B
NR3C1	SFARI1	1844	Proteome	NCOA1
DYRK1A	SFARI1	1.85	SFARI1	DYRK1A
UBIAD1	SFARI1	1.85	Proteome	HRAS
DTX1	SFARI1	1861	Proteome	EP300
FNIP1	SFARI1	1864	Proteome	PPP5C
PPARA	SFARI1	1867	Proteome	MAGEL2
GRB2	SFARI1	1869	Proteome	HRAS
FBXO7	SFARI1	1878	Proteome	SHANK2
PPARG	SFARI1	1.88	Proteome	PTEN
RAI1	SFARI1	1882	SFARI1	MAGEL2
MYO10	SFARI1	1884	Proteome	CACNA1A
CASP7	SFARI1	1894	Proteome	CHD2
MECP2	SFARI1	1.9	SFARI1	DEAF1
PRKDC	SFARI1	1903	SFARI3	HNRNPU
ANKS1B	SFARI1	1914	SFARI3	DLG4
MUC1	SFARI1	1914	Proteome	MEIS2
PATZ1	SFARI1	1914	Proteome	KDM5B
KDM5A	SFARI1	1.92	Proteome	PTEN
EFNB1	SFARI1	1927	Proteome	ANK2
NR1D1	SFARI1	1932	SFARI3	MAGEL2
PEX5	SFARI1	1937	Proteome	WDFY3
CREBBP	SFARI1	1939	SFARI1	MEF2C
RNF26	SFARI1	1947	Proteome	WDFY3
CAMKK1	SFARI1	1949	Proteome	CREBBP
CAMKK2	SFARI1	1949	Proteome	CREBBP
GEM	SFARI1	1.95	Proteome	DPYSL2
RASGEF1C	SFARI1	1.95	Proteome	HRAS
FMR1	SFARI1	1953	SFARI1	DLG4
LRRC4	SFARI1	1955	SFARI3	DLG4
UNC5C	SFARI1	1961	Proteome	CACNA1A
RLF	SFARI1	1968	Proteome	BRAF
UNC5B	SFARI1	1.97	Proteome	CACNA1A
MAP3K7	SFARI1	1976	Proteome	TCF7L2
CHUK	SFARI1	1979	Proteome	CREBBP
BANP	SFARI1	1983	Proteome	CREBBP
PDGFB	SFARI1	1984	Proteome	PTPN11
NR2F2	SFARI1	1991	Proteome	PCDH19
ATG3	SFARI1	1992	Proteome	ARHGEF9
FNIP2	SFARI1	2	Proteome	PPP5C
LRRC4B	SFARI1	2	Proteome	DLG4
RPS6KA3	SFARI1	2	SFARI3	CIC
LRRC4C	SFARI1	2005	SFARI1	DLG4
RARG	SFARI1	2009	Proteome	NR4A2
RORC	SFARI1	2021	Proteome	MAGEL2
PTK6	SFARI1	2028	Proteome	CREBBP
MAP2K5	SFARI1	2031	Proteome	MEF2C
NBR1	SFARI1	2031	Proteome	WDFY3
NR1D2	SFARI1	2031	Proteome	MAGEL2
UNC5D	SFARI1	2038	SFARI3	CACNA1A
KIF5A	SFARI1	2042	Proteome	DLG4
PTEN	SFARI1	2.05	SFARI1	PTEN
ZDHHC2	SFARI1	2.05	Proteome	DLG4
RORB	SFARI1	2054	SFARI1	MAGEL2
STAT6	SFARI1	2059	Proteome	MEIS2
RARB	SFARI1	2066	Proteome	NR4A2
CDK14	SFARI1	2076	Proteome	ACTB
MDM2	SFARI1	2077	Proteome	EP300
PAX2	SFARI1	2079	Proteome	DNMT3A
CHEK1	SFARI1	2092	Proteome	TLK2
FZD3	SFARI1	2093	Proteome	TCF7L2
SHC1	SFARI1	2095	Proteome	HRAS
AFDN	SFARI1	2098	Proteome	BRAF
FLT3LG	SFARI1	2098	Proteome	PTPN11
PAWR	SFARI1	2102	Proteome	DNMT3A
PRKD1	SFARI1	2104	Proteome	CACNA1C
HIF3A	SFARI1	2108	Proteome	KDM6B
PPARGC1A	SFARI1	2108	Proteome	MAGEL2
USP15	SFARI1	2.11	SFARI2	WDFY3
NDN	SFARI1	2.12	Proteome	CREBBP
PABPC1	SFARI1	2121	Proteome	SIN3A
NGF	SFARI1	2129	Proteome	PTPN11
PABPC4	SFARI1	2129	Proteome	SIN3A
SF1	SFARI1	2131	Proteome	CSDE1
TNPO1	SFARI1	2133	Proteome	CSDE1
PIAS1	SFARI1	2135	Proteome	NR4A2
HECTD1	SFARI1	2136	Proteome	PPP5C
KITLG	SFARI1	2141	Proteome	PTPN11
RORA	SFARI1	2144	Proteome	NRXN2
MYC	SFARI1	2156	Proteome	DNMT3A
FGF10	SFARI1	2161	Proteome	PTPN11
AKT3	SFARI1	2167	Proteome	BRAF
ATR	SFARI1	2167	Proteome	KMT2A
PLK3	SFARI1	2168	Proteome	PTEN
FAM83G	SFARI1	2178	Proteome	ACTB
KAT2B	SFARI1	2183	SFARI2	MEF2C
DAB2IP	SFARI1	2196	Proteome	HRAS
WDFY3	SFARI1	2197	SFARI1	ARHGEF9
MAML1	SFARI1	2199	Proteome	EP300
PTCHD1	SFARI1	2.2	SFARI1	DLG4
STRADA	SFARI1	2.21	Proteome	BRSK2
ATG9A	SFARI1	2225	Proteome	DYNC1H1
NCK1	SFARI1	2234	Proteome	HRAS
TOMM70	SFARI1	2236	Proteome	PPP5C
FBXL12	SFARI1	2242	Proteome	SYN1
TET2	SFARI1	2244	SFARI2	DNMT3A
PLCG1	SFARI1	2248	Proteome	HRAS
SKI	SFARI1	2.25	SFARI1	EP300
TP53INP2	SFARI1	2.25	Proteome	WDFY3
PRKAG1	SFARI1	2254	Proteome	TSC1
FGF2	SFARI1	2264	Proteome	PTPN11
PIK3R4	SFARI1	2264	Proteome	PTEN
NTN4	SFARI1	2268	Proteome	GRIA2
ROCK1	SFARI1	2277	Proteome	GFAP
PRMT1	SFARI1	2279	Proteome	CSDE1
ATG14	SFARI1	2281	Proteome	PTEN
FGF1	SFARI1	2295	Proteome	PTPN11
PRKCG	SFARI1	2301	Proteome	STXBP1
COL1A1	SFARI1	2304	Proteome	PTPN11
FGF3	SFARI1	2312	Proteome	PTPN11
NCOA1	SFARI1	2312	SFARI1	NCOA1
SAFB	SFARI1	2313	Proteome	CSDE1
SPRY1	SFARI1	2315	Proteome	HRAS
CARM1	SFARI1	2316	Proteome	KMT2A
COL21A1	SFARI1	2317	Proteome	PTPN11
TBK1	SFARI1	2319	Proteome	WDFY3
SMAD5	SFARI1	2322	Proteome	NR4A2
H4C1	SFARI1	2327	Proteome	ZMYND8
FGF6	SFARI1	2336	Proteome	PTPN11
FGF18	SFARI1	2342	Proteome	PTPN11
NTNG2	SFARI1	2346	Proteome	DLG4
SP1	SFARI1	2349	Proteome	LDB1
CSNK1A1	SFARI1	2.35	Proteome	FOXG1
CSNK2A2	SFARI1	2354	Proteome	TCF7L2
STK19	SFARI1	2355	Proteome	BRAF
CCNY	SFARI1	2361	Proteome	ACTB
CDK4	SFARI1	2368	Proteome	MEF2C
JAK2	SFARI1	2373	Proteome	PTPN11
USP7	SFARI1	2377	SFARI2	SMARCA4
FGF4	SFARI1	2385	Proteome	PTPN11
RASSF5	SFARI1	2386	SFARI3	BRAF
FGF17	SFARI1	2387	Proteome	PTPN11
SOCS6	SFARI1	2398	Proteome	PTPN11
FYCO1	SFARI1	2.4	Proteome	WDFY3
FGF5	SFARI1	2.41	Proteome	PTPN11
RPS6KA1	SFARI1	2.41	Proteome	TSC2
XRCC6	SFARI1	2414	SFARI3	HNRNPU
NTF4	SFARI1	2417	Proteome	PTPN11
XIAP	SFARI1	2426	Proteome	CHD2
EP300	SFARI1	2436	SFARI1	MEF2C
FBXL21P	SFARI1	2443	Proteome	ANK2
RET	SFARI1	2444	Proteome	PTPN11
PTPN11	SFARI1	2451	SFARI1	HRAS
UVRAG	SFARI1	2468	Proteome	PTEN
SIRT1	SFARI1	2469	Proteome	EP300
SMAD1	SFARI1	2471	Proteome	NR4A2
PTPRR	SFARI1	2483	Proteome	MEF2C
NRBF2	SFARI1	2498	Proteome	PTEN
RBPJ	SFARI1	2498	Proteome	KMT2A
TP53	SFARI1	2.51	Proteome	ANKRD11
BCORL1	SFARI1	2527	Proteome	MEF2C
STYX	SFARI1	2535	Proteome	MED13
CBL	SFARI1	2547	Proteome	PTPN11
PEX14	SFARI1	2555	Proteome	WDFY3
CXCL1	SFARI1	2565	Proteome	HRAS
BICDL1	SFARI1	2576	SFARI3	VPS13B
PPP4R3A	SFARI1	2578	Proteome	DYNC1H1
VAV1	SFARI1	2579	Proteome	PAX5
DYRK1B	SFARI1	2585	Proteome	MEF2C
RNF185	SFARI1	2594	Proteome	WDFY3
COPS3	SFARI1	2597	Proteome	HRAS
GSK3A	SFARI1	2607	Proteome	TSC2
PLK2	SFARI1	2.61	Proteome	MED13
IL10RA	SFARI1	2.62	Proteome	PTPN11
CCP110	SFARI1	2623	Proteome	SCN8A
AURKA	SFARI1	2626	Proteome	DYNC1H1
KAT6B	SFARI1	2626	SFARI3	CREBBP
MAP3K2	SFARI1	2635	Proteome	MEF2C
STAP1	SFARI1	2644	Proteome	PTPN11
IFNLR1	SFARI1	2645	Proteome	PTPN11
NPM1	SFARI1	2652	Proteome	MED13
AURKB	SFARI1	2663	Proteome	GFAP
CSNK1G1	SFARI1	2674	SFARI3	TCF4
PLPPR1	SFARI1	2675	Proteome	HRAS
RNF144A	SFARI1	2679	Proteome	HNRNPU
BCOR	SFARI1	2711	Proteome	MEF2C
GNG12	SFARI1	2715	Proteome	HRAS
TOPBP1	SFARI1	2718	Proteome	KMT2A
ACTN1	SFARI1	2745	Proteome	TRIO
SLA2	SFARI1	2745	Proteome	PTPN11
IKBKG	SFARI1	2753	Proteome	TSC1
IL7R	SFARI1	2753	Proteome	PTPN11
LNX1	SFARI1	2765	Proteome	PTEN
SOHLH2	SFARI1	2768	Proteome	PTPN11
ATAD5	SFARI1	2773	Proteome	EP300
CAMK2D	SFARI1	2776	Proteome	MEF2C
PAXIP1	SFARI1	2776	Proteome	DNMT3A
LARP4B	SFARI1	2777	Proteome	SIN3A
OGT	SFARI1	2781	Proteome	PTEN
MAP3K3	SFARI1	2782	Proteome	MEF2C
LZTR1	SFARI1	2785	SFARI1	BRAF
ERC1	SFARI1	2793	Proteome	CREBBP
DDX5	SFARI1	2796	Proteome	CREBBP
MAP3K14	SFARI1	2799	Proteome	CREBBP
CRK	SFARI1	2.8	Proteome	TRIO
PEX12	SFARI1	2806	Proteome	WDFY3
IFNGR1	SFARI1	2808	Proteome	PTPN11
FGR	SFARI1	2809	Proteome	TRIO
BMX	SFARI1	2.81	Proteome	TRIO
ADAM9	SFARI1	2813	Proteome	PTPN11
CAMK2A	SFARI1	2813	SFARI3	SYNGAP1
IL2RB	SFARI1	2818	Proteome	PTPN11
IL21R	SFARI1	2821	Proteome	PTPN11
JAK3	SFARI1	2842	Proteome	DNMT3A
PRKCB	SFARI1	2842	SFARI2	STXBP1
PTPRF	SFARI1	2847	Proteome	DLG4
ACP1	SFARI1	2851	Proteome	PTPN11
APPL1	SFARI1	2853	Proteome	BRSK2
PAX3	SFARI1	2867	Proteome	PTPN11
SGK1	SFARI1	2867	Proteome	SCN2A
PEX1	SFARI1	2.87	Proteome	WDFY3
EFR3A	SFARI1	2877	SFARI2	BRAF
IL6ST	SFARI1	2877	Proteome	PTPN11
TAB2	SFARI1	2883	Proteome	TCF7L2
PEX2	SFARI1	2889	Proteome	WDFY3
MARCHF9	SFARI1	2.9	Proteome	KCNB1
RUBCN	SFARI1	2.9	Proteome	PTEN
SOHLH1	SFARI1	2901	Proteome	PTPN11
PEX6	SFARI1	2902	Proteome	WDFY3
IL10	SFARI1	2908	Proteome	PTPN11
EGLN1	SFARI1	2911	Proteome	KDM6B
DDX3X	SFARI1	2917	SFARI1	SIN3A
IL20RA	SFARI1	2922	Proteome	PTPN11
SLA	SFARI1	2923	Proteome	PTPN11
NR2E3	SFARI1	2927	Proteome	MAGEL2
KAT6A	SFARI1	2936	SFARI2	CREBBP
PAK1	SFARI1	2937	Proteome	SYN1
DUSP6	SFARI1	2938	Proteome	TCF4
RANBP2	SFARI1	2938	Proteome	CSDE1
NFIX	SFARI1	2939	Proteome	TCF4
CBLB	SFARI1	2942	Proteome	PTPN11
IL4R	SFARI1	2946	Proteome	PTPN11
IL22RA1	SFARI1	2947	Proteome	PTPN11
TLE4	SFARI1	2947	Proteome	DNMT3A
NFKBIA	SFARI1	2956	Proteome	CREBBP
C1D	SFARI1	2957	Proteome	MAGEL2
HOXB7	SFARI1	2.96	Proteome	HNRNPU
PTPRG	SFARI1	2963	Proteome	GRIN2B
THBS1	SFARI1	2964	SFARI3	PTPN11
IL31RA	SFARI1	2968	Proteome	PTPN11
SOCS1	SFARI1	2975	Proteome	PTPN11
SOCS3	SFARI1	2976	Proteome	PTPN11
CLSPN	SFARI1	2979	Proteome	TLK2
TAB3	SFARI1	2982	Proteome	TCF7L2
SND1	SFARI1	2988	SFARI3	MEIS2
IL7	SFARI1	2991	Proteome	PTPN11
CDKN2B	SFARI1	2992	Proteome	MEF2C
CASP3	SFARI1	2994	Proteome	CHD2
NFIB	SFARI1	2997	SFARI3	TCF4
PTPRJ	SFARI1	3002	Proteome	PTPN11
RAP1GDS1	SFARI1	3013	Proteome	BRAF
ERBB4	SFARI1	3017	Proteome	DNMT3A
IFNL1	SFARI1	3017	Proteome	PTPN11
TIMELESS	SFARI1	3018	Proteome	TLK2
BMP1	SFARI1	3026	Proteome	PTPN11
INPP5D	SFARI1	3028	Proteome	PAX5
HECTD2	SFARI1	3.03	Proteome	NR4A2
YWHAZ	SFARI1	3034	Proteome	DPYSL2
CDKN2C	SFARI1	3036	Proteome	MEF2C
NFIA	SFARI1	3039	SFARI3	TCF4
IFNL3	SFARI1	3044	Proteome	PTPN11
THRA	SFARI1	3048	SFARI3	NR4A2
ULK2	SFARI1	3.05	Proteome	TSC1
NR0B2	SFARI1	3.06	Proteome	MAGEL2
SGK2	SFARI1	3061	Proteome	TSC1
DIABLO	SFARI1	3063	Proteome	CHD2
SMAD3	SFARI1	3063	Proteome	CREBBP
SIRT2	SFARI1	3066	Proteome	MEF2C
IL21	SFARI1	3.07	Proteome	PTPN11
YWHAG	SFARI1	3077	SFARI3	DPYSL2
GHR	SFARI1	3081	Proteome	MEF2C
GDNF	SFARI1	3086	Proteome	PTPN11
PTK2B	SFARI1	3087	Proteome	TRIO
RHOA	SFARI1	3087	Proteome	GFAP
AKT2	SFARI1	3088	Proteome	TSC2
BRAP	SFARI1	3092	Proteome	WDFY3
CDK5	SFARI1	3092	Proteome	DPYSL2
DAB2	SFARI1	3096	Proteome	HRAS
IL15RA	SFARI1	3097	Proteome	PTPN11
TSC22D3	SFARI1	3097	Proteome	TCF4
PDGFRA	SFARI1	3099	Proteome	TRIO
CCND1	SFARI1	3102	Proteome	MEF2C
TRAF3	SFARI1	3116	Proteome	WDFY3
PTPN2	SFARI1	3117	Proteome	PTPN11
RAB5A	SFARI1	3117	Proteome	PTEN
CDKN2A	SFARI1	3122	Proteome	KMT2A
MYO1E	SFARI1	3125	SFARI3	TRIO
RALY	SFARI1	3132	Proteome	CSDE1
HES1	SFARI1	3135	Proteome	PTPN11
MET	SFARI1	3135	SFARI2	TRIO
TRAPPC9	SFARI1	3138	SFARI2	TSC1
KDR	SFARI1	3139	Proteome	TRIO
KLC2	SFARI1	3.14	Proteome	WDFY3
UHMK1	SFARI1	3147	Proteome	CSDE1
CCAR2	SFARI1	3148	Proteome	EP300
WWTR1	SFARI1	3149	Proteome	CREBBP
ASXL3	SFARI1	3164	SFARI1	EP300
ITCH	SFARI1	3168	Proteome	EP300
ARNT	SFARI1	3173	Proteome	KDM6B
FKBP5	SFARI1	3178	Proteome	NCOA1
HTRA2	SFARI1	3178	Proteome	CHD2
MAP4K4	SFARI1	3182	Proteome	TCF7L2
SMURF1	SFARI1	3183	SFARI3	CREBBP
INSR	SFARI1	3187	Proteome	SCN8A
INCENP	SFARI1	3.19	Proteome	GFAP
TICAM1	SFARI1	3.19	Proteome	WDFY3
SHC3	SFARI1	3191	Proteome	HRAS
CAMK2G	SFARI1	3196	Proteome	MEF2C
FOS	SFARI1	3197	Proteome	TCF4
NRTN	SFARI1	3197	Proteome	PTPN11
STK4	SFARI1	3203	Proteome	TCF4
OPTN	SFARI1	3205	Proteome	WDFY3
NFKB1	SFARI1	3209	Proteome	CREBBP
IFNL2	SFARI1	3211	Proteome	PTPN11
RAD9A	SFARI1	3214	Proteome	KMT2A
ACVR1	SFARI1	3225	Proteome	NR4A2
MUTYH	SFARI1	3225	Proteome	KMT2A
YWHAQ	SFARI1	3227	Proteome	DPYSL2
NCOA2	SFARI1	3234	Proteome	NCOA1
CYLD	SFARI1	3236	Proteome	TCF7L2
NOTCH3	SFARI1	3241	Proteome	KMT2A
PEX26	SFARI1	3246	Proteome	WDFY3
IL13	SFARI1	3249	Proteome	PTPN11
FLT4	SFARI1	3.25	Proteome	CIC
CD3E	SFARI1	3253	Proteome	HRAS
IL4	SFARI1	3255	Proteome	PTPN11
SH2B1	SFARI1	3256	Proteome	PAX5
COLGALT2	SFARI1	3259	Proteome	PTPN11
MAVS	SFARI1	3259	Proteome	WDFY3
KDM3B	SFARI1	3267	SFARI1	MAGEL2
IFNG	SFARI1	3.27	Proteome	PTPN11
ADIPOR1	SFARI1	3273	Proteome	BRSK2
ADIPOR2	SFARI1	3281	Proteome	BRSK2
PTPRC	SFARI1	3285	SFARI3	PTPN11
MLF1	SFARI1	3.29	Proteome	HRAS
IL2	SFARI1	3294	Proteome	PTPN11
USP22	SFARI1	3297	Proteome	EP300
SGK3	SFARI1	3302	Proteome	TSC1
CCNF	SFARI1	3304	Proteome	SCN8A
EGLN3	SFARI1	3304	Proteome	KDM6B
PTPN12	SFARI1	3304	Proteome	TRIO
PPFIA1	SFARI1	3314	SFARI3	DLG4
RNF34	SFARI1	3.32	Proteome	MAGEL2
CDKN1A	SFARI1	3321	Proteome	MEF2C
PPP6C	SFARI1	3337	Proteome	TCF7L2
PRKCQ	SFARI1	3341	Proteome	MEF2C
UBE2D2	SFARI1	3345	Proteome	WDFY3
COLGALT1	SFARI1	3.35	Proteome	PTPN11
IL22	SFARI1	3353	Proteome	PTPN11
KDM2A	SFARI1	3353	Proteome	CREBBP
MMP1	SFARI1	3355	Proteome	PTPN11
TCL1A	SFARI1	3357	Proteome	BRAF
BCL10	SFARI1	3364	Proteome	TSC1
BTK	SFARI1	3365	Proteome	DNMT3A
BMPR1B	SFARI1	3366	Proteome	NR4A2
TRIM8	SFARI1	3367	Proteome	TCF7L2
UBE2D1	SFARI1	3369	Proteome	WDFY3
NCOR1	SFARI1	3.37	SFARI2	PTEN
CD28	SFARI1	3383	Proteome	HRAS
PELP1	SFARI1	3388	Proteome	NCOA1
XAF1	SFARI1	3389	Proteome	CHD2
DTX4	SFARI1	3.39	Proteome	WDFY3
RWDD3	SFARI1	3.39	Proteome	KDM6B
IL19	SFARI1	3392	Proteome	PTPN11
JDP2	SFARI1	3395	Proteome	TCF4
NSD1	SFARI1	3.4	SFARI1	CREBBP
MAPK12	SFARI1	3405	Proteome	KMT2A
SPEN	SFARI1	3412	SFARI2	KMT2A
RANBP9	SFARI1	3415	Proteome	MEF2C
IL15	SFARI1	3419	Proteome	PTPN11
PHLPP2	SFARI1	3423	Proteome	BRAF
CD19	SFARI1	3424	Proteome	PAX5
FOXS1	SFARI1	3424	Proteome	TSC1
ERBB3	SFARI1	3427	Proteome	HRAS
RAD1	SFARI1	3427	Proteome	KMT2A
WNT3	SFARI1	3428	Proteome	TCF7L2
IRS1	SFARI1	3429	Proteome	HRAS
TCF3	SFARI1	3429	Proteome	SMARCA4
WNT2B	SFARI1	3429	Proteome	TCF7L2
DVL2	SFARI1	3.43	Proteome	SKI
WNT6	SFARI1	3431	Proteome	TCF7L2
WNT8B	SFARI1	3434	Proteome	TCF7L2
PRKCH	SFARI1	3436	Proteome	CACNA1C
WNT8A	SFARI1	3436	Proteome	TCF7L2
FHL1	SFARI1	3439	Proteome	KMT2A
WNT16	SFARI1	3.44	Proteome	TCF7L2
CDK5R1	SFARI1	3445	Proteome	DPYSL2
PIM1	SFARI1	3452	Proteome	PTPN11
PPM1D	SFARI1	3466	SFARI3	CIC
NEDD4	SFARI1	3.47	Proteome	PAX5
DOK3	SFARI1	3476	Proteome	HRAS
HEY1	SFARI1	3478	Proteome	KMT2A
RAC1	SFARI1	3481	Proteome	GFAP
BMPR1A	SFARI1	3483	Proteome	ACTB
PINK1	SFARI1	3485	Proteome	KDM6B
WNT10A	SFARI1	3485	Proteome	TCF7L2
CREB5	SFARI1	3494	Proteome	TCF4
TRIM23	SFARI1	3.5	SFARI1	WDFY3
MTCP1	SFARI1	3504	Proteome	BRAF
TET3	SFARI1	3504	Proteome	PTEN
RNF31	SFARI1	3507	Proteome	TSC1
CEP192	SFARI1	3511	Proteome	DYNC1H1
PHLPP1	SFARI1	3514	Proteome	BRAF
WNT7B	SFARI1	3514	Proteome	TCF7L2
IL31	SFARI1	3515	Proteome	PTPN11
SPRY2	SFARI1	3516	Proteome	PTPN11
FAM107A	SFARI1	3517	Proteome	BRAF
CLU	SFARI1	3518	Proteome	TSC1
TRAF6	SFARI1	3519	Proteome	TCF7L2
ADAM17	SFARI1	3524	Proteome	MEIS2
WNT5B	SFARI1	3524	Proteome	TCF7L2
DTX3L	SFARI1	3527	Proteome	ZMYND8
HAT1	SFARI1	3527	Proteome	ZMYND8
KMT5C	SFARI1	3527	Proteome	ZMYND8
LAT	SFARI1	3528	Proteome	HRAS
MALT1	SFARI1	3532	Proteome	TCF7L2
WNT9B	SFARI1	3535	Proteome	TCF7L2
CDC25A	SFARI1	3538	Proteome	MEF2C
RABGEF1	SFARI1	3538	Proteome	PTEN
LCK	SFARI1	3542	Proteome	PTEN
CD40	SFARI1	3.55	Proteome	WDFY3
CSN1S1	SFARI1	3557	Proteome	CREBBP
FYN	SFARI1	3557	Proteome	GRIN2B
IL26	SFARI1	3559	Proteome	PTPN11
VPS18	SFARI1	3.56	Proteome	MED13
WNT7A	SFARI1	3565	Proteome	TCF7L2
CSAG2	SFARI1	3569	Proteome	EP300
RIPK1	SFARI1	3573	Proteome	HRAS
KMT5B	SFARI1	3577	SFARI1	ZMYND8
NFYA	SFARI1	3577	Proteome	LDB1
ATG13	SFARI1	3.58	Proteome	TSC1
WNT9A	SFARI1	3586	Proteome	TCF7L2
PKN1	SFARI1	3587	Proteome	TCF4
SMURF2	SFARI1	3588	Proteome	NR4A2
NCOR2	SFARI1	3589	Proteome	PTEN
RABEP1	SFARI1	3592	Proteome	PTEN
MAPK15	SFARI1	3593	Proteome	TCF4
TEC	SFARI1	3595	Proteome	PTPN11
FBP1	SFARI1	3596	Proteome	KDM6B
IL20	SFARI1	3597	Proteome	PTPN11
PPP5C	SFARI1	3.6	SFARI1	NCOA1
DNM2	SFARI1	3601	Proteome	PAX5
DDX21	SFARI1	3602	Proteome	TCF4
TRAF7	SFARI1	3603	SFARI1	MEF2C
MAPK13	SFARI1	3604	Proteome	CACNA1C
RPGRIP1L	SFARI1	3607	Proteome	CREBBP
WNT11	SFARI1	3607	Proteome	TCF7L2
HSPA1A	SFARI1	3611	Proteome	NCOA1
TRAF2	SFARI1	3622	Proteome	TCF7L2
NCOA4	SFARI1	3626	Proteome	PTEN
SEPTIN4	SFARI1	3626	Proteome	CHD2
SKIL	SFARI1	3628	Proteome	NR4A2
PDGFA	SFARI1	3633	Proteome	TRIO
CREB1	SFARI1	3634	Proteome	MAGEL2
CEP41	SFARI1	3639	SFARI2	KDM6B
WNT10B	SFARI1	3.64	Proteome	TCF7L2
CD300LB	SFARI1	3.65	Proteome	HRAS
BORA	SFARI1	3656	Proteome	DYNC1H1
SENP1	SFARI1	3658	Proteome	KDM6B
MEF2A	SFARI1	3.66	Proteome	SMARCA4
PTPN1	SFARI1	3661	Proteome	PTPN11
YES1	SFARI1	3663	Proteome	MEF2C
IL2RG	SFARI1	3669	Proteome	DNMT3A
VEGFC	SFARI1	3669	Proteome	CIC
OTUD5	SFARI1	3.67	Proteome	WDFY3
RPL10	SFARI1	3677	SFARI3	TCF4
TNFRSF13C	SFARI1	3677	Proteome	WDFY3
FBXO32	SFARI1	3683	Proteome	SMARCA4
ADIPOQ	SFARI1	3686	Proteome	BRSK2
PTPN6	SFARI1	3686	Proteome	PTPN11
RITA1	SFARI1	3687	Proteome	KMT2A
MUC12	SFARI1	3697	SFARI3	TCF4
SMAD6	SFARI1	3697	Proteome	TCF7L2
CHEK2	SFARI1	3701	Proteome	PTPN11
IL6	SFARI1	3702	Proteome	PTPN11
RAD23B	SFARI1	3705	Proteome	PTPN11
SH3KBP1	SFARI1	3709	Proteome	PTPN11
CDK3	SFARI1	3712	Proteome	TCF4
WNT3A	SFARI1	3721	Proteome	TCF7L2
FANCM	SFARI1	3.73	Proteome	KMT2A
IL22RA2	SFARI1	3731	Proteome	PTPN11
WNT1	SFARI1	3731	SFARI3	TCF7L2
STAT1	SFARI1	3.74	Proteome	CREBBP
MMP14	SFARI1	3745	Proteome	PTPN11
VRK1	SFARI1	3745	Proteome	TCF4
SHANK2	SFARI1	3746	SFARI1	TRIO
RPS6KA4	SFARI1	3747	Proteome	CREBBP
SORBS1	SFARI1	3758	Proteome	PTPN11
MEF2C	SFARI1	3.76	SFARI1	SMARCA4
PPM1A	SFARI1	3762	Proteome	TSC1
PPM1F	SFARI1	3765	Proteome	SYNGAP1
SHANK1	SFARI1	3765	SFARI2	TRIO
WNT5A	SFARI1	3765	Proteome	TCF7L2
LIF	SFARI1	3768	Proteome	PTPN11
UBR5	SFARI1	3768	SFARI2	KMT2A
STING1	SFARI1	3769	Proteome	WDFY3
NEDD9	SFARI1	3773	Proteome	DYNC1H1
DDX58	SFARI1	3775	Proteome	WDFY3
CARD11	SFARI1	3789	SFARI3	TSC1
IKBKE	SFARI1	3791	Proteome	TSC1
MAML3	SFARI1	3794	Proteome	KMT2A
MDFI	SFARI1	3795	Proteome	SMARCA4
PRKN	SFARI1	3808	SFARI2	KDM6B
MAPK10	SFARI1	3813	Proteome	TCF4
CSRP3	SFARI1	3817	Proteome	SMARCA4
ASXL2	SFARI1	3.83	Proteome	PTEN
CARD9	SFARI1	3.83	Proteome	TSC1
FOXC1	SFARI1	3835	Proteome	KMT2A
ACVR2A	SFARI1	3836	Proteome	NR4A2
AR	SFARI1	3838	SFARI3	NCOA1
FBXW12	SFARI1	3.84	Proteome	PTPN11
POGZ	SFARI1	3.84	SFARI1	GFAP
SIM2	SFARI1	3844	Proteome	KDM6B
SH2B2	SFARI1	3848	Proteome	PTPN11
SYNJ1	SFARI1	3.85	SFARI3	TRIO
PHB2	SFARI1	3853	Proteome	SMARCA4
BCL9	SFARI1	3858	Proteome	CTNNB1
ZFP91	SFARI1	3858	Proteome	CREBBP
EIF2S2	SFARI1	3861	Proteome	KDM6B
RABGGTA	SFARI1	3864	Proteome	PTEN
LRFN5	SFARI1	3865	SFARI3	DLG4
CRTC2	SFARI1	3866	Proteome	NCOA1
SIM1	SFARI1	3866	Proteome	KDM6B
OSM	SFARI1	3867	Proteome	PTPN11
ING1	SFARI1	3868	Proteome	MEF2C
NRG1	SFARI1	3868	Proteome	DNMT3A
CR2	SFARI1	3.87	Proteome	PAX5
IL11	SFARI1	3872	Proteome	PTPN11
CASP9	SFARI1	3.88	Proteome	CHD2
NRG2	SFARI1	3881	Proteome	DNMT3A
NRG3	SFARI1	3885	Proteome	DNMT3A
CDH3	SFARI1	3891	Proteome	CTNNB1
VEGFA	SFARI1	3895	Proteome	TRIO
RNF144B	SFARI1	3902	Proteome	MED13
FOXA1	SFARI1	3903	Proteome	TCF4
TFAP4	SFARI1	3906	Proteome	LDB1
CTNNBIP1	SFARI1	3907	Proteome	CTNNB1
SMARCD3	SFARI1	3909	Proteome	SMARCA4
LIFR	SFARI1	3913	Proteome	PTPN11
ATG101	SFARI1	3919	Proteome	TSC1
IFIH1	SFARI1	3921	Proteome	WDFY3
ABL2	SFARI1	3925	Proteome	TRIO
BMPR2	SFARI1	3928	Proteome	NR4A2
TRIM28	SFARI1	3928	Proteome	EP300
GATA2	SFARI1	3933	Proteome	PTEN
NRG4	SFARI1	3936	Proteome	DNMT3A
FLT1	SFARI1	3.94	Proteome	HRAS
HBEGF	SFARI1	3941	Proteome	DNMT3A
HLX	SFARI1	3944	Proteome	TCF4
GDF5	SFARI1	3945	Proteome	NR4A2
RPS6KA5	SFARI1	3945	Proteome	CREBBP
NTRK3	SFARI1	3947	SFARI3	HRAS
DYRK2	SFARI1	3948	Proteome	TCF4
PRKAA1	SFARI1	3.95	Proteome	SYN1
CTF1	SFARI1	3954	Proteome	PTPN11
BTC	SFARI1	3961	Proteome	DNMT3A
ZNF304	SFARI1	3963	Proteome	MEF2C
AMHR2	SFARI1	3964	Proteome	NR4A2
NEK6	SFARI1	3964	Proteome	SCN2A
MYD88	SFARI1	3968	Proteome	WDFY3
RBBP7	SFARI1	3968	Proteome	ZMYND8
WDHD1	SFARI1	3968	Proteome	TLK2
KLF1	SFARI1	3969	Proteome	MEF2C
APC	SFARI1	3971	Proteome	CTNNB1
CREM	SFARI1	3978	Proteome	PTPN11
BIRC6	SFARI1	3979	SFARI3	CHD2
DNM1	SFARI1	3982	Proteome	TRIO
SNX9	SFARI1	3984	Proteome	PAX5
CDH1	SFARI1	3987	Proteome	CTNNB1
SKP2	SFARI1	3.99	Proteome	HRAS
ZFP36	SFARI1	3998	Proteome	SMARCA4
CNTF	SFARI1	4004	Proteome	PTPN11
UBASH3B	SFARI1	4004	Proteome	PTPN11
CDH5	SFARI1	4006	Proteome	CTNNB1
DAXX	SFARI1	4006	Proteome	EP300
KAT5	SFARI1	4006	Proteome	SMARCA4
HGF	SFARI1	4011	Proteome	TRIO
PCBP2	SFARI1	4013	Proteome	EP300
TRIP12	SFARI1	4013	SFARI1	KMT2A
BLVRA	SFARI1	4015	Proteome	STXBP1
RABGGTB	SFARI1	4016	Proteome	PTEN
UBXN2B	SFARI1	4.02	Proteome	DYNC1H1
PBX1	SFARI1	4021	SFARI3	SMARCA4
RNF11	SFARI1	4028	Proteome	EP300
CEBPB	SFARI1	4029	Proteome	PTEN
MAP3K8	SFARI1	4029	Proteome	CREBBP
CLCF1	SFARI1	4.03	Proteome	PTPN11
BMP7	SFARI1	4035	Proteome	NR4A2
ATM	SFARI1	4037	Proteome	TAOK1
ETV3	SFARI1	4038	Proteome	TCF4
KDM4C	SFARI1	4039	SFARI2	KDM6B
TBX2	SFARI1	4039	Proteome	SMARCA4
NRP2	SFARI1	4045	SFARI3	CIC
CDH2	SFARI1	4046	Proteome	CTNNB1
RAC2	SFARI1	4047	Proteome	SYN1
PRKCZ	SFARI1	4.05	Proteome	MEF2C
CBY1	SFARI1	4057	Proteome	CTNNB1
WIF1	SFARI1	4057	Proteome	TCF7L2
ITK	SFARI1	4.06	Proteome	TRIO
PRKCE	SFARI1	4061	Proteome	PTPN11
PYHIN1	SFARI1	4061	SFARI2	EP300
STAT3	SFARI1	4062	Proteome	PTPN11
AXIN2	SFARI1	4063	Proteome	CTNNB1
TRIM41	SFARI1	4063	Proteome	STXBP1
UBE2I	SFARI1	4068	Proteome	TCF4
HDAC1	SFARI1	4074	Proteome	TSC1
EREG	SFARI1	4078	Proteome	DNMT3A
MAP2K2	SFARI1	4.08	Proteome	PTEN
NLRX1	SFARI1	4.08	Proteome	WDFY3
SUN2	SFARI1	4.08	Proteome	PTEN
BAG5	SFARI1	4081	Proteome	NCOA1
CDH17	SFARI1	4081	Proteome	CTNNB1
CHD2	SFARI1	4081	SFARI1	SMARCA4
RB1	SFARI1	4081	Proteome	SMARCA4
IGF1R	SFARI1	4083	Proteome	TRIO
SMAD7	SFARI1	4088	Proteome	CREBBP
TBX21	SFARI1	4.09	Proteome	PTPN11
PARL	SFARI1	4093	Proteome	KDM6B
CTNNA3	SFARI1	4097	SFARI3	CTNNB1
TICAM2	SFARI1	4.1	Proteome	WDFY3
TRIP11	SFARI1	4104	Proteome	NR4A2
PSEN1	SFARI1	4109	Proteome	CTNNB1
CDC73	SFARI1	4112	Proteome	CTNNB1
EPHA2	SFARI1	4116	Proteome	HRAS
TBL1X	SFARI1	4119	SFARI3	CTNNB1
SREBF2	SFARI1	4.12	Proteome	MEIS2
CDH8	SFARI1	4124	SFARI3	CTNNB1
SOX17	SFARI1	4126	Proteome	CTNNB1
PI4K2A	SFARI1	4129	Proteome	TLK2
GIT1	SFARI1	4132	Proteome	HRAS
CDH11	SFARI1	4145	SFARI3	CTNNB1
CDH10	SFARI1	4152	SFARI3	CTNNB1
CDH9	SFARI1	4152	SFARI3	CTNNB1
SH3GLB1	SFARI1	4155	Proteome	PTPN11
PTPN3	SFARI1	4156	Proteome	MEF2C
TLK1	SFARI1	4157	Proteome	KMT2A
TBX3	SFARI1	4159	Proteome	KMT2A
CDH15	SFARI1	4.16	Proteome	CTNNB1
LRIG1	SFARI1	4161	Proteome	PTPN11
RFWD3	SFARI1	4161	Proteome	EP300
SOX6	SFARI1	4161	Proteome	CTNNB1
ESR1	SFARI1	4163	Proteome	PTEN
CDH6	SFARI1	4165	Proteome	CTNNB1
CDH18	SFARI1	4167	Proteome	CTNNB1
CDH7	SFARI1	4168	Proteome	CTNNB1
FRZB	SFARI1	4173	Proteome	TCF7L2
ABL1	SFARI1	4179	Proteome	UBE3A
CDH24	SFARI1	4.18	Proteome	CTNNB1
SARM1	SFARI1	4186	Proteome	WDFY3
FER	SFARI1	4188	Proteome	CTNNB1
NDFIP1	SFARI1	4193	Proteome	PAX5
BIRC3	SFARI1	4199	Proteome	CREBBP
MDN1	SFARI1	4201	Proteome	NCOA1
LTK	SFARI1	4204	Proteome	PTPN11
BMI1	SFARI1	4207	Proteome	MEF2C
NDFIP2	SFARI1	4.21	Proteome	PAX5
SRSF2	SFARI1	4212	Proteome	EP300
ZNF384	SFARI1	4216	Proteome	PTPN11
NTF3	SFARI1	4217	Proteome	HRAS
USP28	SFARI1	4217	Proteome	DNMT3A
HMBOX1	SFARI1	4.22	Proteome	PTPN11
CDH13	SFARI1	4223	SFARI2	CTNNB1
FZR1	SFARI1	4229	Proteome	DYNC1H1
SOX4	SFARI1	4238	Proteome	CTNNB1
CDH12	SFARI1	4244	Proteome	CTNNB1
FHIT	SFARI1	4246	SFARI3	CTNNB1
BMP2	SFARI1	4249	Proteome	ACTB
DDR2	SFARI1	4254	Proteome	HRAS
CD22	SFARI1	4256	Proteome	PAX5
TLR2	SFARI1	4256	Proteome	WDFY3
CTDSP2	SFARI1	4258	Proteome	NR4A2
SFRP1	SFARI1	4263	Proteome	TCF7L2
SOX3	SFARI1	4267	Proteome	CTNNB1
TRIM25	SFARI1	4267	Proteome	WDFY3
RING1	SFARI1	4.27	Proteome	KMT2A
PDPK1	SFARI1	4272	Proteome	CIC
MUSK	SFARI1	4276	Proteome	TCF7L2
PPP2CB	SFARI1	4277	Proteome	BRAF
VCP	SFARI1	4277	Proteome	DYNC1H1
PORCN	SFARI1	4278	Proteome	TCF7L2
CDH4	SFARI1	4279	Proteome	CTNNB1
IFNGR2	SFARI1	4279	Proteome	PTPN11
ECSIT	SFARI1	4.28	Proteome	WDFY3
IMMT	SFARI1	4.28	Proteome	KDM6B
SREBF1	SFARI1	4288	Proteome	MEIS2
DVL1P1	SFARI1	4292	Proteome	STXBP1
TRIM13	SFARI1	4294	Proteome	EP300
BMP4	SFARI1	4295	Proteome	ACTB
HCK	SFARI1	4295	Proteome	HRAS
IL23R	SFARI1	4295	Proteome	PTPN11
RNF41	SFARI1	4.3	Proteome	HRAS
IL3RA	SFARI1	4302	Proteome	PTPN11
EPGN	SFARI1	4306	Proteome	DNMT3A
CTDSPL	SFARI1	4309	Proteome	NR4A2
LYST	SFARI1	4312	Proteome	PTEN
SH2B3	SFARI1	4319	Proteome	PTPN11
MKNK1	SFARI1	4323	Proteome	PTPN11
UBE2L3	SFARI1	4323	Proteome	PAX5
SNTB1	SFARI1	4326	Proteome	KMT2A
PTGS2	SFARI1	4328	SFARI3	SMARCA4
TCL1B	SFARI1	4.33	Proteome	TSC2
ALK	SFARI1	4336	Proteome	HRAS
PTK7	SFARI1	4336	SFARI1	CTNNB1
TRIM47	SFARI1	4336	Proteome	TCF7L2
MAP4K3	SFARI1	4343	Proteome	MEF2C
GNGT1	SFARI1	4345	Proteome	HRAS
ETS1	SFARI1	4348	Proteome	TCF4
VEGFD	SFARI1	4.35	Proteome	CIC
WLS	SFARI1	4355	Proteome	TCF7L2
SAV1	SFARI1	4.36	Proteome	TCF4
CDH16	SFARI1	4364	Proteome	CTNNB1
PMPCB	SFARI1	4369	Proteome	KDM6B
IL5RA	SFARI1	4.38	Proteome	PTPN11
CSNK1A1L	SFARI1	4.39	Proteome	CTNNB1
TRIM33	SFARI1	4396	SFARI3	CTNNB1
METTL3	SFARI1	4399	Proteome	CREBBP
DDX1	SFARI1	4401	Proteome	TCF4
AATK	SFARI1	4404	Proteome	DPYSL2
MYBL2	SFARI1	4406	Proteome	TSC1
CAPN3	SFARI1	4407	Proteome	TSC2
CTDSP1	SFARI1	4409	Proteome	NR4A2
CDR2	SFARI1	4411	Proteome	DNMT3A
SPART	SFARI1	4418	Proteome	EP300
CDH22	SFARI1	4.42	SFARI3	CTNNB1
CRIPAK	SFARI1	4.42	Proteome	SYN1
PSTPIP1	SFARI1	4421	Proteome	PAX5
DAPK3	SFARI1	4424	Proteome	EP300
RASSF1	SFARI1	4427	Proteome	TCF4
TLR9	SFARI1	4429	Proteome	WDFY3
MAX	SFARI1	4.43	Proteome	DNMT3A
CDH19	SFARI1	4435	Proteome	CTNNB1
CDH20	SFARI1	4449	Proteome	CTNNB1
SNW1	SFARI1	4.45	Proteome	PTEN
NOG	SFARI1	4454	Proteome	NR4A2
CAPN2	SFARI1	4457	Proteome	TSC2
CSF2RA	SFARI1	4462	Proteome	PTPN11
BMP10	SFARI1	4464	Proteome	ACTB
NFKBIE	SFARI1	4465	Proteome	CREBBP
CSDE1	SFARI1	4468	SFARI1	TCF4
PDP1	SFARI1	4485	Proteome	NR4A2
PDP2	SFARI1	4485	Proteome	NR4A2
HOMER1	SFARI1	4486	SFARI3	TRIO
AIMP1	SFARI1	4.49	Proteome	NR4A2
NEK9	SFARI1	4491	Proteome	SCN2A
UBE2O	SFARI1	4495	Proteome	TCF7L2
GNB3	SFARI1	4498	Proteome	HRAS
GNG3	SFARI1	4498	Proteome	HRAS
INS	SFARI1	4498	Proteome	SCN8A
UBE2E3	SFARI1	4501	Proteome	CREBBP
HOXA9	SFARI1	4502	Proteome	PTPN11
CAPN1	SFARI1	4507	Proteome	TSC2
CDH23	SFARI1	4507	Proteome	CTNNB1
RNF5	SFARI1	4507	Proteome	WDFY3
IL3	SFARI1	4512	Proteome	PTPN11
BCL3	SFARI1	4519	Proteome	CREBBP
EIF4G2	SFARI1	4528	Proteome	KDM6B
MYH9	SFARI1	4531	SFARI2	CTNNB1
GDF6	SFARI1	4534	Proteome	ACTB
DACT1	SFARI1	4536	Proteome	SKI
EIF2B5	SFARI1	4536	Proteome	KDM6B
PPM1E	SFARI1	4541	Proteome	SYN1
CHN1	SFARI1	4542	Proteome	DPYSL2
MIR9-1HG	SFARI1	4547	Proteome	TCF4
OXSR1	SFARI1	4547	Proteome	SYN1
SIK3	SFARI1	4548	Proteome	NCOA1
G3BP2	SFARI1	4549	Proteome	CREBBP
EIF2B3	SFARI1	4563	Proteome	KDM6B
IL9	SFARI1	4573	Proteome	DNMT3A
MACC1	SFARI1	4573	Proteome	TRIO
IL23A	SFARI1	4577	Proteome	PTPN11
PIN1	SFARI1	4578	Proteome	DNMT3A
SYVN1	SFARI1	4.58	Proteome	TSC1
UBE2V1	SFARI1	4586	Proteome	TCF7L2
NUDT3	SFARI1	4588	Proteome	TSC2
MYOG	SFARI1	4592	Proteome	SMARCA4
CDK8	SFARI1	4594	Proteome	NR4A2
IL5	SFARI1	4594	Proteome	PTPN11
TNFRSF1A	SFARI1	4594	Proteome	TCF7L2
SIK2	SFARI1	4595	Proteome	NCOA1
TCEA1	SFARI1	4596	Proteome	KMT2A
GNG2	SFARI1	4598	Proteome	HRAS
PKNOX1	SFARI1	4.6	Proteome	SMARCA4
GRB14	SFARI1	4602	Proteome	SCN8A
CTNND1	SFARI1	4606	Proteome	CTNNB1
IRAK1	SFARI1	4612	Proteome	TCF7L2
PIK3CA	SFARI1	4612	Proteome	DNMT3A
HACE1	SFARI1	4613	Proteome	MEF2C
PTPN13	SFARI1	4615	Proteome	CREBBP
CNBP	SFARI1	4.62	Proteome	DNMT3A
EIF2B1	SFARI1	4625	Proteome	KDM6B
ENO1	SFARI1	4.63	Proteome	DNMT3A
SIK1	SFARI1	4643	Proteome	NCOA1
NR0B1	SFARI1	4644	Proteome	PTEN
ZBTB20	SFARI1	4645	SFARI1	CREBBP
PCGF2	SFARI1	4646	Proteome	TCF4
ZEB1	SFARI1	4646	Proteome	KDM6B
ZFX	SFARI1	4646	Proteome	KDM6B
UHRF2	SFARI1	4652	Proteome	MEF2C
SMAD4	SFARI1	4655	SFARI2	DNMT3A
TANK	SFARI1	4658	Proteome	TCF7L2
TCF4	SFARI1	4664	SFARI1	DNMT3A
EIF2B2	SFARI1	4665	Proteome	KDM6B
EIF2B4	SFARI1	4666	Proteome	KDM6B
ZMIZ1	SFARI1	4671	SFARI2	DNMT3A
ZNF165	SFARI1	4674	Proteome	NR4A2
IGF1	SFARI1	4676	SFARI3	TRIO
GPC4	SFARI1	4678	SFARI2	TCF7L2
CENPX	SFARI1	4.68	Proteome	KMT2A
MAGEC2	SFARI1	4685	Proteome	EP300
NIN	SFARI1	4688	Proteome	PTPN11
USP8	SFARI1	4688	Proteome	TRIO
MYCBP2	SFARI1	4689	Proteome	DNMT3A
TGFBR1	SFARI1	4699	Proteome	HRAS
IRF2BPL	SFARI1	4.7	SFARI1	CTNNB1
PRKCD	SFARI1	4.7	Proteome	TBL1XR1
HERC2	SFARI1	4702	Proteome	TLK2
TRAF1	SFARI1	4702	Proteome	TCF7L2
RNF123	SFARI1	4706	Proteome	CREBBP
BTRC	SFARI1	4713	SFARI3	CTNNB1
DENR	SFARI1	4723	SFARI2	PTPN11
EGFR	SFARI1	4.73	Proteome	SCN8A
IRF3	SFARI1	4.73	Proteome	PTPN11
YY1	SFARI1	4.73	Proteome	DNMT3A
TNFRSF1B	SFARI1	4731	Proteome	TCF7L2
ERN1	SFARI1	4744	Proteome	TCF7L2
MAGEA3	SFARI1	4744	Proteome	EP300
SMARCAD1	SFARI1	4744	Proteome	EP300
RPS6KA2	SFARI1	4.75	SFARI3	CREBBP
ARAF	SFARI1	4751	Proteome	PTEN
ZFPM1	SFARI1	4754	Proteome	PTEN
HECTD4	SFARI1	4756	SFARI1	DNMT3A
NSD3	SFARI1	4756	Proteome	DNMT3A
PERP	SFARI1	4759	Proteome	CREBBP
MSC	SFARI1	4763	Proteome	SMARCA4
HIPK1	SFARI1	4766	Proteome	EP300
CASP8AP2	SFARI1	4771	Proteome	CREBBP
PAK4	SFARI1	4778	Proteome	CTNNB1
LTBR	SFARI1	4779	Proteome	TCF7L2
OFD1	SFARI1	4.78	SFARI3	TSC1
MST1	SFARI1	4781	Proteome	TCF4
HDAC2	SFARI1	4782	Proteome	MEF2C
IGF2	SFARI1	4793	Proteome	SCN8A
CAST	SFARI1	4794	Proteome	TSC2
DLX5	SFARI1	4794	Proteome	DNMT3A
MMP3	SFARI1	4797	Proteome	DNMT3A
BRAF	SFARI1	4799	SFARI1	PTEN
OTUD7B	SFARI1	4799	Proteome	HRAS
CHD8	SFARI1	4.81	SFARI1	CTNNB1
CLK2	SFARI1	4816	Proteome	PTPN11
FAS	SFARI1	4829	Proteome	HRAS
CTDNEP1	SFARI1	4841	Proteome	ACTB
MOV10	SFARI1	4841	Proteome	TSC1
NEK11	SFARI1	4857	Proteome	MEF2C
FBXO5	SFARI1	4865	Proteome	DYNC1H1
GLIS1	SFARI1	4866	SFARI3	TCF7L2
MAT2B	SFARI1	4867	Proteome	HRAS
ANKRD6	SFARI1	4869	Proteome	SKI
DDX41	SFARI1	4869	Proteome	WDFY3
RUNX1	SFARI1	4874	Proteome	DNMT3A
GRB10	SFARI1	4877	Proteome	SCN8A
TRIM38	SFARI1	4889	Proteome	TCF7L2
RFFL	SFARI1	4891	Proteome	HRAS
CENPK	SFARI1	4897	Proteome	CTNNB1
PHF7	SFARI1	4909	SFARI2	SMARCA4
SDCBP	SFARI1	4917	Proteome	CTNNB1
IDE	SFARI1	4927	Proteome	SCN8A
FLI1	SFARI1	4937	Proteome	MEF2C
ST6GAL1	SFARI1	4942	Proteome	PAX5
CSF2	SFARI1	4948	Proteome	PTPN11
NBN	SFARI1	4949	Proteome	TAOK1
PAK6	SFARI1	4.95	Proteome	TRIO
LRP1B	SFARI1	4963	Proteome	SKI
RBX1	SFARI1	4963	Proteome	CREBBP
HOXB8	SFARI1	4965	Proteome	SMARCA4
ARVCF	SFARI1	4968	Proteome	CTNNB1
ZNF462	SFARI1	4974	SFARI1	SMARCA4
CTNND2	SFARI1	4996	SFARI2	CTNNB1
TAOK3	SFARI1	5015	Proteome	TCF4
RANBP17	SFARI1	5029	SFARI2	SMARCA4
ENPP1	SFARI1	5041	SFARI3	SCN8A
HDAC6	SFARI1	5.05	Proteome	EP300
SARS1	SFARI1	5056	Proteome	DNMT3A
PTN	SFARI1	5058	Proteome	HRAS
EFNA2	SFARI1	5069	Proteome	HRAS
MCTS1	SFARI1	5.07	Proteome	PTPN11
NHLRC1	SFARI1	5073	Proteome	SKI
RAF1	SFARI1	5074	Proteome	PTEN
MIB2	SFARI1	5076	Proteome	HRAS
MAP3K10	SFARI1	5079	Proteome	SMARCA4
UBAP2L	SFARI1	5.08	Proteome	MEF2C
UBXN8	SFARI1	5081	Proteome	DYNC1H1
UBE2N	SFARI1	5084	Proteome	TCF7L2
MAD2L2	SFARI1	5086	Proteome	DYNC1H1
VCPIP1	SFARI1	5087	Proteome	DYNC1H1
PTPRZ1	SFARI1	5094	Proteome	HRAS
GNB1	SFARI1	5101	Proteome	HRAS
GATA4	SFARI1	5105	Proteome	CTNNB1
UBC	SFARI1	5108	Proteome	KDM6B
PIK3CG	SFARI1	5114	SFARI3	CIC
PFN1	SFARI1	5116	Proteome	CTNNB1
FAM8A1	SFARI1	5121	Proteome	TSC1
OTUD7A	SFARI1	5123	SFARI2	HRAS
TERF2	SFARI1	5124	SFARI2	TAOK1
RAD50	SFARI1	5129	Proteome	TAOK1
F11	SFARI1	5137	Proteome	TRIO
PELI1	SFARI1	5148	Proteome	CREBBP
PDX1	SFARI1	5149	Proteome	SCN8A
UBA52	SFARI1	5158	Proteome	KDM6B
TMPRSS2	SFARI1	5161	Proteome	TRIO
DIP2A	SFARI1	5175	SFARI1	TRIO
UBE2G2	SFARI1	5177	Proteome	TSC1
E2F4	SFARI1	5186	Proteome	CHD2
TAX1BP1	SFARI1	5193	Proteome	HRAS
CDK6	SFARI1	5.2	Proteome	MEF2C
NFIL3	SFARI1	5201	Proteome	PTPN11
BRSK2	SFARI1	5204	SFARI1	SYN1
TNFRSF25	SFARI1	5205	Proteome	HRAS
CDX2	SFARI1	5209	Proteome	CTNNB1
FURIN	SFARI1	5212	Proteome	SCN8A
DIAPH1	SFARI1	5229	Proteome	CTNNB1
PCSK6	SFARI1	5237	Proteome	SCN8A
PSENEN	SFARI1	5246	Proteome	CTNNB1
MAGEL2	SFARI1	5.25	SFARI1	TSC1
GATA1	SFARI1	5251	Proteome	PTEN
DDIT3	SFARI1	5263	Proteome	PTEN
APAF1	SFARI1	5276	Proteome	CHD2
USP37	SFARI1	5277	Proteome	DYNC1H1
FASLG	SFARI1	5278	Proteome	HRAS
TSSK4	SFARI1	5281	Proteome	MAGEL2
THRB	SFARI1	5283	Proteome	PTEN
HNF1A	SFARI1	5287	Proteome	CTNNB1
SH3RF1	SFARI1	5289	Proteome	SYN1
NCSTN	SFARI1	5292	Proteome	CTNNB1
MAPK14	SFARI1	5305	Proteome	MEF2C
S100A4	SFARI1	5311	Proteome	CTNNB1
EGR2	SFARI1	5315	Proteome	PTEN
CHRNB3	SFARI1	5321	SFARI3	CTNNB1
CSF3	SFARI1	5321	Proteome	PTPN11
PPP2R2B	SFARI1	5324	Proteome	CIC
ZC3H12A	SFARI1	5333	Proteome	PTEN
APH1B	SFARI1	5337	Proteome	CTNNB1
METTL21C	SFARI1	5337	Proteome	DYNC1H1
WNK1	SFARI1	5348	Proteome	SYN1
APH1A	SFARI1	5357	SFARI2	CTNNB1
SP3	SFARI1	5361	Proteome	TRIO
E2F1	SFARI1	5.37	Proteome	TSC1
KRT1	SFARI1	5371	Proteome	CTNNB1
TNFRSF21	SFARI1	5374	Proteome	HRAS
ACAT1	SFARI1	5375	Proteome	NR4A2
RAD21	SFARI1	5378	Proteome	PTEN
CRTC3	SFARI1	5385	Proteome	CREBBP
AVEN	SFARI1	5386	Proteome	TAOK1
NFATC4	SFARI1	5.41	Proteome	SMARCA4
CYCS	SFARI1	5413	Proteome	CHD2
TNFRSF10B	SFARI1	5414	Proteome	HRAS
SNX5	SFARI1	5426	SFARI2	TRIO
TNFRSF10A	SFARI1	5429	Proteome	HRAS
CEBPA	SFARI1	5.43	Proteome	CTNNB1
FGFR3	SFARI1	5431	Proteome	CREBBP
SNX6	SFARI1	5433	Proteome	TRIO
PRMT5	SFARI1	5446	Proteome	PTPN11
ZMYM2	SFARI1	5456	SFARI2	TSC1
TLX3	SFARI1	5.47	Proteome	TCF4
TMED10	SFARI1	5.47	Proteome	CTNNB1
PHIP	SFARI1	5471	SFARI1	HRAS
MAF	SFARI1	5472	Proteome	TCF4
CTBP1	SFARI1	5475	Proteome	CTNNB1
STAT2	SFARI1	5475	Proteome	CREBBP
SELENOS	SFARI1	5477	Proteome	DYNC1H1
GFI1	SFARI1	5479	Proteome	TCF4
CTBP2	SFARI1	5486	Proteome	CTNNB1
TYK2	SFARI1	5492	Proteome	CREBBP
CSF1	SFARI1	5498	Proteome	PTPN11
HNF1B	SFARI1	5502	Proteome	MAGEL2
STIL	SFARI1	5506	Proteome	DNMT3A
PVR	SFARI1	5515	Proteome	EP300
ATXN1	SFARI1	5518	Proteome	CTNNB1
RNF126	SFARI1	5524	Proteome	MEF2C
CNKSR1	SFARI1	5529	Proteome	TCF4
DLC1	SFARI1	5531	Proteome	CTNNB1
ZFPM2	SFARI1	5543	Proteome	CTNNB1
ZEB2	SFARI1	5547	Proteome	CTNNB1
STK40	SFARI1	5548	Proteome	PTEN
RANGAP1	SFARI1	5567	Proteome	DNMT3A
HDAC3	SFARI1	5573	Proteome	TSC1
MDC1	SFARI1	5576	Proteome	TAOK1
LBX1	SFARI1	5585	Proteome	KDM6B
NKX3-1	SFARI1	5594	Proteome	TSC1
PIM2	SFARI1	5595	Proteome	MEF2C
STAG2	SFARI1	5.61	Proteome	PTEN
CTCFL	SFARI1	5611	Proteome	KDM6B
KRT14	SFARI1	5617	Proteome	HRAS
CELF6	SFARI1	5621	SFARI3	MEF2C
BDNF	SFARI1	5627	Proteome	GRIN2B
GATA3	SFARI1	5647	Proteome	PTEN
PHF1	SFARI1	5667	Proteome	PTPN11
TSHZ3	SFARI1	5674	SFARI1	TSC1
FKBP1A	SFARI1	5678	Proteome	HRAS
ZFYVE9	SFARI1	5685	Proteome	CREBBP
MRE11	SFARI1	5687	Proteome	TAOK1
PIAS4	SFARI1	5691	Proteome	CREBBP
ZNF804A	SFARI1	5699	SFARI2	CREBBP
ZNF292	SFARI1	5702	SFARI1	MEF2C
CBFB	SFARI1	5707	Proteome	DNMT3A
PCM1	SFARI1	5712	SFARI3	PTPN11
CDK2	SFARI1	5718	Proteome	TCF4
TJP1	SFARI1	5718	Proteome	CTNNB1
PIN4	SFARI1	5729	Proteome	HRAS
CARD8	SFARI1	5754	Proteome	CHD2
PLCG2	SFARI1	5771	Proteome	MEF2C
NAIP	SFARI1	5774	Proteome	CHD2
FKBP4	SFARI1	5785	Proteome	NCOA1
SCAF11	SFARI1	5798	Proteome	CTNNB1
GIGYF2	SFARI1	5802	SFARI1	SCN8A
HIPK3	SFARI1	5811	Proteome	HRAS
SETD2	SFARI1	5.83	SFARI1	CREBBP
PTMA	SFARI1	5843	Proteome	CHD2
TBX22	SFARI1	5845	SFARI3	DNMT3A
MSX1	SFARI1	5.85	Proteome	DNMT3A
DACH2	SFARI1	5853	Proteome	SMARCA4
SLBP	SFARI1	5877	Proteome	ZMYND8
COP1	SFARI1	5879	Proteome	PTEN
ACVR1B	SFARI1	5884	Proteome	CREBBP
RBL2	SFARI1	5906	Proteome	TAOK1
ANP32A	SFARI1	5916	Proteome	CHD2
RPA2	SFARI1	5922	Proteome	TAOK1
NOS1	SFARI1	5928	Proteome	MEF2C
RYBP	SFARI1	5.93	Proteome	UBE3A
ACVR2B	SFARI1	5942	Proteome	CREBBP
ZNHIT1	SFARI1	5943	Proteome	SMARCA4
JARID2	SFARI1	5944	SFARI2	CTNNB1
IRF9	SFARI1	5.96	Proteome	CREBBP
HNRNPH2	SFARI1	5963	SFARI1	TAOK1
TGFB2	SFARI1	5965	Proteome	HRAS
CASP12	SFARI1	5.98	Proteome	CHD2
CDON	SFARI1	5988	SFARI3	UBE3A
TMED5	SFARI1	6003	Proteome	CTNNB1
CLK4	SFARI1	6009	Proteome	UBE3A
TCOF1	SFARI1	6019	Proteome	TAOK1
PIAS3	SFARI1	6.02	Proteome	CREBBP
PIK3R1	SFARI1	6021	Proteome	DNMT3A
KPNB1	SFARI1	6026	Proteome	CREBBP
FHL2	SFARI1	6028	Proteome	NCOA1
MTMR4	SFARI1	6031	Proteome	CREBBP
GSK3B	SFARI1	6038	Proteome	DPYSL2
HSP90AB1	SFARI1	6041	Proteome	NCOA1
CIITA	SFARI1	6042	Proteome	SMARCA4
RAB2A	SFARI1	6049	SFARI2	EP300
SPI1	SFARI1	6052	Proteome	PTEN
SRCAP	SFARI1	6072	SFARI1	NCOA1
MLXIPL	SFARI1	6079	Proteome	HRAS
RFX1	SFARI1	6079	Proteome	UBE3A
KMT2A	SFARI1	6.1	SFARI1	DNMT3A
HYDIN	SFARI1	6105	SFARI3	CTNNB1
ZNF318	SFARI1	6107	Proteome	NCOA1
NUP214	SFARI1	6111	Proteome	CREBBP
PML	SFARI1	6111	Proteome	CREBBP
WNK2	SFARI1	6113	Proteome	SYN1
KLF8	SFARI1	6.12	Proteome	CTNNB1
HSPA1B	SFARI1	6141	Proteome	SCN8A
MAPK8	SFARI1	6146	Proteome	TCF4
ATF6	SFARI1	6152	Proteome	PTEN
EID2	SFARI1	6161	Proteome	CREBBP
RANBP3	SFARI1	6167	Proteome	CREBBP
DACT2	SFARI1	6172	Proteome	HRAS
IRS2	SFARI1	6176	Proteome	DNMT3A
MDK	SFARI1	6197	Proteome	SMARCA4
H2AX	SFARI1	6199	Proteome	TAOK1
AGRN	SFARI1	6221	Proteome	CTNNB1
PGR	SFARI1	6233	Proteome	PTEN
SMAD9	SFARI1	6236	Proteome	DNMT3A
CSNK1G2	SFARI1	6261	Proteome	CREBBP
PLK1	SFARI1	6261	Proteome	TSC1
KPNA1	SFARI1	6264	Proteome	CREBBP
POU4F2	SFARI1	6277	Proteome	PTEN
PPP2R5A	SFARI1	6282	Proteome	HRAS
TFDP1	SFARI1	6286	Proteome	TSC1
NSD2	SFARI1	6288	SFARI2	NCOA1
POU4F1	SFARI1	6292	Proteome	PTEN
PLAUR	SFARI1	6297	SFARI3	CTNNB1
PDHX	SFARI1	6309	Proteome	CTNNB1
VRK2	SFARI1	6337	Proteome	SMARCA4
BCAR1	SFARI1	6349	Proteome	CREBBP
GREB1	SFARI1	6363	Proteome	CREBBP
TUBB	SFARI1	6363	Proteome	CREBBP
C1QBP	SFARI1	6377	Proteome	CTNNB1
PRSS21	SFARI1	6378	Proteome	PTEN
ATP6V1H	SFARI1	6399	Proteome	HRAS
CBX4	SFARI1	6407	Proteome	CTNNB1
GAB2	SFARI1	6411	Proteome	DNMT3A
MYOCD	SFARI1	6411	SFARI3	SMARCA4
GAB1	SFARI1	6412	Proteome	DNMT3A
CSMD1	SFARI1	6413	SFARI3	CREBBP
SNIP1	SFARI1	6419	Proteome	DNMT3A
PPM1L	SFARI1	6422	Proteome	EP300
IL10RB	SFARI1	6434	Proteome	CREBBP
INHBA	SFARI1	6437	Proteome	CREBBP
FOXN3	SFARI1	6453	Proteome	MEF2C
IL13RA1	SFARI1	6.47	Proteome	CREBBP
SLK	SFARI1	6476	Proteome	EP300
TSPAN33	SFARI1	6484	Proteome	CTNNB1
KMT2D	SFARI1	6498	Proteome	PTEN
MNAT1	SFARI1	6511	Proteome	PTEN
USP9X	SFARI1	6514	SFARI1	DNMT3A
DLX2	SFARI1	6517	SFARI3	DNMT3A
HSPA2	SFARI1	6.52	Proteome	EP300
DPF2	SFARI1	6524	Proteome	DNMT3A
KAT2A	SFARI1	6525	Proteome	CREBBP
PIK3AP1	SFARI1	6556	Proteome	DNMT3A
NODAL	SFARI1	6557	Proteome	CREBBP
NKD1	SFARI1	6558	Proteome	CTNNB1
AFAP1L2	SFARI1	6562	Proteome	DNMT3A
MSTN	SFARI1	6568	Proteome	CREBBP
PLAU	SFARI1	6569	Proteome	CTNNB1
COPS5	SFARI1	6572	Proteome	DNMT3A
TDGF1	SFARI1	6574	Proteome	CREBBP
DUSP22	SFARI1	6606	Proteome	PTEN
PTPRD	SFARI1	6606	Proteome	PTPN11
LHX2	SFARI1	6621	Proteome	DNMT3A
AIP	SFARI1	6631	Proteome	PTEN
GDF11	SFARI1	6632	Proteome	CREBBP
AGTR2	SFARI1	6641	SFARI3	HRAS
ITGB4	SFARI1	6652	Proteome	DNMT3A
PTPRT	SFARI1	6657	SFARI3	PTPN11
SSTR3	SFARI1	6657	Proteome	GNAI1
VPS39	SFARI1	6657	Proteome	DNMT3A
GGNBP2	SFARI1	6663	SFARI2	PTEN
GTF2H2	SFARI1	6666	Proteome	PTEN
ADRA1B	SFARI1	6667	Proteome	HRAS
L3MBTL2	SFARI1	6676	Proteome	TAOK1
MAP4K1	SFARI1	6681	Proteome	DNMT3A
TNF	SFARI1	6684	Proteome	CIC
KISS1R	SFARI1	6692	Proteome	HRAS
NMUR1	SFARI1	6697	Proteome	HRAS
TRHR	SFARI1	6699	Proteome	HRAS
SSTR2	SFARI1	6706	Proteome	GNAI1
HRH4	SFARI1	6.71	Proteome	GNAI1
ADRA1D	SFARI1	6721	Proteome	HRAS
ARHGEF12	SFARI1	6722	Proteome	GFAP
ARHGEF11	SFARI1	6724	Proteome	GFAP
MCRIP1	SFARI1	6725	Proteome	CTNNB1
TBL1Y	SFARI1	6725	Proteome	CTNNB1
OPRM1	SFARI1	6726	Proteome	GNAI1
HIC1	SFARI1	6733	Proteome	PTPN11
GTF2H1	SFARI1	6737	Proteome	TSC1
GPSM3	SFARI1	6.74	Proteome	GNAI1
S1PR5	SFARI1	6.74	Proteome	GNAI1
OPRD1	SFARI1	6744	Proteome	GNAI1
ELAVL1	SFARI1	6768	Proteome	CTNNB1
ELAVL2	SFARI1	6768	SFARI3	CTNNB1
ELAVL4	SFARI1	6768	Proteome	CTNNB1
ADRA1A	SFARI1	6.77	Proteome	HRAS
AVPR1A	SFARI1	6772	SFARI2	HRAS
ADRA2A	SFARI1	6778	Proteome	GNAI1
WNK3	SFARI1	6779	SFARI3	SYN1
SSTR1	SFARI1	6783	Proteome	GNAI1
ARHGAP1	SFARI1	6785	Proteome	SYN1
ADORA3	SFARI1	6786	SFARI3	GNAI1
ARHGAP35	SFARI1	6792	Proteome	GFAP
NET1	SFARI1	6792	Proteome	GFAP
CYSLTR2	SFARI1	6795	Proteome	HRAS
HTR1F	SFARI1	6795	Proteome	GNAI1
SSTR4	SFARI1	6.8	Proteome	GNAI1
DDB2	SFARI1	6801	Proteome	TSC1
ARHGEF9	SFARI1	6802	SFARI1	SYN1
ARHGAP5	SFARI1	6803	SFARI3	GFAP
SSTR5	SFARI1	6806	Proteome	GNAI1
NPBWR1	SFARI1	6807	Proteome	GNAI1
CCNE1	SFARI1	6809	Proteome	TCF4
USF1	SFARI1	6.81	Proteome	CTNNB1
ARHGEF1	SFARI1	6811	Proteome	GFAP
CHRM2	SFARI1	6812	Proteome	GNAI1
FBXW2	SFARI1	6819	Proteome	DNMT3A
DAAM1	SFARI1	6824	Proteome	GFAP
ITSN1	SFARI1	6824	SFARI3	SYN1
PTGIR	SFARI1	6824	Proteome	HRAS
SUMO1	SFARI1	6826	Proteome	CREBBP
GALR1	SFARI1	6827	Proteome	GNAI1
S1PR1	SFARI1	6829	Proteome	GNAI1
CRHR1	SFARI1	6832	Proteome	GNAI1
PTGFR	SFARI1	6833	Proteome	HRAS
DRD3	SFARI1	6834	SFARI3	GNAI1
CSF1R	SFARI1	6842	Proteome	MEF2C
ARHGEF2	SFARI1	6844	Proteome	GFAP
APLNR	SFARI1	6855	Proteome	GNAI1
HRH3	SFARI1	6855	Proteome	GNAI1
FPR1	SFARI1	6857	Proteome	GNAI1
CHRM4	SFARI1	6859	Proteome	GNAI1
PKM	SFARI1	6859	Proteome	PTPN11
PLEKHG5	SFARI1	6859	Proteome	GFAP
DOCK8	SFARI1	6.86	SFARI2	SYN1
LRRFIP2	SFARI1	6863	Proteome	CTNNB1
MTNR1A	SFARI1	6867	Proteome	GNAI1
ADRA2C	SFARI1	6869	Proteome	GNAI1
MTNR1B	SFARI1	6871	Proteome	GNAI1
ARHGEF3	SFARI1	6872	Proteome	GFAP
OPRK1	SFARI1	6874	Proteome	GNAI1
CNR2	SFARI1	6.88	Proteome	GNAI1
RIT2	SFARI1	6882	SFARI3	PTEN
PTGER1	SFARI1	6884	Proteome	HRAS
ADORA1	SFARI1	6887	Proteome	GNAI1
ARHGEF25	SFARI1	6888	Proteome	GFAP
ARHGEF28	SFARI1	6888	Proteome	GFAP
HTR1E	SFARI1	6896	Proteome	GNAI1
IQGAP1	SFARI1	6899	Proteome	SYN1
MC1R	SFARI1	6899	Proteome	HRAS
AKAP13	SFARI1	6906	Proteome	GFAP
HTR1A	SFARI1	6908	Proteome	GNAI1
RET/PTC2	SFARI1	6912	Proteome	PTPN11
DRD2	SFARI1	6917	SFARI3	GNAI1
MCF2L	SFARI1	6919	Proteome	SYN1
SPATA13	SFARI1	6926	Proteome	SYN1
FFAR2	SFARI1	6928	Proteome	HRAS
VAV3	SFARI1	6929	Proteome	GFAP
HTR1B	SFARI1	6931	SFARI3	GNAI1
FGD1	SFARI1	6933	Proteome	SYN1
ADRA2B	SFARI1	6934	Proteome	GNAI1
DRD4	SFARI1	6934	Proteome	GNAI1
OPRL1	SFARI1	6934	Proteome	GNAI1
UBQLN4	SFARI1	6937	Proteome	TAOK1
MYO9B	SFARI1	6939	SFARI2	GFAP
DOCK7	SFARI1	6941	Proteome	SYN1
GALR3	SFARI1	6945	Proteome	GNAI1
ATOH7	SFARI1	6948	Proteome	PTEN
BNIP2	SFARI1	6948	Proteome	SYN1
DMPK	SFARI1	6948	SFARI1	SMARCA4
P2RY12	SFARI1	6951	Proteome	GNAI1
ECT2	SFARI1	6953	Proteome	GFAP
ARHGEF4	SFARI1	6954	Proteome	SYN1
ASH2L	SFARI1	6956	Proteome	PTEN
ADRB2	SFARI1	6957	SFARI3	HRAS
HTR1D	SFARI1	6957	Proteome	GNAI1
SPDYA	SFARI1	6957	Proteome	TCF4
CNKSR2	SFARI1	6962	SFARI2	PTEN
DSCAM	SFARI1	6962	SFARI1	PTPN11
DSCAML1	SFARI1	6962	Proteome	PTPN11
DDB1	SFARI1	6964	Proteome	TSC1
NGEF	SFARI1	6969	Proteome	GFAP
MCF2	SFARI1	6977	Proteome	SYN1
PEBP1	SFARI1	6979	Proteome	PTEN
ARHGAP10	SFARI1	6984	Proteome	GFAP
MRTFA	SFARI1	6985	Proteome	SMARCA4
MRTFB	SFARI1	6985	SFARI3	SMARCA4
PRRX1	SFARI1	6985	Proteome	SMARCA4
PTGER4	SFARI1	6988	Proteome	GNAI1
FGD3	SFARI1	6989	Proteome	SYN1
GPR183	SFARI1	6989	Proteome	GNAI1
CNR1	SFARI1	6.99	SFARI2	GNAI1
LTB4R2	SFARI1	6991	Proteome	GNAI1
FOXH1	SFARI1	6995	Proteome	SMARCA4
VAV2	SFARI1	6997	Proteome	GFAP
ARHGEF19	SFARI1	7001	Proteome	GFAP
P2RY14	SFARI1	7002	Proteome	GNAI1
ARHGAP20	SFARI1	7004	Proteome	GFAP
ARHGAP21	SFARI1	7005	Proteome	GFAP
KISS1	SFARI1	7012	Proteome	HRAS
ARHGAP26	SFARI1	7017	Proteome	GFAP
STARD13	SFARI1	7019	Proteome	GFAP
ARHGEF5	SFARI1	7021	Proteome	GFAP
KLF3	SFARI1	7024	Proteome	CTNNB1
LPAR5	SFARI1	7042	Proteome	GNAI1
FGD4	SFARI1	7043	Proteome	SYN1
DZIP3	SFARI1	7044	Proteome	CTNNB1
CDKN3	SFARI1	7.05	Proteome	TCF4
KSR1	SFARI1	7057	Proteome	PTEN
AKT1	SFARI1	7059	Proteome	TSC2
GPR34	SFARI1	7059	Proteome	GNAI1
GPR84	SFARI1	7062	Proteome	GNAI1
ARHGAP6	SFARI1	7064	Proteome	GFAP
TRH	SFARI1	7064	Proteome	HRAS
P2RY4	SFARI1	7067	Proteome	GNAI1
ARHGEF26	SFARI1	7071	Proteome	SYN1
DNMBP	SFARI1	7072	Proteome	SYN1
CRH	SFARI1	7073	Proteome	GNAI1
GPR132	SFARI1	7074	Proteome	HRAS
ARHGAP31	SFARI1	7077	Proteome	SYN1
MYO9A	SFARI1	7078	Proteome	GFAP
ARHGAP11A	SFARI1	7091	Proteome	GFAP
NPFFR1	SFARI1	7091	Proteome	GNAI1
NPFFR2	SFARI1	7091	Proteome	GNAI1
ARHGAP19	SFARI1	7092	Proteome	GFAP
GMIP	SFARI1	7097	Proteome	GFAP
SRGAP2	SFARI1	7097	Proteome	SYN1
FFAR3	SFARI1	7.1	Proteome	GNAI1
ARHGAP29	SFARI1	7105	Proteome	GFAP
ARHGEF17	SFARI1	7107	Proteome	GFAP
OPHN1	SFARI1	7107	SFARI2	GFAP
RSPO1	SFARI1	7112	Proteome	CTNNB1
PLEKHG6	SFARI1	7.12	Proteome	GFAP
MTA1	SFARI1	7129	Proteome	PTEN
ARHGAP39	SFARI1	7.13	Proteome	SYN1
ARHGEF15	SFARI1	7.13	Proteome	GFAP
ARHGAP28	SFARI1	7136	Proteome	GFAP
LTB4R	SFARI1	7141	Proteome	GNAI1
STARD8	SFARI1	7142	Proteome	GFAP
ARHGAP23	SFARI1	7152	Proteome	GFAP
FGD2	SFARI1	7156	Proteome	SYN1
OXGR1	SFARI1	7167	Proteome	GNAI1
ARAP1	SFARI1	7169	Proteome	SYN1
ARAP3	SFARI1	7178	Proteome	SYN1
ARHGAP11B	SFARI1	7.18	SFARI3	GFAP
PRKCA	SFARI1	7181	SFARI3	GFAP
GNA12	SFARI1	7183	Proteome	GFAP
ARHGAP22	SFARI1	7186	Proteome	GFAP
P2RY13	SFARI1	7188	Proteome	HRAS
RASGRF2	SFARI1	7195	Proteome	GFAP
SST	SFARI1	7201	Proteome	GNAI1
ARHGAP8	SFARI1	7207	Proteome	GFAP
DUSP10	SFARI1	7.21	Proteome	MEF2C
POT1	SFARI1	7217	SFARI3	TAOK1
GNA13	SFARI1	7.22	Proteome	GFAP
TSHB	SFARI1	7221	Proteome	HRAS
ARHGEF10	SFARI1	7227	SFARI3	GFAP
ARAP2	SFARI1	7231	Proteome	GFAP
PJA1	SFARI1	7232	SFARI3	NCOA1
FAM13B	SFARI1	7233	Proteome	SYN1
TRIM32	SFARI1	7.24	SFARI3	UBE3A
GPR35	SFARI1	7.25	Proteome	GNAI1
TAGAP	SFARI1	7252	Proteome	GFAP
ARHGAP40	SFARI1	7256	Proteome	GFAP
KCTD13	SFARI1	7258	SFARI3	GFAP
NCOA6	SFARI1	7263	Proteome	CREBBP
PLEKHA7	SFARI1	7263	Proteome	CTNNB1
DUSP8	SFARI1	7271	Proteome	MEF2C
DUSP2	SFARI1	7275	Proteome	MEF2C
PLEKHG4	SFARI1	7277	Proteome	SYN1
PTPN14	SFARI1	7.28	Proteome	CREBBP
PDZD11	SFARI1	7281	Proteome	CTNNB1
TNFAIP1	SFARI1	7281	Proteome	GFAP
ARHGAP30	SFARI1	7.29	Proteome	SYN1
PLEKHG3	SFARI1	7292	Proteome	SYN1
PTPN7	SFARI1	7294	Proteome	MEF2C
P2RY10	SFARI1	7.3	Proteome	GNAI1
GPHA2	SFARI1	7305	Proteome	HRAS
MDM4	SFARI1	7308	Proteome	ANKRD11
JAKMIP1	SFARI1	7313	Proteome	CREBBP
PLEKHG1	SFARI1	7318	Proteome	SYN1
ARHGDIA	SFARI1	7.32	Proteome	GFAP
PPP2R5D	SFARI1	7321	SFARI1	PTEN
CDK2AP1	SFARI1	7329	Proteome	TCF4
MC3R	SFARI1	7329	Proteome	HRAS
DUSP9	SFARI1	7332	Proteome	MEF2C
PLEKHG4B	SFARI1	7339	Proteome	SYN1
SPRY4	SFARI1	7339	Proteome	PTEN
DEF6	SFARI1	7.35	Proteome	SYN1
F2RL2	SFARI1	7.35	Proteome	GNAI1
P2RY1	SFARI1	7.35	Proteome	GNAI1
KCTD10	SFARI1	7.38	Proteome	GFAP
ANXA1	SFARI1	7387	SFARI2	GNAI1
TIAM1	SFARI1	7389	Proteome	GFAP
PTHLH	SFARI1	7.39	Proteome	HRAS
DOCK1	SFARI1	7401	SFARI3	GFAP
CDK20	SFARI1	7406	Proteome	TCF4
PREX1	SFARI1	7412	SFARI2	GFAP
DYNLL1	SFARI1	7414	Proteome	GFAP
CORT	SFARI1	7415	Proteome	GNAI1
TRIO	SFARI1	7417	SFARI1	GFAP
ACD	SFARI1	7422	Proteome	TAOK1
CEP63	SFARI1	7424	Proteome	TCF4
PTH	SFARI1	7431	Proteome	HRAS
CHRNA7	SFARI1	7437	SFARI2	GFAP
CGA	SFARI1	7449	Proteome	HRAS
BUB1	SFARI1	7465	Proteome	TSC1
HIVEP2	SFARI1	7475	SFARI1	GNAI1
PDYN	SFARI1	7475	Proteome	GNAI1
TP53RK	SFARI1	7476	Proteome	ANKRD11
CHN2	SFARI1	7482	Proteome	GFAP
DOCK3	SFARI1	7491	Proteome	GFAP
NPFF	SFARI1	7497	Proteome	GNAI1
GADD45A	SFARI1	7499	Proteome	MEF2C
ARHGEF6	SFARI1	7502	Proteome	GFAP
CEP152	SFARI1	7502	Proteome	TCF4
BCR	SFARI1	7522	Proteome	GFAP
ARHGAP27	SFARI1	7525	Proteome	GFAP
DUSP5	SFARI1	7526	Proteome	MEF2C
TGFA	SFARI1	7.53	Proteome	SCN8A
ARHGAP44	SFARI1	7532	Proteome	GFAP
ARHGAP15	SFARI1	7537	Proteome	GFAP
RALBP1	SFARI1	7538	Proteome	GFAP
ARHGAP9	SFARI1	7545	Proteome	GFAP
DOCK4	SFARI1	7549	SFARI3	GFAP
TIAM2	SFARI1	7549	Proteome	GFAP
ELMO2	SFARI1	7556	Proteome	GFAP
NCS1	SFARI1	7558	Proteome	GNAI1
RACGAP1	SFARI1	7564	Proteome	GFAP
PTPRK	SFARI1	7567	Proteome	CTNNB1
PTP4A2	SFARI1	7568	Proteome	TCF4
SRGAP1	SFARI1	7575	Proteome	GFAP
ADGRG1	SFARI1	7587	Proteome	GFAP
CEP76	SFARI1	7587	Proteome	TSC1
ADA	SFARI1	7588	SFARI2	GNAI1
ARHGAP12	SFARI1	7595	Proteome	GFAP
DOCK10	SFARI1	7599	Proteome	GFAP
E4F1	SFARI1	7602	Proteome	ANKRD11
USP10	SFARI1	7608	Proteome	ANKRD11
SRGAP3	SFARI1	7.62	SFARI3	GFAP
DCTN6	SFARI1	7627	Proteome	TSC1
ABR	SFARI1	7631	Proteome	GFAP
RASSF6	SFARI1	7643	Proteome	UBE3A
TAF1	SFARI1	7648	Proteome	ANKRD11
EYA1	SFARI1	7649	Proteome	TAOK1
ARHGAP4	SFARI1	7.65	Proteome	GFAP
FBXO11	SFARI1	7653	SFARI3	ANKRD11
EIF2S1	SFARI1	7.66	Proteome	DNMT3A
PPBP	SFARI1	7661	Proteome	GNAI1
ARHGAP33	SFARI1	7678	Proteome	GFAP
FAM13A	SFARI1	7689	Proteome	GFAP
POMC	SFARI1	7.69	Proteome	GNAI1
EPS15	SFARI1	7691	Proteome	SCN8A
EYA3	SFARI1	7699	Proteome	TAOK1
SLC9A3R1	SFARI1	7705	Proteome	HRAS
MAPKAPK5	SFARI1	7723	Proteome	ANKRD11
GCC1	SFARI1	7724	Proteome	SYN1
STK39	SFARI1	7727	SFARI3	MEF2C
DUSP19	SFARI1	7729	Proteome	TCF4
NBEAL2	SFARI1	7729	Proteome	SYN1
SH3BP1	SFARI1	7734	Proteome	GFAP
SYDE2	SFARI1	7734	Proteome	GFAP
PPP1R9B	SFARI1	7742	SFARI1	SYN1
TOPORS	SFARI1	7745	Proteome	ANKRD11
BAZ1B	SFARI1	7749	Proteome	TAOK1
SIN3B	SFARI1	7769	Proteome	ANKRD11
SPX	SFARI1	7773	Proteome	GNAI1
FRAT2	SFARI1	7783	Proteome	DPYSL2
FRAT1	SFARI1	7788	Proteome	DPYSL2
ROR2	SFARI1	7793	Proteome	TCF4
SIRT7	SFARI1	7795	Proteome	ANKRD11
HDAC8	SFARI1	7807	Proteome	ANKRD11
WAC	SFARI1	7811	SFARI1	TSC1
CDK11B	SFARI1	7823	Proteome	KDM6B
GTF2I	SFARI1	7831	SFARI3	CTNNB1
EPN1	SFARI1	7833	Proteome	SCN8A
RND1	SFARI1	7836	Proteome	TCF4
RNF38	SFARI1	7836	SFARI3	ANKRD11
YIF1B	SFARI1	7842	Proteome	GNAI1
CDKN2AIP	SFARI1	7858	Proteome	ANKRD11
NUMA1	SFARI1	7864	Proteome	CREBBP
CLASP2	SFARI1	7869	Proteome	SYN1
EIF5A	SFARI1	7873	Proteome	ANKRD11
GRIPAP1	SFARI1	7874	Proteome	TCF4
SMG1	SFARI1	7878	Proteome	ANKRD11
TRIM65	SFARI1	7892	Proteome	GFAP
TRIM39	SFARI1	7895	Proteome	ANKRD11
CC2D1B	SFARI1	7896	Proteome	GNAI1
PPP1R9A	SFARI1	7896	Proteome	GFAP
TFAP2B	SFARI1	7909	Proteome	ANKRD11
DEAF1	SFARI1	7.91	SFARI1	GNAI1
GRK6	SFARI1	7916	Proteome	GNAI1
TSPAN7	SFARI1	7918	SFARI3	GNAI1
FOXA2	SFARI1	7921	Proteome	KDM6B
SRC	SFARI1	7929	Proteome	KCNB1
MSL2	SFARI1	7.93	Proteome	ANKRD11
STK17A	SFARI1	7.93	Proteome	ANKRD11
FGD5	SFARI1	7931	Proteome	GFAP
MVD	SFARI1	7931	Proteome	GFAP
RPN1	SFARI1	7933	Proteome	GNAI1
UBE4B	SFARI1	7958	Proteome	ANKRD11
AP2M1	SFARI1	7964	Proteome	SCN8A
ESR2	SFARI1	7968	SFARI3	GNAI1
VHL	SFARI1	7969	Proteome	ANKRD11
GRK3	SFARI1	7976	Proteome	GNAI1
SOCS5	SFARI1	7977	Proteome	SCN8A
RNF8	SFARI1	7999	Proteome	TAOK1
RNF115	SFARI1	8001	Proteome	SCN8A
CDC14A	SFARI1	8002	Proteome	ANKRD11
MARK2	SFARI1	8003	Proteome	GFAP
FGG	SFARI1	8006	Proteome	CTNNB1
ARMC10	SFARI1	8.01	Proteome	ANKRD11
POU1F1	SFARI1	8.02	Proteome	HRAS
GMPS	SFARI1	8.03	Proteome	ANKRD11
MTSS1	SFARI1	8031	Proteome	GFAP
DHPS	SFARI1	8037	Proteome	ANKRD11
BAD	SFARI1	8053	Proteome	ANKRD11
SUN1	SFARI1	8067	Proteome	TCF4
LRRFIP1	SFARI1	8102	Proteome	SCN8A
CHKA	SFARI1	8112	Proteome	SCN8A
SERPINA5	SFARI1	8112	Proteome	CTNNB1
IL1RAPL1	SFARI1	8.14	SFARI3	GNAI1
AKAP11	SFARI1	8.15	Proteome	DPYSL2
CUL5	SFARI1	8155	Proteome	KDM6B
KLK3	SFARI1	8167	Proteome	HRAS
CGRRF1	SFARI1	8.18	Proteome	SCN8A
GALNT8	SFARI1	8.18	SFARI2	SCN8A
TRIP10	SFARI1	8204	Proteome	GFAP
CDK5RAP2	SFARI1	8212	Proteome	TCF4
CSNK2A1	SFARI1	8224	SFARI1	PACS1
TRIP13	SFARI1	8.23	Proteome	SCN8A
TRPM7	SFARI1	8262	Proteome	GNAI1
FBXO33	SFARI1	8269	SFARI3	KDM6B
HMGA2	SFARI1	8321	Proteome	ANKRD11
TARDBP	SFARI1	8327	Proteome	DPYSL2
MAP4K5	SFARI1	8338	Proteome	DPYSL2
LHX3	SFARI1	8341	Proteome	HRAS
GRB7	SFARI1	8367	Proteome	TCF4
PLXNB3	SFARI1	8378	Proteome	GFAP
IL1RAPL2	SFARI1	8407	SFARI3	GNAI1
WNK4	SFARI1	8409	Proteome	MEF2C
BECN1	SFARI1	8412	Proteome	ANKRD11
AUTS2	SFARI1	8419	SFARI1	GFAP
ELK1	SFARI1	8451	Proteome	GFAP
RNF128	SFARI1	8465	Proteome	GFAP
MZF1	SFARI1	8478	Proteome	GFAP
CDK1	SFARI1	8481	Proteome	CSNK2A1
RNF220	SFARI1	8483	Proteome	ANKRD11
FES	SFARI1	8493	Proteome	GFAP
COL3A1	SFARI1	8537	Proteome	GFAP
KNL1	SFARI1	8565	Proteome	TSC1
MAPK3	SFARI1	8626	SFARI3	TSC2
PARD6A	SFARI1	8681	Proteome	GFAP
INPPL1	SFARI1	8.75	Proteome	SCN8A
HMGB1	SFARI1	8791	Proteome	MEF2C
S100A9	SFARI1	8802	Proteome	MEF2C
S100A8	SFARI1	8812	Proteome	MEF2C
HSPA9	SFARI1	8824	Proteome	GFAP
FBLIM1	SFARI1	8898	Proteome	CTNNB1
F12	SFARI1	8916	Proteome	GNAI1
TRIM21	SFARI1	8944	Proteome	ANKRD11
MAD2L1BP	SFARI1	8974	Proteome	SCN8A
MAP4K2	SFARI1	9017	Proteome	CTNNB1
ASCL1	SFARI1	9094	Proteome	CTNNB1
SCAND1	SFARI1	9203	Proteome	GFAP
LY96	SFARI1	9265	Proteome	MEF2C
AMBRA1	SFARI1	9356	Proteome	ANKRD11
CDC25C	SFARI1	9393	Proteome	CSNK2A1
PKMYT1	SFARI1	9401	Proteome	CSNK2A1
CDC25B	SFARI1	9.42	Proteome	CSNK2A1
BCL2	SFARI1	9453	Proteome	ANKRD11
HHIP	SFARI1	9459	Proteome	GNAI1
ZNRF1	SFARI1	9.59	Proteome	CTNNB1
USP13	SFARI1	9657	Proteome	ANKRD11
RGCC	SFARI1	9668	Proteome	CSNK2A1
DISP1	SFARI1	9679	Proteome	GNAI1
GOPC	SFARI1	9697	Proteome	ANKRD11
HHAT	SFARI1	9717	Proteome	GNAI1
THEM4	SFARI1	9726	Proteome	TSC2
PDK2	SFARI1	9731	SFARI3	TSC2
MAPK1	SFARI1	9763	Proteome	CSNK2A1
LMAN2	SFARI1	9765	Proteome	GNAI1
GPR55	SFARI1	9.77	Proteome	GFAP
F7	SFARI1	9.84	Proteome	GNAI1
FBXO25	SFARI1	9851	Proteome	GFAP
GPR174	SFARI1	9.87	Proteome	GFAP
CAPRIN1	SFARI1	9881	SFARI1	ANKRD11
STYK1	SFARI1	9912	SFARI3	ANKRD11
MUL1	SFARI1	9941	Proteome	TSC2
CALU	SFARI1	9963	Proteome	GNAI1
TTC3	SFARI1	10005	Proteome	TSC2
P2RY2	SFARI1	10.07	Proteome	GFAP
P2RY6	SFARI1	10.07	Proteome	GFAP
TNK2	SFARI1	10076	Proteome	TSC2
PTPN21	SFARI1	10085	Proteome	KCNB1
EXTL1	SFARI1	10.09	Proteome	GNAI1
POU5F1	SFARI1	10145	Proteome	TSC2
CDO1	SFARI1	10187	Proteome	GNAI1
PTPA	SFARI1	10209	Proteome	TSC2
BRCA1	SFARI1	10216	Proteome	TSC2
SUFU	SFARI1	10219	Proteome	GNAI1
PIM3	SFARI1	10243	Proteome	ANKRD11
TIMP2	SFARI1	10302	Proteome	GNAI1
KIF7	SFARI1	10355	Proteome	GNAI1
SCARB1	SFARI1	10389	Proteome	KCNB1
ROR1	SFARI1	10399	Proteome	KCNB1
PRKACG	SFARI1	10411	Proteome	ANKRD11
ZIC3	SFARI1	10412	Proteome	GNAI1
LTBP1	SFARI1	10414	Proteome	CTNNB1
ULK3	SFARI1	10.42	Proteome	GNAI1
TGFB3	SFARI1	10.43	Proteome	GFAP
FERMT2	SFARI1	10437	Proteome	KCNB1
PRKACA	SFARI1	10438	Proteome	CACNA1C
MELK	SFARI1	10449	Proteome	CSNK2A1
PRKACB	SFARI1	10467	Proteome	ANKRD11
ZIC1	SFARI1	10483	Proteome	GNAI1
UNC80	SFARI1	10503	SFARI3	KCNB1
PPP2R2C	SFARI1	10529	Proteome	KCNB1
MMP2	SFARI1	10534	diz_interactorProteome	GNAI1
NPTX1	SFARI1	10553	Proteome	ANKRD11
MMP9	SFARI1	10.62	Proteome	CTNNB1
PXN	SFARI1	10626	Proteome	TSC2
FBN1	SFARI1	10.7	SFARI2	CTNNB1
POU3F2	SFARI1	10.71	Proteome	GNAI1
MARK3	SFARI1	10717	Proteome	CSNK2A1
BIK	SFARI1	10787	Proteome	ANKRD11
SOX9	SFARI1	10792	Proteome	GNAI1
BID	SFARI1	10807	Proteome	ANKRD11
BCL2L11	SFARI1	10825	Proteome	ANKRD11
EIF3I	SFARI1	10969	Proteome	GFAP
HRK	SFARI1	11036	Proteome	ANKRD11
BBC3	SFARI1	11075	Proteome	ANKRD11
RCAN1	SFARI1	11113	Proteome	ANKRD11
UIMC1	SFARI1	11395	SFARI3	TSC2
AKAP5	SFARI1	11407	Proteome	CACNA1C
BARD1	SFARI1	11492	Proteome	TSC2
ZNF322	SFARI1	11495	Proteome	TSC2
BRIP1	SFARI1	11.57	Proteome	TSC2
PALB2	SFARI1	11575	Proteome	TSC2
AKAP8	SFARI1	11659	Proteome	CACNA1C
TSC1	SFARI1	11926	SFARI1	TSC2
PDE4DIP	SFARI1	11973	Proteome	CACNA1C
RPA1	SFARI1	12039	Proteome	TSC2
BNIP3	SFARI1	12048	Proteome	TSC2
PJA2	SFARI1	12105	Proteome	CACNA1C
ABRAXAS1	SFARI1	12116	Proteome	TSC2
FOXD2	SFARI1	12143	Proteome	CACNA1C
BLM	SFARI1	12158	Proteome	TSC2
GCG	SFARI1	12264	Proteome	KCNB1
TGIF1	SFARI1	12504	Proteome	KCNB1
STYK1	SFAR1	2385	SFARI3
RING1	SFAR1	2404	Proteome
HSPA1B	SFAR1	2488	Proteome
PRSS21	SFAR1	2514	Proteome
AFAP1L2	SFAR1	2517	Proteome
PRRX1	SFAR1	2526	Proteome
EIF3I	SFAR1	2.53	Proteome
IMMT	SFAR1	2539	Proteome
SREBF2	SFAR1	2619	Proteome
PMPCB	SFAR1	2636	Proteome
PAK6	SFAR1	2652	Proteome
SNTB1	SFAR1	2682	Proteome
DMPK	SFAR1	2694	SFARI1
SREBF1	SFAR1	2735	Proteome
MRTFA	SFAR1	2782	Proteome
MRTFB	SFAR1	2782	SFARI3
UBA52	SFAR1	2869	Proteome
UBC	SFAR1	2869	Proteome
LBX1	SFAR1	2.94	Proteome
POU3F2	SFAR1	2965	Proteome
SOX9	SFAR1	2994	Proteome
